# Supplementary material for: Modelling the Dynamics of Post-Vaccination Immunity Rate in a Population of Sahelian Sheep after a Vaccination Campaign against Peste des Petits Ruminants Virus
Source: PLoS One. 2016 Sep 7;11(9):e0161769. doi: 10.1371/journal.pone.0161769 (PMC5014330; doi:10.1371/journal.pone.0161769)
Supplement: S1 Table — The structure of the table is described in the chapter 7.3 of Lesnoff et al, 2011 [81] and in the French version freely available at http://livtools.cirad.fr/laserdemog, together with toy datasets and worked examples of analyses. (CSV) [file pone.0161769.s002.csv]

idherd	cycle	country	admin1	admin2	admin3	species	f_ethnic	idanim	breed	sex	idanim_fath	idanim_moth	paritymoth	agemoth	litter	litteraliv	locbir	datbir	phabir	cyclebir	phasebir	ai	cast	idmov	pha	phase	cell	startpha	endpha	durpha	ini	startmov	endmov	trisk	ageent	typent	ageexi	typexi	typdea	diagdis	typsla	nbpar	nbabor	nbborn	nbbornaliv	rankdeliv	agedeliv
ABGA	1989	SEN	LOU	TGA	NA	OVI	EWO	SNLOOV13996	W/P	M	NA	SNLOOV11951	5	1855	1	1	1	1989-02-12	242	1989	2	NA	NA	281386	242	2	0	1989-01-31	1989-03-01	30	1	1989-02-12	1989-03-01	18	0	BIR	NA	NA	NA	NA	NA	0	0	NA	NA	NA	NA
ABGA	1989	SEN	LOU	TGA	NA	OVI	EWO	SNLOOV13996	W/P	M	NA	SNLOOV11951	5	1855	1	1	1	1989-02-12	242	1989	2	NA	NA	281387	243	3	1	1989-03-02	1989-04-01	31	1	1989-03-02	1989-04-01	31	NA	NA	NA	NA	NA	NA	NA	0	0	NA	NA	NA	NA
ABGA	1989	SEN	LOU	TGA	NA	OVI	EWO	SNLOOV01168	W/P	F	NA	SNLOOV02748	2	746	1	1	1	1987-09-15	225	1987	9	NA	NA	11868	252	12	27	1989-12-01	1989-12-31	31	1	1989-12-01	1989-12-31	31	NA	NA	NA	NA	NA	NA	NA	0	0	NA	NA	NA	NA
ABGA	1989	SEN	LOU	TGA	NA	OVI	EWO	SNLOOV12848	W/P	F	NA	SNLOOV02748	3	1103	1	1	1	1988-09-06	237	1988	9	NA	NA	264355	252	12	15	1989-12-01	1989-12-31	31	1	1989-12-01	1989-12-31	31	NA	NA	NA	NA	NA	NA	NA	0	0	NA	NA	NA	NA
ABGA	1989	SEN	LOU	TGA	NA	OVI	EWO	SNLOOV01646	W/P	F	NA	SNLOOV06017	NA	1461	NA	NA	0	1982-01-15	157	1982	1	NA	NA	30654	252	12	95	1989-12-01	1989-12-31	31	1	1989-12-01	1989-12-31	31	NA	NA	NA	NA	NA	NA	NA	0	0	NA	NA	NA	NA
ABGA	1989	SEN	LOU	TGA	NA	OVI	EWO	SNLOOV02436	W/P	F	NA	SNLOOV01485	2	716	1	1	1	1986-12-21	216	1986	12	NA	NA	61131	244	4	28	1989-04-02	1989-05-01	30	1	1989-04-02	1989-05-01	30	NA	NA	NA	NA	NA	NA	NA	0	0	NA	NA	NA	NA
ABGA	1989	SEN	LOU	TGA	NA	OVI	EWO	SNLOOV13143	W/P	M	NA	SNLOOV03954	5	1510	1	1	1	1989-02-02	242	1989	2	NA	NA	268194	252	12	10	1989-12-01	1989-12-31	31	1	1989-12-01	1989-12-31	31	NA	NA	NA	NA	NA	NA	NA	0	0	NA	NA	NA	NA
ABGA	1989	SEN	LOU	TGA	NA	OVI	EWO	SNLOOV13996	W/P	M	NA	SNLOOV11951	5	1855	1	1	1	1989-02-12	242	1989	2	NA	NA	281392	248	8	6	1989-08-01	1989-08-31	31	1	1989-08-01	1989-08-31	31	NA	NA	NA	NA	NA	NA	NA	0	0	NA	NA	NA	NA
ABGA	1989	SEN	LOU	TGA	NA	OVI	EWO	SNLOOV13714	W/P	M	NA	SNLOOV13118	NA	487	NA	NA	0	1988-04-15	232	1988	4	NA	NA	277101	247	7	15	1989-07-02	1989-07-31	30	1	1989-07-02	1989-07-06	5	NA	NA	447	SAL	NA	NA	NA	0	0	NA	NA	NA	NA
ABGA	1989	SEN	LOU	TGA	NA	OVI	EWO	SNLOOV02617	W/P	F	NA	SNLOOV11953	4	1778	1	1	1	1988-01-26	229	1988	1	NA	NA	67039	244	4	15	1989-04-02	1989-05-01	30	1	1989-04-02	1989-05-01	30	NA	NA	NA	NA	NA	NA	NA	0	0	NA	NA	NA	NA
ABGA	1989	SEN	LOU	TGA	NA	OVI	EWO	SNLOOV01168	W/P	F	NA	SNLOOV02748	2	746	1	1	1	1987-09-15	225	1987	9	NA	NA	11861	245	5	20	1989-05-02	1989-06-01	31	1	1989-05-02	1989-06-01	31	NA	NA	NA	NA	NA	NA	NA	0	0	NA	NA	NA	NA
ABGA	1989	SEN	LOU	TGA	NA	OVI	EWO	SNLOOV14808	W/P	F	NA	SNLOOV14211	1	500	1	1	1	1989-12-28	252	1989	12	NA	NA	293787	252	12	0	1989-12-01	1989-12-31	31	1	1989-12-28	1989-12-31	4	0	BIR	NA	NA	NA	NA	NA	0	0	NA	NA	NA	NA
ABGA	1989	SEN	LOU	TGA	NA	OVI	EWO	SNLOOV13833	W/P	F	NA	SNLOOV01486	4	1402	1	1	1	1988-11-27	239	1988	11	NA	NA	278811	252	12	13	1989-12-01	1989-12-31	31	1	1989-12-01	1989-12-31	31	NA	NA	NA	NA	NA	NA	NA	0	0	NA	NA	NA	NA
ABGA	1989	SEN	LOU	TGA	NA	OVI	EWO	SNLOOV02436	W/P	F	NA	SNLOOV01485	2	716	1	1	1	1986-12-21	216	1986	12	NA	NA	61139	252	12	36	1989-12-01	1989-12-31	31	1	1989-12-01	1989-12-31	31	NA	NA	NA	NA	NA	NA	NA	0	0	NA	NA	NA	NA
ABGA	1989	SEN	LOU	TGA	NA	OVI	EWO	SNLOOV01646	W/P	F	NA	SNLOOV06017	NA	1461	NA	NA	0	1982-01-15	157	1982	1	NA	NA	30651	249	9	92	1989-09-01	1989-09-30	30	1	1989-09-01	1989-09-30	30	NA	NA	NA	NA	NA	NA	NA	0	0	NA	NA	NA	NA
ABGA	1989	SEN	LOU	TGA	NA	OVI	EWO	SNLOOV02617	W/P	F	NA	SNLOOV11953	4	1778	1	1	1	1988-01-26	229	1988	1	NA	NA	67038	243	3	14	1989-03-02	1989-04-01	31	1	1989-03-02	1989-04-01	31	NA	NA	NA	NA	NA	NA	NA	0	0	NA	NA	NA	NA
ABGA	1989	SEN	LOU	TGA	NA	OVI	EWO	SNLOOV01646	W/P	F	NA	SNLOOV06017	NA	1461	NA	NA	0	1982-01-15	157	1982	1	NA	NA	30646	244	4	87	1989-04-02	1989-05-01	30	1	1989-04-02	1989-05-01	30	NA	NA	NA	NA	NA	NA	NA	0	0	NA	NA	NA	NA
ABGA	1989	SEN	LOU	TGA	NA	OVI	EWO	SNLOOV01012	W/P	F	NA	NA	NA	NA	NA	NA	0	1980-11-15	143	1980	11	NA	NA	5096	244	4	101	1989-04-02	1989-05-01	30	0	1989-04-13	1989-05-01	19	3071	PUR	NA	NA	NA	NA	NA	0	0	NA	NA	NA	NA
ABGA	1989	SEN	LOU	TGA	NA	OVI	EWO	SNLOOV12556	W/P	F	NA	SNLOOV01646	5	2202	1	1	1	1988-01-26	229	1988	1	NA	NA	259965	252	12	23	1989-12-01	1989-12-31	31	1	1989-12-01	1989-12-31	31	NA	NA	NA	NA	NA	NA	NA	1	0	1	1	2	697
ABGA	1989	SEN	LOU	TGA	NA	OVI	EWO	SNLOOV12656	W/P	M	NA	SNLOOV02617	1	347	1	1	1	1989-01-07	241	1989	1	NA	NA	261482	242	2	1	1989-01-31	1989-03-01	30	1	1989-01-31	1989-03-01	30	NA	NA	NA	NA	NA	NA	NA	0	0	NA	NA	NA	NA
ABGA	1989	SEN	LOU	TGA	NA	OVI	EWO	SNLOOV02617	W/P	F	NA	SNLOOV11953	4	1778	1	1	1	1988-01-26	229	1988	1	NA	NA	67037	242	2	13	1989-01-31	1989-03-01	30	1	1989-01-31	1989-03-01	30	NA	NA	NA	NA	NA	NA	NA	0	0	NA	NA	NA	NA
ABGA	1989	SEN	LOU	TGA	NA	OVI	EWO	SNLOOV11952	W/P	M	NA	SNLOOV03954	4	1308	1	1	1	1988-07-15	235	1988	7	NA	NA	251153	252	12	17	1989-12-01	1989-12-31	31	1	1989-12-01	1989-12-07	7	NA	NA	510	SAL	NA	NA	NA	0	0	NA	NA	NA	NA
ABGA	1989	SEN	LOU	TGA	NA	OVI	EWO	SNLOOV01168	W/P	F	NA	SNLOOV02748	2	746	1	1	1	1987-09-15	225	1987	9	NA	NA	11867	251	11	26	1989-11-01	1989-11-30	30	1	1989-11-01	1989-11-30	30	NA	NA	NA	NA	NA	NA	NA	1	0	1	1	2	790
ABGA	1989	SEN	LOU	TGA	NA	OVI	EWO	SNLOOV12556	W/P	F	NA	SNLOOV01646	5	2202	1	1	1	1988-01-26	229	1988	1	NA	NA	259961	248	8	19	1989-08-01	1989-08-31	31	1	1989-08-01	1989-08-31	31	NA	NA	NA	NA	NA	NA	NA	0	0	NA	NA	NA	NA
ABGA	1989	SEN	LOU	TGA	NA	OVI	EWO	SNLOOV01182	W/P	M	NA	SNLOOV02436	1	442	1	1	1	1988-03-07	231	1988	3	NA	NA	12410	243	3	12	1989-03-02	1989-04-01	31	1	1989-03-02	1989-04-01	31	NA	NA	NA	NA	NA	NA	NA	0	0	NA	NA	NA	NA
ABGA	1989	SEN	LOU	TGA	NA	OVI	EWO	SNLOOV13714	W/P	M	NA	SNLOOV13118	NA	487	NA	NA	0	1988-04-15	232	1988	4	NA	NA	277096	242	2	10	1989-01-31	1989-03-01	30	1	1989-01-31	1989-03-01	30	NA	NA	NA	NA	NA	NA	NA	0	0	NA	NA	NA	NA
ABGA	1989	SEN	LOU	TGA	NA	OVI	EWO	SNLOOV01014	W/P	F	NA	SNLOOV05271	NA	701	NA	NA	0	1980-11-15	143	1980	11	NA	NA	5230	247	7	104	1989-07-02	1989-07-31	30	1	1989-07-02	1989-07-25	24	NA	NA	3174	DEA	DIS	D20	NA	0	0	NA	NA	NA	NA
ABGA	1989	SEN	LOU	TGA	NA	OVI	EWO	SNLOOV12656	W/P	M	NA	SNLOOV02617	1	347	1	1	1	1989-01-07	241	1989	1	NA	NA	261483	243	3	2	1989-03-02	1989-04-01	31	1	1989-03-02	1989-04-01	31	NA	NA	NA	NA	NA	NA	NA	0	0	NA	NA	NA	NA
ABGA	1989	SEN	LOU	TGA	NA	OVI	EWO	SNLOOV03953	W/P	F	NA	SNLOOV01168	1	476	1	1	1	1989-01-03	241	1989	1	NA	NA	114572	251	11	10	1989-11-01	1989-11-30	30	1	1989-11-01	1989-11-30	30	NA	NA	NA	NA	NA	NA	NA	0	0	NA	NA	NA	NA
ABGA	1989	SEN	LOU	TGA	NA	OVI	EWO	SNLOOV12902	W/P	F	NA	SNLOOV11951	4	1563	1	1	1	1988-04-26	232	1988	4	NA	NA	265099	252	12	20	1989-12-01	1989-12-31	31	1	1989-12-01	1989-12-31	31	NA	NA	NA	NA	NA	NA	NA	1	0	1	1	1	590
ABGA	1989	SEN	LOU	TGA	NA	OVI	EWO	SNLOOV01182	W/P	M	NA	SNLOOV02436	1	442	1	1	1	1988-03-07	231	1988	3	NA	NA	12413	246	6	15	1989-06-02	1989-07-01	30	1	1989-06-02	1989-07-01	30	NA	NA	NA	NA	NA	NA	NA	0	0	NA	NA	NA	NA
ABGA	1989	SEN	LOU	TGA	NA	OVI	EWO	SNLOOV13996	W/P	M	NA	SNLOOV11951	5	1855	1	1	1	1989-02-12	242	1989	2	NA	NA	281388	244	4	2	1989-04-02	1989-05-01	30	1	1989-04-02	1989-05-01	30	NA	NA	NA	NA	NA	NA	NA	0	0	NA	NA	NA	NA
ABGA	1989	SEN	LOU	TGA	NA	OVI	EWO	SNLOOV13996	W/P	M	NA	SNLOOV11951	5	1855	1	1	1	1989-02-12	242	1989	2	NA	NA	281396	252	12	10	1989-12-01	1989-12-31	31	1	1989-12-01	1989-12-31	31	NA	NA	NA	NA	NA	NA	NA	0	0	NA	NA	NA	NA
ABGA	1989	SEN	LOU	TGA	NA	OVI	EWO	SNLOOV01646	W/P	F	NA	SNLOOV06017	NA	1461	NA	NA	0	1982-01-15	157	1982	1	NA	NA	30653	251	11	94	1989-11-01	1989-11-30	30	1	1989-11-01	1989-11-30	30	NA	NA	NA	NA	NA	NA	NA	0	0	NA	NA	NA	NA
ABGA	1989	SEN	LOU	TGA	NA	OVI	EWO	SNLOOV14386	W/P	M	NA	SNLOOV01646	6	2831	1	1	1	1989-10-16	250	1989	10	NA	NA	287011	252	12	2	1989-12-01	1989-12-31	31	1	1989-12-01	1989-12-31	31	NA	NA	NA	NA	NA	NA	NA	0	0	NA	NA	NA	NA
ABGA	1989	SEN	LOU	TGA	NA	OVI	EWO	SNLOOV13142	W/P	M	NA	SNLOOV01485	4	1361	1	1	1	1988-09-26	237	1988	9	NA	NA	268182	243	3	6	1989-03-02	1989-04-01	31	1	1989-03-02	1989-04-01	31	NA	NA	NA	NA	NA	NA	NA	0	0	NA	NA	NA	NA
ABGA	1989	SEN	LOU	TGA	NA	OVI	EWO	SNLOOV12848	W/P	F	NA	SNLOOV02748	3	1103	1	1	1	1988-09-06	237	1988	9	NA	NA	264354	251	11	14	1989-11-01	1989-11-30	30	1	1989-11-01	1989-11-30	30	NA	NA	NA	NA	NA	NA	NA	0	0	NA	NA	NA	NA
ABGA	1989	SEN	LOU	TGA	NA	OVI	EWO	SNLOOV13833	W/P	F	NA	SNLOOV01486	4	1402	1	1	1	1988-11-27	239	1988	11	NA	NA	278804	245	5	6	1989-05-02	1989-06-01	31	1	1989-05-02	1989-06-01	31	NA	NA	NA	NA	NA	NA	NA	0	0	NA	NA	NA	NA
ABGA	1989	SEN	LOU	TGA	NA	OVI	EWO	SNLOOV12351	W/P	M	NA	SNLOOV02618	2	758	1	1	1	1989-01-11	241	1989	1	NA	NA	256751	249	9	8	1989-09-01	1989-09-30	30	1	1989-09-01	1989-09-30	30	NA	NA	NA	NA	NA	NA	NA	0	0	NA	NA	NA	NA
ABGA	1989	SEN	LOU	TGA	NA	OVI	EWO	SNLOOV12351	W/P	M	NA	SNLOOV02618	2	758	1	1	1	1989-01-11	241	1989	1	NA	NA	256749	247	7	6	1989-07-02	1989-07-31	30	1	1989-07-02	1989-07-31	30	NA	NA	NA	NA	NA	NA	NA	0	0	NA	NA	NA	NA
ABGA	1989	SEN	LOU	TGA	NA	OVI	EWO	SNLOOV03954	W/P	F	NA	NA	NA	NA	NA	NA	0	1984-12-15	192	1984	12	NA	NA	114673	245	5	53	1989-05-02	1989-06-01	31	1	1989-05-02	1989-06-01	31	NA	NA	NA	NA	NA	NA	NA	0	0	NA	NA	NA	NA
ABGA	1989	SEN	LOU	TGA	NA	OVI	EWO	SNLOOV03953	W/P	F	NA	SNLOOV01168	1	476	1	1	1	1989-01-03	241	1989	1	NA	NA	114573	252	12	11	1989-12-01	1989-12-31	31	1	1989-12-01	1989-12-31	31	NA	NA	NA	NA	NA	NA	NA	0	0	NA	NA	NA	NA
ABGA	1989	SEN	LOU	TGA	NA	OVI	EWO	SNLOOV12656	W/P	M	NA	SNLOOV02617	1	347	1	1	1	1989-01-07	241	1989	1	NA	NA	261481	241	1	0	1989-01-01	1989-01-30	30	1	1989-01-07	1989-01-30	24	0	BIR	NA	NA	NA	NA	NA	0	0	NA	NA	NA	NA
ABGA	1989	SEN	LOU	TGA	NA	OVI	EWO	SNLOOV02436	W/P	F	NA	SNLOOV01485	2	716	1	1	1	1986-12-21	216	1986	12	NA	NA	61138	251	11	35	1989-11-01	1989-11-30	30	1	1989-11-01	1989-11-30	30	NA	NA	NA	NA	NA	NA	NA	1	0	1	1	3	1065
ABGA	1989	SEN	LOU	TGA	NA	OVI	EWO	SNLOOV01646	W/P	F	NA	SNLOOV06017	NA	1461	NA	NA	0	1982-01-15	157	1982	1	NA	NA	30649	247	7	90	1989-07-02	1989-07-31	30	1	1989-07-02	1989-07-31	30	NA	NA	NA	NA	NA	NA	NA	0	0	NA	NA	NA	NA
ABGA	1989	SEN	LOU	TGA	NA	OVI	EWO	SNLOOV01486	W/P	F	NA	SNLOOV01646	2	1106	1	1	1	1985-01-25	193	1985	1	NA	NA	23579	244	4	51	1989-04-02	1989-05-01	30	1	1989-04-02	1989-05-01	30	NA	NA	NA	NA	NA	NA	NA	0	0	NA	NA	NA	NA
ABGA	1989	SEN	LOU	TGA	NA	OVI	EWO	SNLOOV00637	W/P	M	NA	SNLOOV02748	4	1420	1	1	1	1989-07-20	247	1989	7	NA	NA	3396	247	7	0	1989-07-02	1989-07-31	30	1	1989-07-20	1989-07-23	4	0	BIR	3	DEA	GRO	NA	NA	0	0	NA	NA	NA	NA
ABGA	1989	SEN	LOU	TGA	NA	OVI	EWO	SNLOOV01485	W/P	F	NA	SNLOOV06289	6	1847	1	1	1	1985-01-04	193	1985	1	NA	NA	23500	248	8	55	1989-08-01	1989-08-31	31	1	1989-08-01	1989-08-31	31	NA	NA	NA	NA	NA	NA	NA	0	0	NA	NA	NA	NA
ABGA	1989	SEN	LOU	TGA	NA	OVI	EWO	SNLOOV11952	W/P	M	NA	SNLOOV03954	4	1308	1	1	1	1988-07-15	235	1988	7	NA	NA	251143	242	2	7	1989-01-31	1989-03-01	30	1	1989-01-31	1989-03-01	30	NA	NA	NA	NA	NA	NA	NA	0	0	NA	NA	NA	NA
ABGA	1989	SEN	LOU	TGA	NA	OVI	EWO	SNLOOV01646	W/P	F	NA	SNLOOV06017	NA	1461	NA	NA	0	1982-01-15	157	1982	1	NA	NA	30652	250	10	93	1989-10-01	1989-10-31	31	1	1989-10-01	1989-10-31	31	NA	NA	NA	NA	NA	NA	NA	1	0	1	1	6	2831
ABGA	1989	SEN	LOU	TGA	NA	OVI	EWO	SNLOOV01182	W/P	M	NA	SNLOOV02436	1	442	1	1	1	1988-03-07	231	1988	3	NA	NA	12408	241	1	10	1989-01-01	1989-01-30	30	1	1989-01-01	1989-01-30	30	NA	NA	NA	NA	NA	NA	NA	0	0	NA	NA	NA	NA
ABGA	1989	SEN	LOU	TGA	NA	OVI	EWO	SNLOOV11951	W/P	F	NA	NA	NA	NA	NA	NA	0	1984-01-15	181	1984	1	NA	NA	251112	249	9	68	1989-09-01	1989-09-30	30	1	1989-09-01	1989-09-30	30	NA	NA	NA	NA	NA	NA	NA	0	0	NA	NA	NA	NA
ABGA	1989	SEN	LOU	TGA	NA	OVI	EWO	SNLOOV13714	W/P	M	NA	SNLOOV13118	NA	487	NA	NA	0	1988-04-15	232	1988	4	NA	NA	277098	244	4	12	1989-04-02	1989-05-01	30	1	1989-04-02	1989-05-01	30	NA	NA	NA	NA	NA	NA	NA	0	0	NA	NA	NA	NA
ABGA	1989	SEN	LOU	TGA	NA	OVI	EWO	SNLOOV01646	W/P	F	NA	SNLOOV06017	NA	1461	NA	NA	0	1982-01-15	157	1982	1	NA	NA	30650	248	8	91	1989-08-01	1989-08-31	31	1	1989-08-01	1989-08-31	31	NA	NA	NA	NA	NA	NA	NA	0	0	NA	NA	NA	NA
ABGA	1989	SEN	LOU	TGA	NA	OVI	EWO	SNLOOV03953	W/P	F	NA	SNLOOV01168	1	476	1	1	1	1989-01-03	241	1989	1	NA	NA	114568	247	7	6	1989-07-02	1989-07-31	30	1	1989-07-02	1989-07-31	30	NA	NA	NA	NA	NA	NA	NA	0	0	NA	NA	NA	NA
ABGA	1989	SEN	LOU	TGA	NA	OVI	EWO	SNLOOV02436	W/P	F	NA	SNLOOV01485	2	716	1	1	1	1986-12-21	216	1986	12	NA	NA	61129	242	2	26	1989-01-31	1989-03-01	30	1	1989-01-31	1989-03-01	30	NA	NA	NA	NA	NA	NA	NA	1	0	1	1	2	777
ABGA	1989	SEN	LOU	TGA	NA	OVI	EWO	SNLOOV14681	W/P	F	NA	SNLOOV12902	1	590	1	1	1	1989-12-07	252	1989	12	NA	NA	291914	252	12	0	1989-12-01	1989-12-31	31	1	1989-12-07	1989-12-31	25	0	BIR	NA	NA	NA	NA	NA	0	0	NA	NA	NA	NA
ABGA	1989	SEN	LOU	TGA	NA	OVI	EWO	SNLOOV01012	W/P	F	NA	NA	NA	NA	NA	NA	0	1980-11-15	143	1980	11	NA	NA	5097	245	5	102	1989-05-02	1989-06-01	31	1	1989-05-02	1989-05-11	10	NA	NA	3099	SAL	NA	NA	NA	0	0	NA	NA	NA	NA
ABGA	1989	SEN	LOU	TGA	NA	OVI	EWO	SNLOOV02436	W/P	F	NA	SNLOOV01485	2	716	1	1	1	1986-12-21	216	1986	12	NA	NA	61133	246	6	30	1989-06-02	1989-07-01	30	1	1989-06-02	1989-07-01	30	NA	NA	NA	NA	NA	NA	NA	0	0	NA	NA	NA	NA
ABGA	1989	SEN	LOU	TGA	NA	OVI	EWO	SNLOOV13291	W/P	F	NA	SNLOOV02436	2	777	1	1	1	1989-02-05	242	1989	2	NA	NA	270578	252	12	10	1989-12-01	1989-12-31	31	1	1989-12-01	1989-12-31	31	NA	NA	NA	NA	NA	NA	NA	0	0	NA	NA	NA	NA
ABGA	1989	SEN	LOU	TGA	NA	OVI	EWO	SNLOOV12325	W/P	F	NA	SNLOOV01485	3	1074	1	1	1	1987-12-14	228	1987	12	NA	NA	256356	241	1	13	1989-01-01	1989-01-30	30	1	1989-01-01	1989-01-30	30	NA	NA	NA	NA	NA	NA	NA	0	0	NA	NA	NA	NA
ABGA	1989	SEN	LOU	TGA	NA	OVI	EWO	SNLOOV13996	W/P	M	NA	SNLOOV11951	5	1855	1	1	1	1989-02-12	242	1989	2	NA	NA	281389	245	5	3	1989-05-02	1989-06-01	31	1	1989-05-02	1989-06-01	31	NA	NA	NA	NA	NA	NA	NA	0	0	NA	NA	NA	NA
ABGA	1989	SEN	LOU	TGA	NA	OVI	EWO	SNLOOV13291	W/P	F	NA	SNLOOV02436	2	777	1	1	1	1989-02-05	242	1989	2	NA	NA	270574	248	8	6	1989-08-01	1989-08-31	31	1	1989-08-01	1989-08-31	31	NA	NA	NA	NA	NA	NA	NA	0	0	NA	NA	NA	NA
ABGA	1989	SEN	LOU	TGA	NA	OVI	EWO	SNLOOV14211	W/P	F	NA	NA	NA	NA	NA	NA	0	1988-08-15	236	1988	8	NA	NA	284280	247	7	11	1989-07-02	1989-07-31	30	1	1989-07-02	1989-07-31	30	NA	NA	NA	NA	NA	NA	NA	0	0	NA	NA	NA	NA
ABGA	1989	SEN	LOU	TGA	NA	OVI	EWO	SNLOOV13833	W/P	F	NA	SNLOOV01486	4	1402	1	1	1	1988-11-27	239	1988	11	NA	NA	278808	249	9	10	1989-09-01	1989-09-30	30	1	1989-09-01	1989-09-30	30	NA	NA	NA	NA	NA	NA	NA	0	0	NA	NA	NA	NA
ABGA	1989	SEN	LOU	TGA	NA	OVI	EWO	SNLOOV12351	W/P	M	NA	SNLOOV02618	2	758	1	1	1	1989-01-11	241	1989	1	NA	NA	256753	251	11	10	1989-11-01	1989-11-30	30	1	1989-11-01	1989-11-30	30	NA	NA	NA	NA	NA	NA	NA	0	0	NA	NA	NA	NA
ABGA	1989	SEN	LOU	TGA	NA	OVI	EWO	SNLOOV01182	W/P	M	NA	SNLOOV02436	1	442	1	1	1	1988-03-07	231	1988	3	NA	NA	12412	245	5	14	1989-05-02	1989-06-01	31	1	1989-05-02	1989-06-01	31	NA	NA	NA	NA	NA	NA	NA	0	0	NA	NA	NA	NA
ABGA	1989	SEN	LOU	TGA	NA	OVI	EWO	SNLOOV01486	W/P	F	NA	SNLOOV01646	2	1106	1	1	1	1985-01-25	193	1985	1	NA	NA	23580	245	5	52	1989-05-02	1989-06-01	31	1	1989-05-02	1989-06-01	31	NA	NA	NA	NA	NA	NA	NA	0	0	NA	NA	NA	NA
ABGA	1989	SEN	LOU	TGA	NA	OVI	EWO	SNLOOV12351	W/P	M	NA	SNLOOV02618	2	758	1	1	1	1989-01-11	241	1989	1	NA	NA	256745	243	3	2	1989-03-02	1989-04-01	31	1	1989-03-02	1989-04-01	31	NA	NA	NA	NA	NA	NA	NA	0	0	NA	NA	NA	NA
ABGA	1989	SEN	LOU	TGA	NA	OVI	EWO	SNLOOV14211	W/P	F	NA	NA	NA	NA	NA	NA	0	1988-08-15	236	1988	8	NA	NA	284284	251	11	15	1989-11-01	1989-11-30	30	1	1989-11-01	1989-11-30	30	NA	NA	NA	NA	NA	NA	NA	0	0	NA	NA	NA	NA
ABGA	1989	SEN	LOU	TGA	NA	OVI	EWO	SNLOOV12902	W/P	F	NA	SNLOOV11951	4	1563	1	1	1	1988-04-26	232	1988	4	NA	NA	265093	246	6	14	1989-06-02	1989-07-01	30	1	1989-06-02	1989-07-01	30	NA	NA	NA	NA	NA	NA	NA	0	0	NA	NA	NA	NA
ABGA	1989	SEN	LOU	TGA	NA	OVI	EWO	SNLOOV12325	W/P	F	NA	SNLOOV01485	3	1074	1	1	1	1987-12-14	228	1987	12	NA	NA	256365	250	10	22	1989-10-01	1989-10-31	31	1	1989-10-01	1989-10-31	31	NA	NA	NA	NA	NA	NA	NA	0	0	NA	NA	NA	NA
ABGA	1989	SEN	LOU	TGA	NA	OVI	EWO	SNLOOV11952	W/P	M	NA	SNLOOV03954	4	1308	1	1	1	1988-07-15	235	1988	7	NA	NA	251144	243	3	8	1989-03-02	1989-04-01	31	1	1989-03-02	1989-04-01	31	NA	NA	NA	NA	NA	NA	NA	0	0	NA	NA	NA	NA
ABGA	1989	SEN	LOU	TGA	NA	OVI	EWO	SNLOOV11952	W/P	M	NA	SNLOOV03954	4	1308	1	1	1	1988-07-15	235	1988	7	NA	NA	251149	248	8	13	1989-08-01	1989-08-31	31	1	1989-08-01	1989-08-31	31	NA	NA	NA	NA	NA	NA	NA	0	0	NA	NA	NA	NA
ABGA	1989	SEN	LOU	TGA	NA	OVI	EWO	SNLOOV11952	W/P	M	NA	SNLOOV03954	4	1308	1	1	1	1988-07-15	235	1988	7	NA	NA	251146	245	5	10	1989-05-02	1989-06-01	31	1	1989-05-02	1989-06-01	31	NA	NA	NA	NA	NA	NA	NA	0	0	NA	NA	NA	NA
ABGA	1989	SEN	LOU	TGA	NA	OVI	EWO	SNLOOV02617	W/P	F	NA	SNLOOV11953	4	1778	1	1	1	1988-01-26	229	1988	1	NA	NA	67046	251	11	22	1989-11-01	1989-11-30	30	1	1989-11-01	1989-11-30	30	NA	NA	NA	NA	NA	NA	NA	1	0	1	1	2	672
ABGA	1989	SEN	LOU	TGA	NA	OVI	EWO	SNLOOV01486	W/P	F	NA	SNLOOV01646	2	1106	1	1	1	1985-01-25	193	1985	1	NA	NA	23583	248	8	55	1989-08-01	1989-08-31	31	1	1989-08-01	1989-08-31	31	NA	NA	NA	NA	NA	NA	NA	0	0	NA	NA	NA	NA
ABGA	1989	SEN	LOU	TGA	NA	OVI	EWO	SNLOOV02436	W/P	F	NA	SNLOOV01485	2	716	1	1	1	1986-12-21	216	1986	12	NA	NA	61130	243	3	27	1989-03-02	1989-04-01	31	1	1989-03-02	1989-04-01	31	NA	NA	NA	NA	NA	NA	NA	0	0	NA	NA	NA	NA
ABGA	1989	SEN	LOU	TGA	NA	OVI	EWO	SNLOOV01646	W/P	F	NA	SNLOOV06017	NA	1461	NA	NA	0	1982-01-15	157	1982	1	NA	NA	30645	243	3	86	1989-03-02	1989-04-01	31	1	1989-03-02	1989-04-01	31	NA	NA	NA	NA	NA	NA	NA	0	0	NA	NA	NA	NA
ABGA	1989	SEN	LOU	TGA	NA	OVI	EWO	SNLOOV02436	W/P	F	NA	SNLOOV01485	2	716	1	1	1	1986-12-21	216	1986	12	NA	NA	61135	248	8	32	1989-08-01	1989-08-31	31	1	1989-08-01	1989-08-31	31	NA	NA	NA	NA	NA	NA	NA	0	0	NA	NA	NA	NA
ABGA	1989	SEN	LOU	TGA	NA	OVI	EWO	SNLOOV12351	W/P	M	NA	SNLOOV02618	2	758	1	1	1	1989-01-11	241	1989	1	NA	NA	256748	246	6	5	1989-06-02	1989-07-01	30	1	1989-06-02	1989-07-01	30	NA	NA	NA	NA	NA	NA	NA	0	0	NA	NA	NA	NA
ABGA	1989	SEN	LOU	TGA	NA	OVI	EWO	SNLOOV13833	W/P	F	NA	SNLOOV01486	4	1402	1	1	1	1988-11-27	239	1988	11	NA	NA	278800	241	1	2	1989-01-01	1989-01-30	30	1	1989-01-01	1989-01-30	30	NA	NA	NA	NA	NA	NA	NA	0	0	NA	NA	NA	NA
ABGA	1989	SEN	LOU	TGA	NA	OVI	EWO	SNLOOV01014	W/P	F	NA	SNLOOV05271	NA	701	NA	NA	0	1980-11-15	143	1980	11	NA	NA	5228	245	5	102	1989-05-02	1989-06-01	31	1	1989-05-02	1989-06-01	31	NA	NA	NA	NA	NA	NA	NA	0	0	NA	NA	NA	NA
ABGA	1989	SEN	LOU	TGA	NA	OVI	EWO	SNLOOV02618	W/P	F	NA	NA	NA	NA	NA	NA	0	1986-12-15	216	1986	12	NA	NA	67106	243	3	27	1989-03-02	1989-04-01	31	1	1989-03-02	1989-04-01	31	NA	NA	NA	NA	NA	NA	NA	0	0	NA	NA	NA	NA
ABGA	1989	SEN	LOU	TGA	NA	OVI	EWO	SNLOOV01486	W/P	F	NA	SNLOOV01646	2	1106	1	1	1	1985-01-25	193	1985	1	NA	NA	23582	247	7	54	1989-07-02	1989-07-31	30	1	1989-07-02	1989-07-31	30	NA	NA	NA	NA	NA	NA	NA	0	0	NA	NA	NA	NA
ABGA	1989	SEN	LOU	TGA	NA	OVI	EWO	SNLOOV12902	W/P	F	NA	SNLOOV11951	4	1563	1	1	1	1988-04-26	232	1988	4	NA	NA	265094	247	7	15	1989-07-02	1989-07-31	30	1	1989-07-02	1989-07-31	30	NA	NA	NA	NA	NA	NA	NA	0	0	NA	NA	NA	NA
ABGA	1989	SEN	LOU	TGA	NA	OVI	EWO	SNLOOV12556	W/P	F	NA	SNLOOV01646	5	2202	1	1	1	1988-01-26	229	1988	1	NA	NA	259957	244	4	15	1989-04-02	1989-05-01	30	1	1989-04-02	1989-05-01	30	NA	NA	NA	NA	NA	NA	NA	0	0	NA	NA	NA	NA
ABGA	1989	SEN	LOU	TGA	NA	OVI	EWO	SNLOOV13143	W/P	M	NA	SNLOOV03954	5	1510	1	1	1	1989-02-02	242	1989	2	NA	NA	268184	242	2	0	1989-01-31	1989-03-01	30	1	1989-02-02	1989-03-01	28	0	BIR	NA	NA	NA	NA	NA	0	0	NA	NA	NA	NA
ABGA	1989	SEN	LOU	TGA	NA	OVI	EWO	SNLOOV01486	W/P	F	NA	SNLOOV01646	2	1106	1	1	1	1985-01-25	193	1985	1	NA	NA	23587	252	12	59	1989-12-01	1989-12-31	31	1	1989-12-01	1989-12-31	31	NA	NA	NA	NA	NA	NA	NA	0	0	NA	NA	NA	NA
ABGA	1989	SEN	LOU	TGA	NA	OVI	EWO	SNLOOV14386	W/P	M	NA	SNLOOV01646	6	2831	1	1	1	1989-10-16	250	1989	10	NA	NA	287010	251	11	1	1989-11-01	1989-11-30	30	1	1989-11-01	1989-11-30	30	NA	NA	NA	NA	NA	NA	NA	0	0	NA	NA	NA	NA
ABGA	1989	SEN	LOU	TGA	NA	OVI	EWO	SNLOOV11951	W/P	F	NA	NA	NA	NA	NA	NA	0	1984-01-15	181	1984	1	NA	NA	251107	244	4	63	1989-04-02	1989-05-01	30	1	1989-04-02	1989-05-01	30	NA	NA	NA	NA	NA	NA	NA	0	0	NA	NA	NA	NA
ABGA	1989	SEN	LOU	TGA	NA	OVI	EWO	SNLOOV13833	W/P	F	NA	SNLOOV01486	4	1402	1	1	1	1988-11-27	239	1988	11	NA	NA	278810	251	11	12	1989-11-01	1989-11-30	30	1	1989-11-01	1989-11-30	30	NA	NA	NA	NA	NA	NA	NA	0	0	NA	NA	NA	NA
ABGA	1989	SEN	LOU	TGA	NA	OVI	EWO	SNLOOV02436	W/P	F	NA	SNLOOV01485	2	716	1	1	1	1986-12-21	216	1986	12	NA	NA	61136	249	9	33	1989-09-01	1989-09-30	30	1	1989-09-01	1989-09-30	30	NA	NA	NA	NA	NA	NA	NA	0	0	NA	NA	NA	NA
ABGA	1989	SEN	LOU	TGA	NA	OVI	EWO	SNLOOV12902	W/P	F	NA	SNLOOV11951	4	1563	1	1	1	1988-04-26	232	1988	4	NA	NA	265098	251	11	19	1989-11-01	1989-11-30	30	1	1989-11-01	1989-11-30	30	NA	NA	NA	NA	NA	NA	NA	0	0	NA	NA	NA	NA
ABGA	1989	SEN	LOU	TGA	NA	OVI	EWO	SNLOOV12351	W/P	M	NA	SNLOOV02618	2	758	1	1	1	1989-01-11	241	1989	1	NA	NA	256754	252	12	11	1989-12-01	1989-12-31	31	1	1989-12-01	1989-12-31	31	NA	NA	NA	NA	NA	NA	NA	0	0	NA	NA	NA	NA
ABGA	1989	SEN	LOU	TGA	NA	OVI	EWO	SNLOOV12351	W/P	M	NA	SNLOOV02618	2	758	1	1	1	1989-01-11	241	1989	1	NA	NA	256752	250	10	9	1989-10-01	1989-10-31	31	1	1989-10-01	1989-10-31	31	NA	NA	NA	NA	NA	NA	NA	0	0	NA	NA	NA	NA
ABGA	1989	SEN	LOU	TGA	NA	OVI	EWO	SNLOOV12351	W/P	M	NA	SNLOOV02618	2	758	1	1	1	1989-01-11	241	1989	1	NA	NA	256746	244	4	3	1989-04-02	1989-05-01	30	1	1989-04-02	1989-05-01	30	NA	NA	NA	NA	NA	NA	NA	0	0	NA	NA	NA	NA
ABGA	1989	SEN	LOU	TGA	NA	OVI	EWO	SNLOOV12656	W/P	M	NA	SNLOOV02617	1	347	1	1	1	1989-01-07	241	1989	1	NA	NA	261491	251	11	10	1989-11-01	1989-11-30	30	1	1989-11-01	1989-11-30	30	NA	NA	NA	NA	NA	NA	NA	0	0	NA	NA	NA	NA
ABGA	1989	SEN	LOU	TGA	NA	OVI	EWO	SNLOOV11952	W/P	M	NA	SNLOOV03954	4	1308	1	1	1	1988-07-15	235	1988	7	NA	NA	251147	246	6	11	1989-06-02	1989-07-01	30	1	1989-06-02	1989-07-01	30	NA	NA	NA	NA	NA	NA	NA	0	0	NA	NA	NA	NA
ABGA	1989	SEN	LOU	TGA	NA	OVI	EWO	SNLOOV13291	W/P	F	NA	SNLOOV02436	2	777	1	1	1	1989-02-05	242	1989	2	NA	NA	270568	242	2	0	1989-01-31	1989-03-01	30	1	1989-02-05	1989-03-01	25	0	BIR	NA	NA	NA	NA	NA	0	0	NA	NA	NA	NA
ABGA	1989	SEN	LOU	TGA	NA	OVI	EWO	SNLOOV02618	W/P	F	NA	NA	NA	NA	NA	NA	0	1986-12-15	216	1986	12	NA	NA	67108	245	5	29	1989-05-02	1989-06-01	31	1	1989-05-02	1989-06-01	31	NA	NA	NA	NA	NA	NA	NA	0	0	NA	NA	NA	NA
ABGA	1989	SEN	LOU	TGA	NA	OVI	EWO	SNLOOV01485	W/P	F	NA	SNLOOV06289	6	1847	1	1	1	1985-01-04	193	1985	1	NA	NA	23499	247	7	54	1989-07-02	1989-07-31	30	1	1989-07-02	1989-07-31	30	NA	NA	NA	NA	NA	NA	NA	0	0	NA	NA	NA	NA
ABGA	1989	SEN	LOU	TGA	NA	OVI	EWO	SNLOOV01486	W/P	F	NA	SNLOOV01646	2	1106	1	1	1	1985-01-25	193	1985	1	NA	NA	23585	250	10	57	1989-10-01	1989-10-31	31	1	1989-10-01	1989-10-31	31	NA	NA	NA	NA	NA	NA	NA	0	0	NA	NA	NA	NA
ABGA	1989	SEN	LOU	TGA	NA	OVI	EWO	SNLOOV01014	W/P	F	NA	SNLOOV05271	NA	701	NA	NA	0	1980-11-15	143	1980	11	NA	NA	5226	244	4	101	1989-04-02	1989-05-01	30	0	1989-04-13	1989-05-01	19	3071	PUR	NA	NA	NA	NA	NA	0	0	NA	NA	NA	NA
ABGA	1989	SEN	LOU	TGA	NA	OVI	EWO	SNLOOV12848	W/P	F	NA	SNLOOV02748	3	1103	1	1	1	1988-09-06	237	1988	9	NA	NA	264350	247	7	10	1989-07-02	1989-07-31	30	1	1989-07-02	1989-07-31	30	NA	NA	NA	NA	NA	NA	NA	0	0	NA	NA	NA	NA
ABGA	1989	SEN	LOU	TGA	NA	OVI	EWO	SNLOOV13143	W/P	M	NA	SNLOOV03954	5	1510	1	1	1	1989-02-02	242	1989	2	NA	NA	268193	251	11	9	1989-11-01	1989-11-30	30	1	1989-11-01	1989-11-30	30	NA	NA	NA	NA	NA	NA	NA	0	0	NA	NA	NA	NA
ABGA	1989	SEN	LOU	TGA	NA	OVI	EWO	SNLOOV01646	W/P	F	NA	SNLOOV06017	NA	1461	NA	NA	0	1982-01-15	157	1982	1	NA	NA	30644	242	2	85	1989-01-31	1989-03-01	30	1	1989-01-31	1989-03-01	30	NA	NA	NA	NA	NA	NA	NA	0	0	NA	NA	NA	NA
ABGA	1989	SEN	LOU	TGA	NA	OVI	EWO	SNLOOV14321	W/P	M	NA	SNLOOV01486	5	1691	1	1	1	1989-09-12	249	1989	9	NA	NA	285920	249	9	0	1989-09-01	1989-09-30	30	1	1989-09-12	1989-09-30	19	0	BIR	NA	NA	NA	NA	NA	0	0	NA	NA	NA	NA
ABGA	1989	SEN	LOU	TGA	NA	OVI	EWO	SNLOOV01486	W/P	F	NA	SNLOOV01646	2	1106	1	1	1	1985-01-25	193	1985	1	NA	NA	23584	249	9	56	1989-09-01	1989-09-30	30	1	1989-09-01	1989-09-30	30	NA	NA	NA	NA	NA	NA	NA	1	0	1	1	5	1691
ABGA	1989	SEN	LOU	TGA	NA	OVI	EWO	SNLOOV12325	W/P	F	NA	SNLOOV01485	3	1074	1	1	1	1987-12-14	228	1987	12	NA	NA	256366	251	11	23	1989-11-01	1989-11-30	30	1	1989-11-01	1989-11-30	30	NA	NA	NA	NA	NA	NA	NA	0	0	NA	NA	NA	NA
ABGA	1989	SEN	LOU	TGA	NA	OVI	EWO	SNLOOV14321	W/P	M	NA	SNLOOV01486	5	1691	1	1	1	1989-09-12	249	1989	9	NA	NA	285921	250	10	1	1989-10-01	1989-10-31	31	1	1989-10-01	1989-10-31	31	NA	NA	NA	NA	NA	NA	NA	0	0	NA	NA	NA	NA
ABGA	1989	SEN	LOU	TGA	NA	OVI	EWO	SNLOOV13291	W/P	F	NA	SNLOOV02436	2	777	1	1	1	1989-02-05	242	1989	2	NA	NA	270573	247	7	5	1989-07-02	1989-07-31	30	1	1989-07-02	1989-07-31	30	NA	NA	NA	NA	NA	NA	NA	0	0	NA	NA	NA	NA
ABGA	1989	SEN	LOU	TGA	NA	OVI	EWO	SNLOOV02748	W/P	F	NA	SNLOOV01193	4	1780	1	1	1	1985-08-30	200	1985	8	NA	NA	71525	252	12	52	1989-12-01	1989-12-31	31	1	1989-12-01	1989-12-31	31	NA	NA	NA	NA	NA	NA	NA	0	0	NA	NA	NA	NA
ABGA	1989	SEN	LOU	TGA	NA	OVI	EWO	SNLOOV02618	W/P	F	NA	NA	NA	NA	NA	NA	0	1986-12-15	216	1986	12	NA	NA	67104	241	1	25	1989-01-01	1989-01-30	30	1	1989-01-01	1989-01-30	30	NA	NA	NA	NA	NA	NA	NA	1	0	1	1	2	758
ABGA	1989	SEN	LOU	TGA	NA	OVI	EWO	SNLOOV02112	W/P	M	NA	SNLOOV01168	2	790	1	1	1	1989-11-13	251	1989	11	NA	NA	49396	252	12	1	1989-12-01	1989-12-31	31	1	1989-12-01	1989-12-31	31	NA	NA	NA	NA	NA	NA	NA	0	0	NA	NA	NA	NA
ABGA	1989	SEN	LOU	TGA	NA	OVI	EWO	SNLOOV13764	W/P	M	NA	SNLOOV02618	3	1082	1	1	1	1989-12-01	252	1989	12	NA	NA	277729	252	12	0	1989-12-01	1989-12-31	31	1	1989-12-01	1989-12-31	31	0	BIR	NA	NA	NA	NA	NA	0	0	NA	NA	NA	NA
ABGA	1989	SEN	LOU	TGA	NA	OVI	EWO	SNLOOV01485	W/P	F	NA	SNLOOV06289	6	1847	1	1	1	1985-01-04	193	1985	1	NA	NA	23503	251	11	58	1989-11-01	1989-11-30	30	1	1989-11-01	1989-11-30	30	NA	NA	NA	NA	NA	NA	NA	0	0	NA	NA	NA	NA
ABGA	1989	SEN	LOU	TGA	NA	OVI	EWO	SNLOOV14321	W/P	M	NA	SNLOOV01486	5	1691	1	1	1	1989-09-12	249	1989	9	NA	NA	285923	252	12	3	1989-12-01	1989-12-31	31	1	1989-12-01	1989-12-31	31	NA	NA	NA	NA	NA	NA	NA	0	0	NA	NA	NA	NA
ABGA	1989	SEN	LOU	TGA	NA	OVI	EWO	SNLOOV11951	W/P	F	NA	NA	NA	NA	NA	NA	0	1984-01-15	181	1984	1	NA	NA	251106	243	3	62	1989-03-02	1989-04-01	31	1	1989-03-02	1989-04-01	31	NA	NA	NA	NA	NA	NA	NA	0	0	NA	NA	NA	NA
ABGA	1989	SEN	LOU	TGA	NA	OVI	EWO	SNLOOV01646	W/P	F	NA	SNLOOV06017	NA	1461	NA	NA	0	1982-01-15	157	1982	1	NA	NA	30643	241	1	84	1989-01-01	1989-01-30	30	1	1989-01-01	1989-01-30	30	NA	NA	NA	NA	NA	NA	NA	0	0	NA	NA	NA	NA
ABGA	1989	SEN	LOU	TGA	NA	OVI	EWO	SNLOOV12902	W/P	F	NA	SNLOOV11951	4	1563	1	1	1	1988-04-26	232	1988	4	NA	NA	265090	243	3	11	1989-03-02	1989-04-01	31	1	1989-03-02	1989-04-01	31	NA	NA	NA	NA	NA	NA	NA	0	0	NA	NA	NA	NA
ABGA	1989	SEN	LOU	TGA	NA	OVI	EWO	SNLOOV13833	W/P	F	NA	SNLOOV01486	4	1402	1	1	1	1988-11-27	239	1988	11	NA	NA	278806	247	7	8	1989-07-02	1989-07-31	30	1	1989-07-02	1989-07-31	30	NA	NA	NA	NA	NA	NA	NA	0	0	NA	NA	NA	NA
ABGA	1989	SEN	LOU	TGA	NA	OVI	EWO	SNLOOV02436	W/P	F	NA	SNLOOV01485	2	716	1	1	1	1986-12-21	216	1986	12	NA	NA	61128	241	1	25	1989-01-01	1989-01-30	30	1	1989-01-01	1989-01-30	30	NA	NA	NA	NA	NA	NA	NA	0	0	NA	NA	NA	NA
ABGA	1989	SEN	LOU	TGA	NA	OVI	EWO	SNLOOV14079	W/P	M	NA	SNLOOV12325	1	460	1	1	1	1989-03-18	243	1989	3	NA	NA	282527	246	6	3	1989-06-02	1989-07-01	30	1	1989-06-02	1989-07-01	30	NA	NA	NA	NA	NA	NA	NA	0	0	NA	NA	NA	NA
ABGA	1989	SEN	LOU	TGA	NA	OVI	EWO	SNLOOV12656	W/P	M	NA	SNLOOV02617	1	347	1	1	1	1989-01-07	241	1989	1	NA	NA	261488	248	8	7	1989-08-01	1989-08-31	31	1	1989-08-01	1989-08-31	31	NA	NA	NA	NA	NA	NA	NA	0	0	NA	NA	NA	NA
ABGA	1989	SEN	LOU	TGA	NA	OVI	EWO	SNLOOV13142	W/P	M	NA	SNLOOV01485	4	1361	1	1	1	1988-09-26	237	1988	9	NA	NA	268181	242	2	5	1989-01-31	1989-03-01	30	1	1989-01-31	1989-03-01	30	NA	NA	NA	NA	NA	NA	NA	0	0	NA	NA	NA	NA
ABGA	1989	SEN	LOU	TGA	NA	OVI	EWO	SNLOOV02436	W/P	F	NA	SNLOOV01485	2	716	1	1	1	1986-12-21	216	1986	12	NA	NA	61132	245	5	29	1989-05-02	1989-06-01	31	1	1989-05-02	1989-06-01	31	NA	NA	NA	NA	NA	NA	NA	0	0	NA	NA	NA	NA
ABGA	1989	SEN	LOU	TGA	NA	OVI	EWO	SNLOOV14321	W/P	M	NA	SNLOOV01486	5	1691	1	1	1	1989-09-12	249	1989	9	NA	NA	285922	251	11	2	1989-11-01	1989-11-30	30	1	1989-11-01	1989-11-30	30	NA	NA	NA	NA	NA	NA	NA	0	0	NA	NA	NA	NA
ABGA	1989	SEN	LOU	TGA	NA	OVI	EWO	SNLOOV01486	W/P	F	NA	SNLOOV01646	2	1106	1	1	1	1985-01-25	193	1985	1	NA	NA	23586	251	11	58	1989-11-01	1989-11-30	30	1	1989-11-01	1989-11-30	30	NA	NA	NA	NA	NA	NA	NA	0	0	NA	NA	NA	NA
ABGA	1989	SEN	LOU	TGA	NA	OVI	EWO	SNLOOV02618	W/P	F	NA	NA	NA	NA	NA	NA	0	1986-12-15	216	1986	12	NA	NA	67110	247	7	31	1989-07-02	1989-07-31	30	1	1989-07-02	1989-07-31	30	NA	NA	NA	NA	NA	NA	NA	0	0	NA	NA	NA	NA
ABGA	1989	SEN	LOU	TGA	NA	OVI	EWO	SNLOOV02618	W/P	F	NA	NA	NA	NA	NA	NA	0	1986-12-15	216	1986	12	NA	NA	67114	251	11	35	1989-11-01	1989-11-30	30	1	1989-11-01	1989-11-30	30	NA	NA	NA	NA	NA	NA	NA	0	0	NA	NA	NA	NA
ABGA	1989	SEN	LOU	TGA	NA	OVI	EWO	SNLOOV02617	W/P	F	NA	SNLOOV11953	4	1778	1	1	1	1988-01-26	229	1988	1	NA	NA	67036	241	1	12	1989-01-01	1989-01-30	30	1	1989-01-01	1989-01-30	30	NA	NA	NA	NA	NA	NA	NA	1	0	1	1	1	347
ABGA	1989	SEN	LOU	TGA	NA	OVI	EWO	SNLOOV02436	W/P	F	NA	SNLOOV01485	2	716	1	1	1	1986-12-21	216	1986	12	NA	NA	61134	247	7	31	1989-07-02	1989-07-31	30	1	1989-07-02	1989-07-31	30	NA	NA	NA	NA	NA	NA	NA	0	0	NA	NA	NA	NA
ABGA	1989	SEN	LOU	TGA	NA	OVI	EWO	SNLOOV11951	W/P	F	NA	NA	NA	NA	NA	NA	0	1984-01-15	181	1984	1	NA	NA	251105	242	2	61	1989-01-31	1989-03-01	30	1	1989-01-31	1989-03-01	30	NA	NA	NA	NA	NA	NA	NA	1	0	1	1	5	1855
ABGA	1989	SEN	LOU	TGA	NA	OVI	EWO	SNLOOV12351	W/P	M	NA	SNLOOV02618	2	758	1	1	1	1989-01-11	241	1989	1	NA	NA	256750	248	8	7	1989-08-01	1989-08-31	31	1	1989-08-01	1989-08-31	31	NA	NA	NA	NA	NA	NA	NA	0	0	NA	NA	NA	NA
ABGA	1989	SEN	LOU	TGA	NA	OVI	EWO	SNLOOV12656	W/P	M	NA	SNLOOV02617	1	347	1	1	1	1989-01-07	241	1989	1	NA	NA	261492	252	12	11	1989-12-01	1989-12-31	31	1	1989-12-01	1989-12-31	31	NA	NA	NA	NA	NA	NA	NA	0	0	NA	NA	NA	NA
ABGA	1989	SEN	LOU	TGA	NA	OVI	EWO	SNLOOV03954	W/P	F	NA	NA	NA	NA	NA	NA	0	1984-12-15	192	1984	12	NA	NA	114670	242	2	50	1989-01-31	1989-03-01	30	1	1989-01-31	1989-03-01	30	NA	NA	NA	NA	NA	NA	NA	1	0	1	1	5	1510
ABGA	1989	SEN	LOU	TGA	NA	OVI	EWO	SNLOOV13833	W/P	F	NA	SNLOOV01486	4	1402	1	1	1	1988-11-27	239	1988	11	NA	NA	278802	243	3	4	1989-03-02	1989-04-01	31	1	1989-03-02	1989-04-01	31	NA	NA	NA	NA	NA	NA	NA	0	0	NA	NA	NA	NA
ABGA	1989	SEN	LOU	TGA	NA	OVI	EWO	SNLOOV01646	W/P	F	NA	SNLOOV06017	NA	1461	NA	NA	0	1982-01-15	157	1982	1	NA	NA	30647	245	5	88	1989-05-02	1989-06-01	31	1	1989-05-02	1989-06-01	31	NA	NA	NA	NA	NA	NA	NA	0	0	NA	NA	NA	NA
ABGA	1989	SEN	LOU	TGA	NA	OVI	EWO	SNLOOV02748	W/P	F	NA	SNLOOV01193	4	1780	1	1	1	1985-08-30	200	1985	8	NA	NA	71523	250	10	50	1989-10-01	1989-10-31	31	1	1989-10-01	1989-10-31	31	NA	NA	NA	NA	NA	NA	NA	0	0	NA	NA	NA	NA
ABGA	1989	SEN	LOU	TGA	NA	OVI	EWO	SNLOOV02748	W/P	F	NA	SNLOOV01193	4	1780	1	1	1	1985-08-30	200	1985	8	NA	NA	71517	244	4	44	1989-04-02	1989-05-01	30	1	1989-04-02	1989-05-01	30	NA	NA	NA	NA	NA	NA	NA	0	0	NA	NA	NA	NA
ABGA	1989	SEN	LOU	TGA	NA	OVI	EWO	SNLOOV11952	W/P	M	NA	SNLOOV03954	4	1308	1	1	1	1988-07-15	235	1988	7	NA	NA	251148	247	7	12	1989-07-02	1989-07-31	30	1	1989-07-02	1989-07-31	30	NA	NA	NA	NA	NA	NA	NA	0	0	NA	NA	NA	NA
ABGA	1989	SEN	LOU	TGA	NA	OVI	EWO	SNLOOV02618	W/P	F	NA	NA	NA	NA	NA	NA	0	1986-12-15	216	1986	12	NA	NA	67111	248	8	32	1989-08-01	1989-08-31	31	1	1989-08-01	1989-08-31	31	NA	NA	NA	NA	NA	NA	NA	0	0	NA	NA	NA	NA
ABGA	1989	SEN	LOU	TGA	NA	OVI	EWO	SNLOOV02436	W/P	F	NA	SNLOOV01485	2	716	1	1	1	1986-12-21	216	1986	12	NA	NA	61137	250	10	34	1989-10-01	1989-10-31	31	1	1989-10-01	1989-10-31	31	NA	NA	NA	NA	NA	NA	NA	0	0	NA	NA	NA	NA
ABGA	1989	SEN	LOU	TGA	NA	OVI	EWO	SNLOOV11952	W/P	M	NA	SNLOOV03954	4	1308	1	1	1	1988-07-15	235	1988	7	NA	NA	251152	251	11	16	1989-11-01	1989-11-30	30	1	1989-11-01	1989-11-30	30	NA	NA	NA	NA	NA	NA	NA	0	0	NA	NA	NA	NA
ABGA	1989	SEN	LOU	TGA	NA	OVI	EWO	SNLOOV03953	W/P	F	NA	SNLOOV01168	1	476	1	1	1	1989-01-03	241	1989	1	NA	NA	114565	244	4	3	1989-04-02	1989-05-01	30	1	1989-04-02	1989-05-01	30	NA	NA	NA	NA	NA	NA	NA	0	0	NA	NA	NA	NA
ABGA	1989	SEN	LOU	TGA	NA	OVI	EWO	SNLOOV11951	W/P	F	NA	NA	NA	NA	NA	NA	0	1984-01-15	181	1984	1	NA	NA	251115	252	12	71	1989-12-01	1989-12-31	31	1	1989-12-01	1989-12-31	31	NA	NA	NA	NA	NA	NA	NA	1	0	1	1	6	2152
ABGA	1989	SEN	LOU	TGA	NA	OVI	EWO	SNLOOV03954	W/P	F	NA	NA	NA	NA	NA	NA	0	1984-12-15	192	1984	12	NA	NA	114679	251	11	59	1989-11-01	1989-11-30	30	1	1989-11-01	1989-11-30	30	NA	NA	NA	NA	NA	NA	NA	0	0	NA	NA	NA	NA
ABGA	1989	SEN	LOU	TGA	NA	OVI	EWO	SNLOOV11952	W/P	M	NA	SNLOOV03954	4	1308	1	1	1	1988-07-15	235	1988	7	NA	NA	251145	244	4	9	1989-04-02	1989-05-01	30	1	1989-04-02	1989-05-01	30	NA	NA	NA	NA	NA	NA	NA	0	0	NA	NA	NA	NA
ABGA	1989	SEN	LOU	TGA	NA	OVI	EWO	SNLOOV13118	W/P	F	NA	NA	NA	NA	NA	NA	0	1986-12-15	216	1986	12	NA	NA	267940	241	1	25	1989-01-01	1989-01-30	30	1	1989-01-01	1989-01-30	30	NA	NA	NA	NA	NA	NA	NA	0	0	NA	NA	NA	NA
ABGA	1989	SEN	LOU	TGA	NA	OVI	EWO	SNLOOV14211	W/P	F	NA	NA	NA	NA	NA	NA	0	1988-08-15	236	1988	8	NA	NA	284285	252	12	16	1989-12-01	1989-12-31	31	1	1989-12-01	1989-12-31	31	NA	NA	NA	NA	NA	NA	NA	1	0	1	1	1	500
ABGA	1989	SEN	LOU	TGA	NA	OVI	EWO	SNLOOV02618	W/P	F	NA	NA	NA	NA	NA	NA	0	1986-12-15	216	1986	12	NA	NA	67107	244	4	28	1989-04-02	1989-05-01	30	1	1989-04-02	1989-05-01	30	NA	NA	NA	NA	NA	NA	NA	0	0	NA	NA	NA	NA
ABGA	1989	SEN	LOU	TGA	NA	OVI	EWO	SNLOOV13640	W/P	F	NA	NA	NA	NA	NA	NA	0	1988-02-15	230	1988	2	NA	NA	276138	241	1	11	1989-01-01	1989-01-30	30	0	1989-01-10	1989-01-30	21	330	GIF	NA	NA	NA	NA	NA	0	0	NA	NA	NA	NA
ABGA	1989	SEN	LOU	TGA	NA	OVI	EWO	SNLOOV01805	W/P	M	NA	SNLOOV13118	1	731	1	1	1	1988-12-15	240	1988	12	NA	NA	37862	247	7	7	1989-07-02	1989-07-31	30	1	1989-07-02	1989-07-06	5	NA	NA	203	SAL	NA	NA	NA	0	0	NA	NA	NA	NA
ABGA	1989	SEN	LOU	TGA	NA	OVI	EWO	SNLOOV01486	W/P	F	NA	SNLOOV01646	2	1106	1	1	1	1985-01-25	193	1985	1	NA	NA	23576	241	1	48	1989-01-01	1989-01-30	30	1	1989-01-01	1989-01-30	30	NA	NA	NA	NA	NA	NA	NA	0	0	NA	NA	NA	NA
ABGA	1989	SEN	LOU	TGA	NA	OVI	EWO	SNLOOV13118	W/P	F	NA	NA	NA	NA	NA	NA	0	1986-12-15	216	1986	12	NA	NA	267944	245	5	29	1989-05-02	1989-06-01	31	1	1989-05-02	1989-05-11	10	NA	NA	878	SAL	NA	NA	NA	0	0	NA	NA	NA	NA
ABGA	1989	SEN	LOU	TGA	NA	OVI	EWO	SNLOOV13143	W/P	M	NA	SNLOOV03954	5	1510	1	1	1	1989-02-02	242	1989	2	NA	NA	268186	244	4	2	1989-04-02	1989-05-01	30	1	1989-04-02	1989-05-01	30	NA	NA	NA	NA	NA	NA	NA	0	0	NA	NA	NA	NA
ABGA	1989	SEN	LOU	TGA	NA	OVI	EWO	SNLOOV03953	W/P	F	NA	SNLOOV01168	1	476	1	1	1	1989-01-03	241	1989	1	NA	NA	114564	243	3	2	1989-03-02	1989-04-01	31	1	1989-03-02	1989-04-01	31	NA	NA	NA	NA	NA	NA	NA	0	0	NA	NA	NA	NA
ABGA	1989	SEN	LOU	TGA	NA	OVI	EWO	SNLOOV12848	W/P	F	NA	SNLOOV02748	3	1103	1	1	1	1988-09-06	237	1988	9	NA	NA	264345	242	2	5	1989-01-31	1989-03-01	30	1	1989-01-31	1989-03-01	30	NA	NA	NA	NA	NA	NA	NA	0	0	NA	NA	NA	NA
ABGA	1989	SEN	LOU	TGA	NA	OVI	EWO	SNLOOV11952	W/P	M	NA	SNLOOV03954	4	1308	1	1	1	1988-07-15	235	1988	7	NA	NA	251150	249	9	14	1989-09-01	1989-09-30	30	1	1989-09-01	1989-09-30	30	NA	NA	NA	NA	NA	NA	NA	0	0	NA	NA	NA	NA
ABGA	1989	SEN	LOU	TGA	NA	OVI	EWO	SNLOOV03953	W/P	F	NA	SNLOOV01168	1	476	1	1	1	1989-01-03	241	1989	1	NA	NA	114570	249	9	8	1989-09-01	1989-09-30	30	1	1989-09-01	1989-09-30	30	NA	NA	NA	NA	NA	NA	NA	0	0	NA	NA	NA	NA
ABGA	1989	SEN	LOU	TGA	NA	OVI	EWO	SNLOOV03954	W/P	F	NA	NA	NA	NA	NA	NA	0	1984-12-15	192	1984	12	NA	NA	114672	244	4	52	1989-04-02	1989-05-01	30	1	1989-04-02	1989-05-01	30	NA	NA	NA	NA	NA	NA	NA	0	0	NA	NA	NA	NA
ABGA	1989	SEN	LOU	TGA	NA	OVI	EWO	SNLOOV03953	W/P	F	NA	SNLOOV01168	1	476	1	1	1	1989-01-03	241	1989	1	NA	NA	114566	245	5	4	1989-05-02	1989-06-01	31	1	1989-05-02	1989-06-01	31	NA	NA	NA	NA	NA	NA	NA	0	0	NA	NA	NA	NA
ABGA	1989	SEN	LOU	TGA	NA	OVI	EWO	SNLOOV12325	W/P	F	NA	SNLOOV01485	3	1074	1	1	1	1987-12-14	228	1987	12	NA	NA	256359	244	4	16	1989-04-02	1989-05-01	30	1	1989-04-02	1989-05-01	30	NA	NA	NA	NA	NA	NA	NA	0	0	NA	NA	NA	NA
ABGA	1989	SEN	LOU	TGA	NA	OVI	EWO	SNLOOV13143	W/P	M	NA	SNLOOV03954	5	1510	1	1	1	1989-02-02	242	1989	2	NA	NA	268185	243	3	1	1989-03-02	1989-04-01	31	1	1989-03-02	1989-04-01	31	NA	NA	NA	NA	NA	NA	NA	0	0	NA	NA	NA	NA
ABGA	1989	SEN	LOU	TGA	NA	OVI	EWO	SNLOOV11951	W/P	F	NA	NA	NA	NA	NA	NA	0	1984-01-15	181	1984	1	NA	NA	251114	251	11	70	1989-11-01	1989-11-30	30	1	1989-11-01	1989-11-30	30	NA	NA	NA	NA	NA	NA	NA	0	0	NA	NA	NA	NA
ABGA	1989	SEN	LOU	TGA	NA	OVI	EWO	SNLOOV13291	W/P	F	NA	SNLOOV02436	2	777	1	1	1	1989-02-05	242	1989	2	NA	NA	270572	246	6	4	1989-06-02	1989-07-01	30	1	1989-06-02	1989-07-01	30	NA	NA	NA	NA	NA	NA	NA	0	0	NA	NA	NA	NA
ABGA	1989	SEN	LOU	TGA	NA	OVI	EWO	SNLOOV03953	W/P	F	NA	SNLOOV01168	1	476	1	1	1	1989-01-03	241	1989	1	NA	NA	114563	242	2	1	1989-01-31	1989-03-01	30	1	1989-01-31	1989-03-01	30	NA	NA	NA	NA	NA	NA	NA	0	0	NA	NA	NA	NA
ABGA	1989	SEN	LOU	TGA	NA	OVI	EWO	SNLOOV12656	W/P	M	NA	SNLOOV02617	1	347	1	1	1	1989-01-07	241	1989	1	NA	NA	261487	247	7	6	1989-07-02	1989-07-31	30	1	1989-07-02	1989-07-31	30	NA	NA	NA	NA	NA	NA	NA	0	0	NA	NA	NA	NA
ABGA	1989	SEN	LOU	TGA	NA	OVI	EWO	SNLOOV01485	W/P	F	NA	SNLOOV06289	6	1847	1	1	1	1985-01-04	193	1985	1	NA	NA	23502	250	10	57	1989-10-01	1989-10-31	31	1	1989-10-01	1989-10-31	31	NA	NA	NA	NA	NA	NA	NA	0	0	NA	NA	NA	NA
ABGA	1989	SEN	LOU	TGA	NA	OVI	EWO	SNLOOV13142	W/P	M	NA	SNLOOV01485	4	1361	1	1	1	1988-09-26	237	1988	9	NA	NA	268180	241	1	4	1989-01-01	1989-01-30	30	1	1989-01-01	1989-01-30	30	NA	NA	NA	NA	NA	NA	NA	0	0	NA	NA	NA	NA
ABGA	1989	SEN	LOU	TGA	NA	OVI	EWO	SNLOOV01486	W/P	F	NA	SNLOOV01646	2	1106	1	1	1	1985-01-25	193	1985	1	NA	NA	23577	242	2	49	1989-01-31	1989-03-01	30	1	1989-01-31	1989-03-01	30	NA	NA	NA	NA	NA	NA	NA	0	0	NA	NA	NA	NA
ABGA	1989	SEN	LOU	TGA	NA	OVI	EWO	SNLOOV12656	W/P	M	NA	SNLOOV02617	1	347	1	1	1	1989-01-07	241	1989	1	NA	NA	261490	250	10	9	1989-10-01	1989-10-31	31	1	1989-10-01	1989-10-31	31	NA	NA	NA	NA	NA	NA	NA	0	0	NA	NA	NA	NA
ABGA	1989	SEN	LOU	TGA	NA	OVI	EWO	SNLOOV12848	W/P	F	NA	SNLOOV02748	3	1103	1	1	1	1988-09-06	237	1988	9	NA	NA	264351	248	8	11	1989-08-01	1989-08-31	31	1	1989-08-01	1989-08-31	31	NA	NA	NA	NA	NA	NA	NA	0	0	NA	NA	NA	NA
ABGA	1989	SEN	LOU	TGA	NA	OVI	EWO	SNLOOV12325	W/P	F	NA	SNLOOV01485	3	1074	1	1	1	1987-12-14	228	1987	12	NA	NA	256358	243	3	15	1989-03-02	1989-04-01	31	1	1989-03-02	1989-04-01	31	NA	NA	NA	NA	NA	NA	NA	1	0	1	1	1	460
ABGA	1989	SEN	LOU	TGA	NA	OVI	EWO	SNLOOV01168	W/P	F	NA	SNLOOV02748	2	746	1	1	1	1987-09-15	225	1987	9	NA	NA	11864	248	8	23	1989-08-01	1989-08-31	31	1	1989-08-01	1989-08-31	31	NA	NA	NA	NA	NA	NA	NA	0	0	NA	NA	NA	NA
ABGA	1989	SEN	LOU	TGA	NA	OVI	EWO	SNLOOV01168	W/P	F	NA	SNLOOV02748	2	746	1	1	1	1987-09-15	225	1987	9	NA	NA	11865	249	9	24	1989-09-01	1989-09-30	30	1	1989-09-01	1989-09-30	30	NA	NA	NA	NA	NA	NA	NA	0	0	NA	NA	NA	NA
ABGA	1989	SEN	LOU	TGA	NA	OVI	EWO	SNLOOV03954	W/P	F	NA	NA	NA	NA	NA	NA	0	1984-12-15	192	1984	12	NA	NA	114669	241	1	49	1989-01-01	1989-01-30	30	1	1989-01-01	1989-01-30	30	NA	NA	NA	NA	NA	NA	NA	0	0	NA	NA	NA	NA
ABGA	1989	SEN	LOU	TGA	NA	OVI	EWO	SNLOOV13996	W/P	M	NA	SNLOOV11951	5	1855	1	1	1	1989-02-12	242	1989	2	NA	NA	281391	247	7	5	1989-07-02	1989-07-31	30	1	1989-07-02	1989-07-31	30	NA	NA	NA	NA	NA	NA	NA	0	0	NA	NA	NA	NA
ABGA	1989	SEN	LOU	TGA	NA	OVI	EWO	SNLOOV14211	W/P	F	NA	NA	NA	NA	NA	NA	0	1988-08-15	236	1988	8	NA	NA	284279	246	6	10	1989-06-02	1989-07-01	30	0	1989-06-10	1989-07-01	22	299	ARC	NA	NA	NA	NA	NA	0	0	NA	NA	NA	NA
ABGA	1989	SEN	LOU	TGA	NA	OVI	EWO	SNLOOV12325	W/P	F	NA	SNLOOV01485	3	1074	1	1	1	1987-12-14	228	1987	12	NA	NA	256367	252	12	24	1989-12-01	1989-12-31	31	1	1989-12-01	1989-12-31	31	NA	NA	NA	NA	NA	NA	NA	0	0	NA	NA	NA	NA
ABGA	1989	SEN	LOU	TGA	NA	OVI	EWO	SNLOOV12848	W/P	F	NA	SNLOOV02748	3	1103	1	1	1	1988-09-06	237	1988	9	NA	NA	264346	243	3	6	1989-03-02	1989-04-01	31	1	1989-03-02	1989-04-01	31	NA	NA	NA	NA	NA	NA	NA	0	0	NA	NA	NA	NA
ABGA	1989	SEN	LOU	TGA	NA	OVI	EWO	SNLOOV03954	W/P	F	NA	NA	NA	NA	NA	NA	0	1984-12-15	192	1984	12	NA	NA	114671	243	3	51	1989-03-02	1989-04-01	31	1	1989-03-02	1989-04-01	31	NA	NA	NA	NA	NA	NA	NA	0	0	NA	NA	NA	NA
ABGA	1989	SEN	LOU	TGA	NA	OVI	EWO	SNLOOV02618	W/P	F	NA	NA	NA	NA	NA	NA	0	1986-12-15	216	1986	12	NA	NA	67115	252	12	36	1989-12-01	1989-12-31	31	1	1989-12-01	1989-12-31	31	NA	NA	NA	NA	NA	NA	NA	1	0	1	1	3	1082
ABGA	1989	SEN	LOU	TGA	NA	OVI	EWO	SNLOOV12351	W/P	M	NA	SNLOOV02618	2	758	1	1	1	1989-01-11	241	1989	1	NA	NA	256747	245	5	4	1989-05-02	1989-06-01	31	1	1989-05-02	1989-06-01	31	NA	NA	NA	NA	NA	NA	NA	0	0	NA	NA	NA	NA
ABGA	1989	SEN	LOU	TGA	NA	OVI	EWO	SNLOOV12656	W/P	M	NA	SNLOOV02617	1	347	1	1	1	1989-01-07	241	1989	1	NA	NA	261484	244	4	3	1989-04-02	1989-05-01	30	1	1989-04-02	1989-05-01	30	NA	NA	NA	NA	NA	NA	NA	0	0	NA	NA	NA	NA
ABGA	1989	SEN	LOU	TGA	NA	OVI	EWO	SNLOOV01182	W/P	M	NA	SNLOOV02436	1	442	1	1	1	1988-03-07	231	1988	3	NA	NA	12411	244	4	13	1989-04-02	1989-05-01	30	1	1989-04-02	1989-05-01	30	NA	NA	NA	NA	NA	NA	NA	0	0	NA	NA	NA	NA
ABGA	1989	SEN	LOU	TGA	NA	OVI	EWO	SNLOOV11951	W/P	F	NA	NA	NA	NA	NA	NA	0	1984-01-15	181	1984	1	NA	NA	251109	246	6	65	1989-06-02	1989-07-01	30	1	1989-06-02	1989-07-01	30	NA	NA	NA	NA	NA	NA	NA	0	0	NA	NA	NA	NA
ABGA	1989	SEN	LOU	TGA	NA	OVI	EWO	SNLOOV12325	W/P	F	NA	SNLOOV01485	3	1074	1	1	1	1987-12-14	228	1987	12	NA	NA	256361	246	6	18	1989-06-02	1989-07-01	30	1	1989-06-02	1989-07-01	30	NA	NA	NA	NA	NA	NA	NA	0	0	NA	NA	NA	NA
ABGA	1989	SEN	LOU	TGA	NA	OVI	EWO	SNLOOV02112	W/P	M	NA	SNLOOV01168	2	790	1	1	1	1989-11-13	251	1989	11	NA	NA	49395	251	11	0	1989-11-01	1989-11-30	30	1	1989-11-13	1989-11-30	18	0	BIR	NA	NA	NA	NA	NA	0	0	NA	NA	NA	NA
ABGA	1989	SEN	LOU	TGA	NA	OVI	EWO	SNLOOV03954	W/P	F	NA	NA	NA	NA	NA	NA	0	1984-12-15	192	1984	12	NA	NA	114680	252	12	60	1989-12-01	1989-12-31	31	1	1989-12-01	1989-12-31	31	NA	NA	NA	NA	NA	NA	NA	0	0	NA	NA	NA	NA
ABGA	1989	SEN	LOU	TGA	NA	OVI	EWO	SNLOOV02748	W/P	F	NA	SNLOOV01193	4	1780	1	1	1	1985-08-30	200	1985	8	NA	NA	71524	251	11	51	1989-11-01	1989-11-30	30	1	1989-11-01	1989-11-30	30	NA	NA	NA	NA	NA	NA	NA	0	0	NA	NA	NA	NA
ABGA	1989	SEN	LOU	TGA	NA	OVI	EWO	SNLOOV11951	W/P	F	NA	NA	NA	NA	NA	NA	0	1984-01-15	181	1984	1	NA	NA	251110	247	7	66	1989-07-02	1989-07-31	30	1	1989-07-02	1989-07-31	30	NA	NA	NA	NA	NA	NA	NA	0	0	NA	NA	NA	NA
ABGA	1989	SEN	LOU	TGA	NA	OVI	EWO	SNLOOV13143	W/P	M	NA	SNLOOV03954	5	1510	1	1	1	1989-02-02	242	1989	2	NA	NA	268188	246	6	4	1989-06-02	1989-07-01	30	1	1989-06-02	1989-07-01	30	NA	NA	NA	NA	NA	NA	NA	0	0	NA	NA	NA	NA
ABGA	1989	SEN	LOU	TGA	NA	OVI	EWO	SNLOOV11951	W/P	F	NA	NA	NA	NA	NA	NA	0	1984-01-15	181	1984	1	NA	NA	251104	241	1	60	1989-01-01	1989-01-30	30	1	1989-01-01	1989-01-30	30	NA	NA	NA	NA	NA	NA	NA	0	0	NA	NA	NA	NA
ABGA	1989	SEN	LOU	TGA	NA	OVI	EWO	SNLOOV01646	W/P	F	NA	SNLOOV06017	NA	1461	NA	NA	0	1982-01-15	157	1982	1	NA	NA	30648	246	6	89	1989-06-02	1989-07-01	30	1	1989-06-02	1989-07-01	30	NA	NA	NA	NA	NA	NA	NA	0	0	NA	NA	NA	NA
ABGA	1989	SEN	LOU	TGA	NA	OVI	EWO	SNLOOV02617	W/P	F	NA	SNLOOV11953	4	1778	1	1	1	1988-01-26	229	1988	1	NA	NA	67042	247	7	18	1989-07-02	1989-07-31	30	1	1989-07-02	1989-07-31	30	NA	NA	NA	NA	NA	NA	NA	0	0	NA	NA	NA	NA
ABGA	1989	SEN	LOU	TGA	NA	OVI	EWO	SNLOOV11952	W/P	M	NA	SNLOOV03954	4	1308	1	1	1	1988-07-15	235	1988	7	NA	NA	251142	241	1	6	1989-01-01	1989-01-30	30	1	1989-01-01	1989-01-30	30	NA	NA	NA	NA	NA	NA	NA	0	0	NA	NA	NA	NA
ABGA	1989	SEN	LOU	TGA	NA	OVI	EWO	SNLOOV01485	W/P	F	NA	SNLOOV06289	6	1847	1	1	1	1985-01-04	193	1985	1	NA	NA	23493	241	1	48	1989-01-01	1989-01-30	30	1	1989-01-01	1989-01-30	30	NA	NA	NA	NA	NA	NA	NA	0	0	NA	NA	NA	NA
ABGA	1989	SEN	LOU	TGA	NA	OVI	EWO	SNLOOV01182	W/P	M	NA	SNLOOV02436	1	442	1	1	1	1988-03-07	231	1988	3	NA	NA	12414	247	7	16	1989-07-02	1989-07-31	30	1	1989-07-02	1989-07-06	5	NA	NA	486	SAL	NA	NA	NA	0	0	NA	NA	NA	NA
ABGA	1989	SEN	LOU	TGA	NA	OVI	EWO	SNLOOV12902	W/P	F	NA	SNLOOV11951	4	1563	1	1	1	1988-04-26	232	1988	4	NA	NA	265092	245	5	13	1989-05-02	1989-06-01	31	1	1989-05-02	1989-06-01	31	NA	NA	NA	NA	NA	NA	NA	0	0	NA	NA	NA	NA
ABGA	1989	SEN	LOU	TGA	NA	OVI	EWO	SNLOOV11951	W/P	F	NA	NA	NA	NA	NA	NA	0	1984-01-15	181	1984	1	NA	NA	251113	250	10	69	1989-10-01	1989-10-31	31	1	1989-10-01	1989-10-31	31	NA	NA	NA	NA	NA	NA	NA	0	0	NA	NA	NA	NA
ABGA	1989	SEN	LOU	TGA	NA	OVI	EWO	SNLOOV12656	W/P	M	NA	SNLOOV02617	1	347	1	1	1	1989-01-07	241	1989	1	NA	NA	261489	249	9	8	1989-09-01	1989-09-30	30	1	1989-09-01	1989-09-30	30	NA	NA	NA	NA	NA	NA	NA	0	0	NA	NA	NA	NA
ABGA	1989	SEN	LOU	TGA	NA	OVI	EWO	SNLOOV12902	W/P	F	NA	SNLOOV11951	4	1563	1	1	1	1988-04-26	232	1988	4	NA	NA	265089	242	2	10	1989-01-31	1989-03-01	30	1	1989-01-31	1989-03-01	30	NA	NA	NA	NA	NA	NA	NA	0	0	NA	NA	NA	NA
ABGA	1989	SEN	LOU	TGA	NA	OVI	EWO	SNLOOV11952	W/P	M	NA	SNLOOV03954	4	1308	1	1	1	1988-07-15	235	1988	7	NA	NA	251151	250	10	15	1989-10-01	1989-10-31	31	1	1989-10-01	1989-10-31	31	NA	NA	NA	NA	NA	NA	NA	0	0	NA	NA	NA	NA
ABGA	1989	SEN	LOU	TGA	NA	OVI	EWO	SNLOOV01486	W/P	F	NA	SNLOOV01646	2	1106	1	1	1	1985-01-25	193	1985	1	NA	NA	23581	246	6	53	1989-06-02	1989-07-01	30	1	1989-06-02	1989-07-01	30	NA	NA	NA	NA	NA	NA	NA	0	0	NA	NA	NA	NA
ABGA	1989	SEN	LOU	TGA	NA	OVI	EWO	SNLOOV12556	W/P	F	NA	SNLOOV01646	5	2202	1	1	1	1988-01-26	229	1988	1	NA	NA	259963	250	10	21	1989-10-01	1989-10-31	31	1	1989-10-01	1989-10-31	31	NA	NA	NA	NA	NA	NA	NA	0	0	NA	NA	NA	NA
ABGA	1989	SEN	LOU	TGA	NA	OVI	EWO	SNLOOV13714	W/P	M	NA	SNLOOV13118	NA	487	NA	NA	0	1988-04-15	232	1988	4	NA	NA	277097	243	3	11	1989-03-02	1989-04-01	31	1	1989-03-02	1989-04-01	31	NA	NA	NA	NA	NA	NA	NA	0	0	NA	NA	NA	NA
ABGA	1989	SEN	LOU	TGA	NA	OVI	EWO	SNLOOV12848	W/P	F	NA	SNLOOV02748	3	1103	1	1	1	1988-09-06	237	1988	9	NA	NA	264344	241	1	4	1989-01-01	1989-01-30	30	1	1989-01-01	1989-01-30	30	NA	NA	NA	NA	NA	NA	NA	0	0	NA	NA	NA	NA
ABGA	1989	SEN	LOU	TGA	NA	OVI	EWO	SNLOOV01182	W/P	M	NA	SNLOOV02436	1	442	1	1	1	1988-03-07	231	1988	3	NA	NA	12409	242	2	11	1989-01-31	1989-03-01	30	1	1989-01-31	1989-03-01	30	NA	NA	NA	NA	NA	NA	NA	0	0	NA	NA	NA	NA
ABGA	1989	SEN	LOU	TGA	NA	OVI	EWO	SNLOOV02618	W/P	F	NA	NA	NA	NA	NA	NA	0	1986-12-15	216	1986	12	NA	NA	67113	250	10	34	1989-10-01	1989-10-31	31	1	1989-10-01	1989-10-31	31	NA	NA	NA	NA	NA	NA	NA	0	0	NA	NA	NA	NA
ABGA	1989	SEN	LOU	TGA	NA	OVI	EWO	SNLOOV13142	W/P	M	NA	SNLOOV01485	4	1361	1	1	1	1988-09-26	237	1988	9	NA	NA	268183	244	4	7	1989-04-02	1989-05-01	30	1	1989-04-02	1989-04-18	17	NA	NA	204	GIF	NA	NA	NA	0	0	NA	NA	NA	NA
ABGA	1989	SEN	LOU	TGA	NA	OVI	EWO	SNLOOV02618	W/P	F	NA	NA	NA	NA	NA	NA	0	1986-12-15	216	1986	12	NA	NA	67112	249	9	33	1989-09-01	1989-09-30	30	1	1989-09-01	1989-09-30	30	NA	NA	NA	NA	NA	NA	NA	0	0	NA	NA	NA	NA
ABGA	1989	SEN	LOU	TGA	NA	OVI	EWO	SNLOOV12848	W/P	F	NA	SNLOOV02748	3	1103	1	1	1	1988-09-06	237	1988	9	NA	NA	264353	250	10	13	1989-10-01	1989-10-31	31	1	1989-10-01	1989-10-31	31	NA	NA	NA	NA	NA	NA	NA	0	0	NA	NA	NA	NA
ABGA	1989	SEN	LOU	TGA	NA	OVI	EWO	SNLOOV13291	W/P	F	NA	SNLOOV02436	2	777	1	1	1	1989-02-05	242	1989	2	NA	NA	270569	243	3	1	1989-03-02	1989-04-01	31	1	1989-03-02	1989-04-01	31	NA	NA	NA	NA	NA	NA	NA	0	0	NA	NA	NA	NA
ABGA	1989	SEN	LOU	TGA	NA	OVI	EWO	SNLOOV14079	W/P	M	NA	SNLOOV12325	1	460	1	1	1	1989-03-18	243	1989	3	NA	NA	282526	245	5	2	1989-05-02	1989-06-01	31	1	1989-05-02	1989-06-01	31	NA	NA	NA	NA	NA	NA	NA	0	0	NA	NA	NA	NA
ABGA	1989	SEN	LOU	TGA	NA	OVI	EWO	SNLOOV14211	W/P	F	NA	NA	NA	NA	NA	NA	0	1988-08-15	236	1988	8	NA	NA	284283	250	10	14	1989-10-01	1989-10-31	31	1	1989-10-01	1989-10-31	31	NA	NA	NA	NA	NA	NA	NA	0	0	NA	NA	NA	NA
ABGA	1989	SEN	LOU	TGA	NA	OVI	EWO	SNLOOV03954	W/P	F	NA	NA	NA	NA	NA	NA	0	1984-12-15	192	1984	12	NA	NA	114675	247	7	55	1989-07-02	1989-07-31	30	1	1989-07-02	1989-07-31	30	NA	NA	NA	NA	NA	NA	NA	0	0	NA	NA	NA	NA
ABGA	1989	SEN	LOU	TGA	NA	OVI	EWO	SNLOOV11951	W/P	F	NA	NA	NA	NA	NA	NA	0	1984-01-15	181	1984	1	NA	NA	251108	245	5	64	1989-05-02	1989-06-01	31	1	1989-05-02	1989-06-01	31	NA	NA	NA	NA	NA	NA	NA	0	0	NA	NA	NA	NA
ABGA	1989	SEN	LOU	TGA	NA	OVI	EWO	SNLOOV14079	W/P	M	NA	SNLOOV12325	1	460	1	1	1	1989-03-18	243	1989	3	NA	NA	282531	250	10	7	1989-10-01	1989-10-31	31	1	1989-10-01	1989-10-31	31	NA	NA	NA	NA	NA	NA	NA	0	0	NA	NA	NA	NA
ABGA	1989	SEN	LOU	TGA	NA	OVI	EWO	SNLOOV03954	W/P	F	NA	NA	NA	NA	NA	NA	0	1984-12-15	192	1984	12	NA	NA	114676	248	8	56	1989-08-01	1989-08-31	31	1	1989-08-01	1989-08-31	31	NA	NA	NA	NA	NA	NA	NA	0	0	NA	NA	NA	NA
ABGA	1989	SEN	LOU	TGA	NA	OVI	EWO	SNLOOV12902	W/P	F	NA	SNLOOV11951	4	1563	1	1	1	1988-04-26	232	1988	4	NA	NA	265091	244	4	12	1989-04-02	1989-05-01	30	1	1989-04-02	1989-05-01	30	NA	NA	NA	NA	NA	NA	NA	0	0	NA	NA	NA	NA
ABGA	1989	SEN	LOU	TGA	NA	OVI	EWO	SNLOOV12848	W/P	F	NA	SNLOOV02748	3	1103	1	1	1	1988-09-06	237	1988	9	NA	NA	264349	246	6	9	1989-06-02	1989-07-01	30	1	1989-06-02	1989-07-01	30	NA	NA	NA	NA	NA	NA	NA	0	0	NA	NA	NA	NA
ABGA	1989	SEN	LOU	TGA	NA	OVI	EWO	SNLOOV02617	W/P	F	NA	SNLOOV11953	4	1778	1	1	1	1988-01-26	229	1988	1	NA	NA	67045	250	10	21	1989-10-01	1989-10-31	31	1	1989-10-01	1989-10-31	31	NA	NA	NA	NA	NA	NA	NA	0	0	NA	NA	NA	NA
ABGA	1989	SEN	LOU	TGA	NA	OVI	EWO	SNLOOV13714	W/P	M	NA	SNLOOV13118	NA	487	NA	NA	0	1988-04-15	232	1988	4	NA	NA	277095	241	1	9	1989-01-01	1989-01-30	30	1	1989-01-01	1989-01-30	30	NA	NA	NA	NA	NA	NA	NA	0	0	NA	NA	NA	NA
ABGA	1989	SEN	LOU	TGA	NA	OVI	EWO	SNLOOV01168	W/P	F	NA	SNLOOV02748	2	746	1	1	1	1987-09-15	225	1987	9	NA	NA	11866	250	10	25	1989-10-01	1989-10-31	31	1	1989-10-01	1989-10-31	31	NA	NA	NA	NA	NA	NA	NA	0	0	NA	NA	NA	NA
ABGA	1989	SEN	LOU	TGA	NA	OVI	EWO	SNLOOV03953	W/P	F	NA	SNLOOV01168	1	476	1	1	1	1989-01-03	241	1989	1	NA	NA	114569	248	8	7	1989-08-01	1989-08-31	31	1	1989-08-01	1989-08-31	31	NA	NA	NA	NA	NA	NA	NA	0	0	NA	NA	NA	NA
ABGA	1989	SEN	LOU	TGA	NA	OVI	EWO	SNLOOV13714	W/P	M	NA	SNLOOV13118	NA	487	NA	NA	0	1988-04-15	232	1988	4	NA	NA	277099	245	5	13	1989-05-02	1989-06-01	31	1	1989-05-02	1989-06-01	31	NA	NA	NA	NA	NA	NA	NA	0	0	NA	NA	NA	NA
ABGA	1989	SEN	LOU	TGA	NA	OVI	EWO	SNLOOV01485	W/P	F	NA	SNLOOV06289	6	1847	1	1	1	1985-01-04	193	1985	1	NA	NA	23501	249	9	56	1989-09-01	1989-09-30	30	1	1989-09-01	1989-09-30	30	NA	NA	NA	NA	NA	NA	NA	0	0	NA	NA	NA	NA
ABGA	1989	SEN	LOU	TGA	NA	OVI	EWO	SNLOOV14079	W/P	M	NA	SNLOOV12325	1	460	1	1	1	1989-03-18	243	1989	3	NA	NA	282530	249	9	6	1989-09-01	1989-09-30	30	1	1989-09-01	1989-09-30	30	NA	NA	NA	NA	NA	NA	NA	0	0	NA	NA	NA	NA
ABGA	1989	SEN	LOU	TGA	NA	OVI	EWO	SNLOOV13833	W/P	F	NA	SNLOOV01486	4	1402	1	1	1	1988-11-27	239	1988	11	NA	NA	278807	248	8	9	1989-08-01	1989-08-31	31	1	1989-08-01	1989-08-31	31	NA	NA	NA	NA	NA	NA	NA	0	0	NA	NA	NA	NA
ABGA	1989	SEN	LOU	TGA	NA	OVI	EWO	SNLOOV02618	W/P	F	NA	NA	NA	NA	NA	NA	0	1986-12-15	216	1986	12	NA	NA	67109	246	6	30	1989-06-02	1989-07-01	30	1	1989-06-02	1989-07-01	30	NA	NA	NA	NA	NA	NA	NA	0	0	NA	NA	NA	NA
ABGA	1989	SEN	LOU	TGA	NA	OVI	EWO	SNLOOV12556	W/P	F	NA	SNLOOV01646	5	2202	1	1	1	1988-01-26	229	1988	1	NA	NA	259962	249	9	20	1989-09-01	1989-09-30	30	1	1989-09-01	1989-09-30	30	NA	NA	NA	NA	NA	NA	NA	0	0	NA	NA	NA	NA
ABGA	1989	SEN	LOU	TGA	NA	OVI	EWO	SNLOOV13640	W/P	F	NA	NA	NA	NA	NA	NA	0	1988-02-15	230	1988	2	NA	NA	276142	245	5	15	1989-05-02	1989-06-01	31	1	1989-05-02	1989-06-01	31	NA	NA	NA	NA	NA	NA	NA	0	0	NA	NA	NA	NA
ABGA	1989	SEN	LOU	TGA	NA	OVI	EWO	SNLOOV12325	W/P	F	NA	SNLOOV01485	3	1074	1	1	1	1987-12-14	228	1987	12	NA	NA	256364	249	9	21	1989-09-01	1989-09-30	30	1	1989-09-01	1989-09-30	30	NA	NA	NA	NA	NA	NA	NA	0	0	NA	NA	NA	NA
ABGA	1989	SEN	LOU	TGA	NA	OVI	EWO	SNLOOV12556	W/P	F	NA	SNLOOV01646	5	2202	1	1	1	1988-01-26	229	1988	1	NA	NA	259954	241	1	12	1989-01-01	1989-01-30	30	1	1989-01-01	1989-01-30	30	NA	NA	NA	NA	NA	NA	NA	0	0	NA	NA	NA	NA
ABGA	1989	SEN	LOU	TGA	NA	OVI	EWO	SNLOOV13143	W/P	M	NA	SNLOOV03954	5	1510	1	1	1	1989-02-02	242	1989	2	NA	NA	268187	245	5	3	1989-05-02	1989-06-01	31	1	1989-05-02	1989-06-01	31	NA	NA	NA	NA	NA	NA	NA	0	0	NA	NA	NA	NA
ABGA	1989	SEN	LOU	TGA	NA	OVI	EWO	SNLOOV13833	W/P	F	NA	SNLOOV01486	4	1402	1	1	1	1988-11-27	239	1988	11	NA	NA	278801	242	2	3	1989-01-31	1989-03-01	30	1	1989-01-31	1989-03-01	30	NA	NA	NA	NA	NA	NA	NA	0	0	NA	NA	NA	NA
ABGA	1989	SEN	LOU	TGA	NA	OVI	EWO	SNLOOV12848	W/P	F	NA	SNLOOV02748	3	1103	1	1	1	1988-09-06	237	1988	9	NA	NA	264348	245	5	8	1989-05-02	1989-06-01	31	1	1989-05-02	1989-06-01	31	NA	NA	NA	NA	NA	NA	NA	0	0	NA	NA	NA	NA
ABGA	1989	SEN	LOU	TGA	NA	OVI	EWO	SNLOOV11951	W/P	F	NA	NA	NA	NA	NA	NA	0	1984-01-15	181	1984	1	NA	NA	251111	248	8	67	1989-08-01	1989-08-31	31	1	1989-08-01	1989-08-31	31	NA	NA	NA	NA	NA	NA	NA	0	0	NA	NA	NA	NA
ABGA	1989	SEN	LOU	TGA	NA	OVI	EWO	SNLOOV01485	W/P	F	NA	SNLOOV06289	6	1847	1	1	1	1985-01-04	193	1985	1	NA	NA	23494	242	2	49	1989-01-31	1989-03-01	30	1	1989-01-31	1989-03-01	30	NA	NA	NA	NA	NA	NA	NA	0	0	NA	NA	NA	NA
ABGA	1989	SEN	LOU	TGA	NA	OVI	EWO	SNLOOV02617	W/P	F	NA	SNLOOV11953	4	1778	1	1	1	1988-01-26	229	1988	1	NA	NA	67040	245	5	16	1989-05-02	1989-06-01	31	1	1989-05-02	1989-06-01	31	NA	NA	NA	NA	NA	NA	NA	0	0	NA	NA	NA	NA
ABGA	1989	SEN	LOU	TGA	NA	OVI	EWO	SNLOOV02617	W/P	F	NA	SNLOOV11953	4	1778	1	1	1	1988-01-26	229	1988	1	NA	NA	67041	246	6	17	1989-06-02	1989-07-01	30	1	1989-06-02	1989-07-01	30	NA	NA	NA	NA	NA	NA	NA	0	0	NA	NA	NA	NA
ABGA	1989	SEN	LOU	TGA	NA	OVI	EWO	SNLOOV14079	W/P	M	NA	SNLOOV12325	1	460	1	1	1	1989-03-18	243	1989	3	NA	NA	282524	243	3	0	1989-03-02	1989-04-01	31	1	1989-03-18	1989-04-01	15	0	BIR	NA	NA	NA	NA	NA	0	0	NA	NA	NA	NA
ABGA	1989	SEN	LOU	TGA	NA	OVI	EWO	SNLOOV13640	W/P	F	NA	NA	NA	NA	NA	NA	0	1988-02-15	230	1988	2	NA	NA	276144	247	7	17	1989-07-02	1989-07-31	30	1	1989-07-02	1989-07-31	30	NA	NA	NA	NA	NA	NA	NA	0	0	NA	NA	NA	NA
ABGA	1989	SEN	LOU	TGA	NA	OVI	EWO	SNLOOV12325	W/P	F	NA	SNLOOV01485	3	1074	1	1	1	1987-12-14	228	1987	12	NA	NA	256360	245	5	17	1989-05-02	1989-06-01	31	1	1989-05-02	1989-06-01	31	NA	NA	NA	NA	NA	NA	NA	0	0	NA	NA	NA	NA
ABGA	1989	SEN	LOU	TGA	NA	OVI	EWO	SNLOOV03953	W/P	F	NA	SNLOOV01168	1	476	1	1	1	1989-01-03	241	1989	1	NA	NA	114562	241	1	0	1989-01-01	1989-01-30	30	1	1989-01-03	1989-01-30	28	0	BIR	NA	NA	NA	NA	NA	0	0	NA	NA	NA	NA
ABGA	1989	SEN	LOU	TGA	NA	OVI	EWO	SNLOOV14211	W/P	F	NA	NA	NA	NA	NA	NA	0	1988-08-15	236	1988	8	NA	NA	284281	248	8	12	1989-08-01	1989-08-31	31	1	1989-08-01	1989-08-31	31	NA	NA	NA	NA	NA	NA	NA	0	0	NA	NA	NA	NA
ABGA	1989	SEN	LOU	TGA	NA	OVI	EWO	SNLOOV13996	W/P	M	NA	SNLOOV11951	5	1855	1	1	1	1989-02-12	242	1989	2	NA	NA	281390	246	6	4	1989-06-02	1989-07-01	30	1	1989-06-02	1989-07-01	30	NA	NA	NA	NA	NA	NA	NA	0	0	NA	NA	NA	NA
ABGA	1989	SEN	LOU	TGA	NA	OVI	EWO	SNLOOV01485	W/P	F	NA	SNLOOV06289	6	1847	1	1	1	1985-01-04	193	1985	1	NA	NA	23496	244	4	51	1989-04-02	1989-05-01	30	1	1989-04-02	1989-05-01	30	NA	NA	NA	NA	NA	NA	NA	0	0	NA	NA	NA	NA
ABGA	1989	SEN	LOU	TGA	NA	OVI	EWO	SNLOOV01485	W/P	F	NA	SNLOOV06289	6	1847	1	1	1	1985-01-04	193	1985	1	NA	NA	23495	243	3	50	1989-03-02	1989-04-01	31	1	1989-03-02	1989-04-01	31	NA	NA	NA	NA	NA	NA	NA	0	0	NA	NA	NA	NA
ABGA	1989	SEN	LOU	TGA	NA	OVI	EWO	SNLOOV13996	W/P	M	NA	SNLOOV11951	5	1855	1	1	1	1989-02-12	242	1989	2	NA	NA	281394	250	10	8	1989-10-01	1989-10-31	31	1	1989-10-01	1989-10-31	31	NA	NA	NA	NA	NA	NA	NA	0	0	NA	NA	NA	NA
ABGA	1989	SEN	LOU	TGA	NA	OVI	EWO	SNLOOV13291	W/P	F	NA	SNLOOV02436	2	777	1	1	1	1989-02-05	242	1989	2	NA	NA	270570	244	4	2	1989-04-02	1989-05-01	30	1	1989-04-02	1989-05-01	30	NA	NA	NA	NA	NA	NA	NA	0	0	NA	NA	NA	NA
ABGA	1989	SEN	LOU	TGA	NA	OVI	EWO	SNLOOV13118	W/P	F	NA	NA	NA	NA	NA	NA	0	1986-12-15	216	1986	12	NA	NA	267943	244	4	28	1989-04-02	1989-05-01	30	1	1989-04-02	1989-05-01	30	NA	NA	NA	NA	NA	NA	NA	0	0	NA	NA	NA	NA
ABGA	1989	SEN	LOU	TGA	NA	OVI	EWO	SNLOOV01486	W/P	F	NA	SNLOOV01646	2	1106	1	1	1	1985-01-25	193	1985	1	NA	NA	23578	243	3	50	1989-03-02	1989-04-01	31	1	1989-03-02	1989-04-01	31	NA	NA	NA	NA	NA	NA	NA	0	0	NA	NA	NA	NA
ABGA	1989	SEN	LOU	TGA	NA	OVI	EWO	SNLOOV02617	W/P	F	NA	SNLOOV11953	4	1778	1	1	1	1988-01-26	229	1988	1	NA	NA	67044	249	9	20	1989-09-01	1989-09-30	30	1	1989-09-01	1989-09-30	30	NA	NA	NA	NA	NA	NA	NA	0	0	NA	NA	NA	NA
ABGA	1989	SEN	LOU	TGA	NA	OVI	EWO	SNLOOV03953	W/P	F	NA	SNLOOV01168	1	476	1	1	1	1989-01-03	241	1989	1	NA	NA	114567	246	6	5	1989-06-02	1989-07-01	30	1	1989-06-02	1989-07-01	30	NA	NA	NA	NA	NA	NA	NA	0	0	NA	NA	NA	NA
ABGA	1989	SEN	LOU	TGA	NA	OVI	EWO	SNLOOV13291	W/P	F	NA	SNLOOV02436	2	777	1	1	1	1989-02-05	242	1989	2	NA	NA	270577	251	11	9	1989-11-01	1989-11-30	30	1	1989-11-01	1989-11-30	30	NA	NA	NA	NA	NA	NA	NA	0	0	NA	NA	NA	NA
ABGA	1989	SEN	LOU	TGA	NA	OVI	EWO	SNLOOV03954	W/P	F	NA	NA	NA	NA	NA	NA	0	1984-12-15	192	1984	12	NA	NA	114678	250	10	58	1989-10-01	1989-10-31	31	1	1989-10-01	1989-10-31	31	NA	NA	NA	NA	NA	NA	NA	0	0	NA	NA	NA	NA
ABGA	1989	SEN	LOU	TGA	NA	OVI	EWO	SNLOOV13833	W/P	F	NA	SNLOOV01486	4	1402	1	1	1	1988-11-27	239	1988	11	NA	NA	278805	246	6	7	1989-06-02	1989-07-01	30	1	1989-06-02	1989-07-01	30	NA	NA	NA	NA	NA	NA	NA	0	0	NA	NA	NA	NA
ABGA	1989	SEN	LOU	TGA	NA	OVI	EWO	SNLOOV13291	W/P	F	NA	SNLOOV02436	2	777	1	1	1	1989-02-05	242	1989	2	NA	NA	270576	250	10	8	1989-10-01	1989-10-31	31	1	1989-10-01	1989-10-31	31	NA	NA	NA	NA	NA	NA	NA	0	0	NA	NA	NA	NA
ABGA	1989	SEN	LOU	TGA	NA	OVI	EWO	SNLOOV01485	W/P	F	NA	SNLOOV06289	6	1847	1	1	1	1985-01-04	193	1985	1	NA	NA	23498	246	6	53	1989-06-02	1989-07-01	30	1	1989-06-02	1989-07-01	30	NA	NA	NA	NA	NA	NA	NA	0	0	NA	NA	NA	NA
ABGA	1989	SEN	LOU	TGA	NA	OVI	EWO	SNLOOV14079	W/P	M	NA	SNLOOV12325	1	460	1	1	1	1989-03-18	243	1989	3	NA	NA	282529	248	8	5	1989-08-01	1989-08-31	31	1	1989-08-01	1989-08-31	31	NA	NA	NA	NA	NA	NA	NA	0	0	NA	NA	NA	NA
ABGA	1989	SEN	LOU	TGA	NA	OVI	EWO	SNLOOV13118	W/P	F	NA	NA	NA	NA	NA	NA	0	1986-12-15	216	1986	12	NA	NA	267941	242	2	26	1989-01-31	1989-03-01	30	1	1989-01-31	1989-03-01	30	NA	NA	NA	NA	NA	NA	NA	0	0	NA	NA	NA	NA
ABGA	1989	SEN	LOU	TGA	NA	OVI	EWO	SNLOOV14079	W/P	M	NA	SNLOOV12325	1	460	1	1	1	1989-03-18	243	1989	3	NA	NA	282533	252	12	9	1989-12-01	1989-12-31	31	1	1989-12-01	1989-12-31	31	NA	NA	NA	NA	NA	NA	NA	0	0	NA	NA	NA	NA
ABGA	1989	SEN	LOU	TGA	NA	OVI	EWO	SNLOOV01485	W/P	F	NA	SNLOOV06289	6	1847	1	1	1	1985-01-04	193	1985	1	NA	NA	23504	252	12	59	1989-12-01	1989-12-31	31	1	1989-12-01	1989-12-31	31	NA	NA	NA	NA	NA	NA	NA	0	0	NA	NA	NA	NA
ABGA	1989	SEN	LOU	TGA	NA	OVI	EWO	SNLOOV13118	W/P	F	NA	NA	NA	NA	NA	NA	0	1986-12-15	216	1986	12	NA	NA	267942	243	3	27	1989-03-02	1989-04-01	31	1	1989-03-02	1989-04-01	31	NA	NA	NA	NA	NA	NA	NA	0	0	NA	NA	NA	NA
ABGA	1989	SEN	LOU	TGA	NA	OVI	EWO	SNLOOV02617	W/P	F	NA	SNLOOV11953	4	1778	1	1	1	1988-01-26	229	1988	1	NA	NA	67043	248	8	19	1989-08-01	1989-08-31	31	1	1989-08-01	1989-08-31	31	NA	NA	NA	NA	NA	NA	NA	0	0	NA	NA	NA	NA
ABGA	1989	SEN	LOU	TGA	NA	OVI	EWO	SNLOOV12325	W/P	F	NA	SNLOOV01485	3	1074	1	1	1	1987-12-14	228	1987	12	NA	NA	256362	247	7	19	1989-07-02	1989-07-31	30	1	1989-07-02	1989-07-31	30	NA	NA	NA	NA	NA	NA	NA	0	0	NA	NA	NA	NA
ABGA	1989	SEN	LOU	TGA	NA	OVI	EWO	SNLOOV03953	W/P	F	NA	SNLOOV01168	1	476	1	1	1	1989-01-03	241	1989	1	NA	NA	114571	250	10	9	1989-10-01	1989-10-31	31	1	1989-10-01	1989-10-31	31	NA	NA	NA	NA	NA	NA	NA	0	0	NA	NA	NA	NA
ABGA	1989	SEN	LOU	TGA	NA	OVI	EWO	SNLOOV01014	W/P	F	NA	SNLOOV05271	NA	701	NA	NA	0	1980-11-15	143	1980	11	NA	NA	5229	246	6	103	1989-06-02	1989-07-01	30	1	1989-06-02	1989-07-01	30	NA	NA	NA	NA	NA	NA	NA	0	0	NA	NA	NA	NA
ABGA	1989	SEN	LOU	TGA	NA	OVI	EWO	SNLOOV13640	W/P	F	NA	NA	NA	NA	NA	NA	0	1988-02-15	230	1988	2	NA	NA	276143	246	6	16	1989-06-02	1989-07-01	30	1	1989-06-02	1989-07-01	30	NA	NA	NA	NA	NA	NA	NA	0	0	NA	NA	NA	NA
ABGA	1989	SEN	LOU	TGA	NA	OVI	EWO	SNLOOV02748	W/P	F	NA	SNLOOV01193	4	1780	1	1	1	1985-08-30	200	1985	8	NA	NA	71514	241	1	41	1989-01-01	1989-01-30	30	1	1989-01-01	1989-01-30	30	NA	NA	NA	NA	NA	NA	NA	0	0	NA	NA	NA	NA
ABGA	1989	SEN	LOU	TGA	NA	OVI	EWO	SNLOOV13291	W/P	F	NA	SNLOOV02436	2	777	1	1	1	1989-02-05	242	1989	2	NA	NA	270575	249	9	7	1989-09-01	1989-09-30	30	1	1989-09-01	1989-09-30	30	NA	NA	NA	NA	NA	NA	NA	0	0	NA	NA	NA	NA
ABGA	1989	SEN	LOU	TGA	NA	OVI	EWO	SNLOOV12848	W/P	F	NA	SNLOOV02748	3	1103	1	1	1	1988-09-06	237	1988	9	NA	NA	264352	249	9	12	1989-09-01	1989-09-30	30	1	1989-09-01	1989-09-30	30	NA	NA	NA	NA	NA	NA	NA	0	0	NA	NA	NA	NA
ABGA	1989	SEN	LOU	TGA	NA	OVI	EWO	SNLOOV13996	W/P	M	NA	SNLOOV11951	5	1855	1	1	1	1989-02-12	242	1989	2	NA	NA	281395	251	11	9	1989-11-01	1989-11-30	30	1	1989-11-01	1989-11-30	30	NA	NA	NA	NA	NA	NA	NA	0	0	NA	NA	NA	NA
ABGA	1989	SEN	LOU	TGA	NA	OVI	EWO	SNLOOV12556	W/P	F	NA	SNLOOV01646	5	2202	1	1	1	1988-01-26	229	1988	1	NA	NA	259964	251	11	22	1989-11-01	1989-11-30	30	1	1989-11-01	1989-11-30	30	NA	NA	NA	NA	NA	NA	NA	0	0	NA	NA	NA	NA
ABGA	1989	SEN	LOU	TGA	NA	OVI	EWO	SNLOOV14079	W/P	M	NA	SNLOOV12325	1	460	1	1	1	1989-03-18	243	1989	3	NA	NA	282532	251	11	8	1989-11-01	1989-11-30	30	1	1989-11-01	1989-11-30	30	NA	NA	NA	NA	NA	NA	NA	0	0	NA	NA	NA	NA
ABGA	1989	SEN	LOU	TGA	NA	OVI	EWO	SNLOOV01485	W/P	F	NA	SNLOOV06289	6	1847	1	1	1	1985-01-04	193	1985	1	NA	NA	23497	245	5	52	1989-05-02	1989-06-01	31	1	1989-05-02	1989-06-01	31	NA	NA	NA	NA	NA	NA	NA	0	0	NA	NA	NA	NA
ABGA	1989	SEN	LOU	TGA	NA	OVI	EWO	SNLOOV12351	W/P	M	NA	SNLOOV02618	2	758	1	1	1	1989-01-11	241	1989	1	NA	NA	256743	241	1	0	1989-01-01	1989-01-30	30	1	1989-01-11	1989-01-30	20	0	BIR	NA	NA	NA	NA	NA	0	0	NA	NA	NA	NA
ABGA	1989	SEN	LOU	TGA	NA	OVI	EWO	SNLOOV02618	W/P	F	NA	NA	NA	NA	NA	NA	0	1986-12-15	216	1986	12	NA	NA	67105	242	2	26	1989-01-31	1989-03-01	30	1	1989-01-31	1989-03-01	30	NA	NA	NA	NA	NA	NA	NA	0	0	NA	NA	NA	NA
ABGA	1989	SEN	LOU	TGA	NA	OVI	EWO	SNLOOV12351	W/P	M	NA	SNLOOV02618	2	758	1	1	1	1989-01-11	241	1989	1	NA	NA	256744	242	2	1	1989-01-31	1989-03-01	30	1	1989-01-31	1989-03-01	30	NA	NA	NA	NA	NA	NA	NA	0	0	NA	NA	NA	NA
ABGA	1989	SEN	LOU	TGA	NA	OVI	EWO	SNLOOV01168	W/P	F	NA	SNLOOV02748	2	746	1	1	1	1987-09-15	225	1987	9	NA	NA	11863	247	7	22	1989-07-02	1989-07-31	30	1	1989-07-02	1989-07-31	30	NA	NA	NA	NA	NA	NA	NA	0	0	NA	NA	NA	NA
ABGA	1989	SEN	LOU	TGA	NA	OVI	EWO	SNLOOV12902	W/P	F	NA	SNLOOV11951	4	1563	1	1	1	1988-04-26	232	1988	4	NA	NA	265097	250	10	18	1989-10-01	1989-10-31	31	1	1989-10-01	1989-10-31	31	NA	NA	NA	NA	NA	NA	NA	0	0	NA	NA	NA	NA
ABGA	1989	SEN	LOU	TGA	NA	OVI	EWO	SNLOOV12902	W/P	F	NA	SNLOOV11951	4	1563	1	1	1	1988-04-26	232	1988	4	NA	NA	265096	249	9	17	1989-09-01	1989-09-30	30	1	1989-09-01	1989-09-30	30	NA	NA	NA	NA	NA	NA	NA	0	0	NA	NA	NA	NA
ABGA	1989	SEN	LOU	TGA	NA	OVI	EWO	SNLOOV13640	W/P	F	NA	NA	NA	NA	NA	NA	0	1988-02-15	230	1988	2	NA	NA	276141	244	4	14	1989-04-02	1989-05-01	30	1	1989-04-02	1989-05-01	30	NA	NA	NA	NA	NA	NA	NA	0	0	NA	NA	NA	NA
ABGA	1989	SEN	LOU	TGA	NA	OVI	EWO	SNLOOV14079	W/P	M	NA	SNLOOV12325	1	460	1	1	1	1989-03-18	243	1989	3	NA	NA	282528	247	7	4	1989-07-02	1989-07-31	30	1	1989-07-02	1989-07-31	30	NA	NA	NA	NA	NA	NA	NA	0	0	NA	NA	NA	NA
ABGA	1989	SEN	LOU	TGA	NA	OVI	EWO	SNLOOV03954	W/P	F	NA	NA	NA	NA	NA	NA	0	1984-12-15	192	1984	12	NA	NA	114674	246	6	54	1989-06-02	1989-07-01	30	1	1989-06-02	1989-07-01	30	NA	NA	NA	NA	NA	NA	NA	0	0	NA	NA	NA	NA
ABGA	1989	SEN	LOU	TGA	NA	OVI	EWO	SNLOOV12325	W/P	F	NA	SNLOOV01485	3	1074	1	1	1	1987-12-14	228	1987	12	NA	NA	256357	242	2	14	1989-01-31	1989-03-01	30	1	1989-01-31	1989-03-01	30	NA	NA	NA	NA	NA	NA	NA	0	0	NA	NA	NA	NA
ABGA	1989	SEN	LOU	TGA	NA	OVI	EWO	SNLOOV13833	W/P	F	NA	SNLOOV01486	4	1402	1	1	1	1988-11-27	239	1988	11	NA	NA	278809	250	10	11	1989-10-01	1989-10-31	31	1	1989-10-01	1989-10-31	31	NA	NA	NA	NA	NA	NA	NA	0	0	NA	NA	NA	NA
ABGA	1989	SEN	LOU	TGA	NA	OVI	EWO	SNLOOV12848	W/P	F	NA	SNLOOV02748	3	1103	1	1	1	1988-09-06	237	1988	9	NA	NA	264347	244	4	7	1989-04-02	1989-05-01	30	1	1989-04-02	1989-05-01	30	NA	NA	NA	NA	NA	NA	NA	0	0	NA	NA	NA	NA
ABGA	1989	SEN	LOU	TGA	NA	OVI	EWO	SNLOOV13291	W/P	F	NA	SNLOOV02436	2	777	1	1	1	1989-02-05	242	1989	2	NA	NA	270571	245	5	3	1989-05-02	1989-06-01	31	1	1989-05-02	1989-06-01	31	NA	NA	NA	NA	NA	NA	NA	0	0	NA	NA	NA	NA
ABGA	1989	SEN	LOU	TGA	NA	OVI	EWO	SNLOOV02311	W/P	F	NA	SNLOOV12556	2	697	1	1	1	1989-12-23	252	1989	12	NA	NA	55965	252	12	0	1989-12-01	1989-12-31	31	1	1989-12-23	1989-12-31	9	0	BIR	NA	NA	NA	NA	NA	0	0	NA	NA	NA	NA
ABGA	1989	SEN	LOU	TGA	NA	OVI	EWO	SNLOOV12325	W/P	F	NA	SNLOOV01485	3	1074	1	1	1	1987-12-14	228	1987	12	NA	NA	256363	248	8	20	1989-08-01	1989-08-31	31	1	1989-08-01	1989-08-31	31	NA	NA	NA	NA	NA	NA	NA	0	0	NA	NA	NA	NA
ABGA	1989	SEN	LOU	TGA	NA	OVI	EWO	SNLOOV02748	W/P	F	NA	SNLOOV01193	4	1780	1	1	1	1985-08-30	200	1985	8	NA	NA	71522	249	9	49	1989-09-01	1989-09-30	30	1	1989-09-01	1989-09-30	30	NA	NA	NA	NA	NA	NA	NA	0	0	NA	NA	NA	NA
ABGA	1989	SEN	LOU	TGA	NA	OVI	EWO	SNLOOV01168	W/P	F	NA	SNLOOV02748	2	746	1	1	1	1987-09-15	225	1987	9	NA	NA	11858	242	2	17	1989-01-31	1989-03-01	30	1	1989-01-31	1989-03-01	30	NA	NA	NA	NA	NA	NA	NA	0	0	NA	NA	NA	NA
ABGA	1989	SEN	LOU	TGA	NA	OVI	EWO	SNLOOV02748	W/P	F	NA	SNLOOV01193	4	1780	1	1	1	1985-08-30	200	1985	8	NA	NA	71521	248	8	48	1989-08-01	1989-08-31	31	1	1989-08-01	1989-08-31	31	NA	NA	NA	NA	NA	NA	NA	0	0	NA	NA	NA	NA
ABGA	1989	SEN	LOU	TGA	NA	OVI	EWO	SNLOOV14211	W/P	F	NA	NA	NA	NA	NA	NA	0	1988-08-15	236	1988	8	NA	NA	284282	249	9	13	1989-09-01	1989-09-30	30	1	1989-09-01	1989-09-30	30	NA	NA	NA	NA	NA	NA	NA	0	0	NA	NA	NA	NA
ABGA	1989	SEN	LOU	TGA	NA	OVI	EWO	SNLOOV01805	W/P	M	NA	SNLOOV13118	1	731	1	1	1	1988-12-15	240	1988	12	NA	NA	37861	246	6	6	1989-06-02	1989-07-01	30	1	1989-06-02	1989-07-01	30	NA	NA	NA	NA	NA	NA	NA	0	0	NA	NA	NA	NA
ABGA	1989	SEN	LOU	TGA	NA	OVI	EWO	SNLOOV13833	W/P	F	NA	SNLOOV01486	4	1402	1	1	1	1988-11-27	239	1988	11	NA	NA	278803	244	4	5	1989-04-02	1989-05-01	30	1	1989-04-02	1989-05-01	30	NA	NA	NA	NA	NA	NA	NA	0	0	NA	NA	NA	NA
ABGA	1989	SEN	LOU	TGA	NA	OVI	EWO	SNLOOV13996	W/P	M	NA	SNLOOV11951	5	1855	1	1	1	1989-02-12	242	1989	2	NA	NA	281393	249	9	7	1989-09-01	1989-09-30	30	1	1989-09-01	1989-09-30	30	NA	NA	NA	NA	NA	NA	NA	0	0	NA	NA	NA	NA
ABGA	1989	SEN	LOU	TGA	NA	OVI	EWO	SNLOOV02748	W/P	F	NA	SNLOOV01193	4	1780	1	1	1	1985-08-30	200	1985	8	NA	NA	71515	242	2	42	1989-01-31	1989-03-01	30	1	1989-01-31	1989-03-01	30	NA	NA	NA	NA	NA	NA	NA	0	0	NA	NA	NA	NA
ABGA	1989	SEN	LOU	TGA	NA	OVI	EWO	SNLOOV12902	W/P	F	NA	SNLOOV11951	4	1563	1	1	1	1988-04-26	232	1988	4	NA	NA	265095	248	8	16	1989-08-01	1989-08-31	31	1	1989-08-01	1989-08-31	31	NA	NA	NA	NA	NA	NA	NA	0	0	NA	NA	NA	NA
ABGA	1989	SEN	LOU	TGA	NA	OVI	EWO	SNLOOV14079	W/P	M	NA	SNLOOV12325	1	460	1	1	1	1989-03-18	243	1989	3	NA	NA	282525	244	4	1	1989-04-02	1989-05-01	30	1	1989-04-02	1989-05-01	30	NA	NA	NA	NA	NA	NA	NA	0	0	NA	NA	NA	NA
ABGA	1989	SEN	LOU	TGA	NA	OVI	EWO	SNLOOV13913	W/P	M	NA	SNLOOV02436	3	1065	1	1	1	1989-11-20	251	1989	11	NA	NA	280257	252	12	1	1989-12-01	1989-12-31	31	1	1989-12-01	1989-12-31	31	NA	NA	NA	NA	NA	NA	NA	0	0	NA	NA	NA	NA
ABGA	1989	SEN	LOU	TGA	NA	OVI	EWO	SNLOOV01805	W/P	M	NA	SNLOOV13118	1	731	1	1	1	1988-12-15	240	1988	12	NA	NA	37859	244	4	4	1989-04-02	1989-05-01	30	1	1989-04-02	1989-05-01	30	NA	NA	NA	NA	NA	NA	NA	0	0	NA	NA	NA	NA
ABGA	1989	SEN	LOU	TGA	NA	OVI	EWO	SNLOOV14386	W/P	M	NA	SNLOOV01646	6	2831	1	1	1	1989-10-16	250	1989	10	NA	NA	287009	250	10	0	1989-10-01	1989-10-31	31	1	1989-10-16	1989-10-31	16	0	BIR	NA	NA	NA	NA	NA	0	0	NA	NA	NA	NA
ABGA	1989	SEN	LOU	TGA	NA	OVI	EWO	SNLOOV01168	W/P	F	NA	SNLOOV02748	2	746	1	1	1	1987-09-15	225	1987	9	NA	NA	11862	246	6	21	1989-06-02	1989-07-01	30	1	1989-06-02	1989-07-01	30	NA	NA	NA	NA	NA	NA	NA	0	0	NA	NA	NA	NA
ABGA	1989	SEN	LOU	TGA	NA	OVI	EWO	SNLOOV02617	W/P	F	NA	SNLOOV11953	4	1778	1	1	1	1988-01-26	229	1988	1	NA	NA	67047	252	12	23	1989-12-01	1989-12-31	31	1	1989-12-01	1989-12-31	31	NA	NA	NA	NA	NA	NA	NA	0	0	NA	NA	NA	NA
ABGA	1989	SEN	LOU	TGA	NA	OVI	EWO	SNLOOV13640	W/P	F	NA	NA	NA	NA	NA	NA	0	1988-02-15	230	1988	2	NA	NA	276140	243	3	13	1989-03-02	1989-04-01	31	1	1989-03-02	1989-04-01	31	NA	NA	NA	NA	NA	NA	NA	0	0	NA	NA	NA	NA
ABGA	1989	SEN	LOU	TGA	NA	OVI	EWO	SNLOOV01805	W/P	M	NA	SNLOOV13118	1	731	1	1	1	1988-12-15	240	1988	12	NA	NA	37860	245	5	5	1989-05-02	1989-06-01	31	1	1989-05-02	1989-06-01	31	NA	NA	NA	NA	NA	NA	NA	0	0	NA	NA	NA	NA
ABGA	1989	SEN	LOU	TGA	NA	OVI	EWO	SNLOOV03954	W/P	F	NA	NA	NA	NA	NA	NA	0	1984-12-15	192	1984	12	NA	NA	114677	249	9	57	1989-09-01	1989-09-30	30	1	1989-09-01	1989-09-30	30	NA	NA	NA	NA	NA	NA	NA	0	0	NA	NA	NA	NA
ABGA	1989	SEN	LOU	TGA	NA	OVI	EWO	SNLOOV12556	W/P	F	NA	SNLOOV01646	5	2202	1	1	1	1988-01-26	229	1988	1	NA	NA	259960	247	7	18	1989-07-02	1989-07-31	30	1	1989-07-02	1989-07-31	30	NA	NA	NA	NA	NA	NA	NA	0	0	NA	NA	NA	NA
ABGA	1989	SEN	LOU	TGA	NA	OVI	EWO	SNLOOV02748	W/P	F	NA	SNLOOV01193	4	1780	1	1	1	1985-08-30	200	1985	8	NA	NA	71519	246	6	46	1989-06-02	1989-07-01	30	1	1989-06-02	1989-07-01	30	NA	NA	NA	NA	NA	NA	NA	0	0	NA	NA	NA	NA
ABGA	1989	SEN	LOU	TGA	NA	OVI	EWO	SNLOOV02748	W/P	F	NA	SNLOOV01193	4	1780	1	1	1	1985-08-30	200	1985	8	NA	NA	71518	245	5	45	1989-05-02	1989-06-01	31	1	1989-05-02	1989-06-01	31	NA	NA	NA	NA	NA	NA	NA	0	0	NA	NA	NA	NA
ABGA	1989	SEN	LOU	TGA	NA	OVI	EWO	SNLOOV13143	W/P	M	NA	SNLOOV03954	5	1510	1	1	1	1989-02-02	242	1989	2	NA	NA	268192	250	10	8	1989-10-01	1989-10-31	31	1	1989-10-01	1989-10-31	31	NA	NA	NA	NA	NA	NA	NA	0	0	NA	NA	NA	NA
ABGA	1989	SEN	LOU	TGA	NA	OVI	EWO	SNLOOV02748	W/P	F	NA	SNLOOV01193	4	1780	1	1	1	1985-08-30	200	1985	8	NA	NA	71520	247	7	47	1989-07-02	1989-07-31	30	1	1989-07-02	1989-07-31	30	NA	NA	NA	NA	NA	NA	NA	1	0	1	1	4	1420
ABGA	1989	SEN	LOU	TGA	NA	OVI	EWO	SNLOOV13912	W/P	M	NA	SNLOOV12556	1	377	1	1	1	1989-02-06	242	1989	2	NA	NA	280255	245	5	3	1989-05-02	1989-06-01	31	1	1989-05-02	1989-05-10	9	NA	NA	93	DEA	ACC	NA	NA	0	0	NA	NA	NA	NA
ABGA	1989	SEN	LOU	TGA	NA	OVI	EWO	SNLOOV12556	W/P	F	NA	SNLOOV01646	5	2202	1	1	1	1988-01-26	229	1988	1	NA	NA	259955	242	2	13	1989-01-31	1989-03-01	30	1	1989-01-31	1989-03-01	30	NA	NA	NA	NA	NA	NA	NA	1	0	1	1	1	377
ABGA	1989	SEN	LOU	TGA	NA	OVI	EWO	SNLOOV01168	W/P	F	NA	SNLOOV02748	2	746	1	1	1	1987-09-15	225	1987	9	NA	NA	11859	243	3	18	1989-03-02	1989-04-01	31	1	1989-03-02	1989-04-01	31	NA	NA	NA	NA	NA	NA	NA	0	0	NA	NA	NA	NA
ABGA	1989	SEN	LOU	TGA	NA	OVI	EWO	SNLOOV13640	W/P	F	NA	NA	NA	NA	NA	NA	0	1988-02-15	230	1988	2	NA	NA	276139	242	2	12	1989-01-31	1989-03-01	30	1	1989-01-31	1989-03-01	30	NA	NA	NA	NA	NA	NA	NA	0	0	NA	NA	NA	NA
ABGA	1989	SEN	LOU	TGA	NA	OVI	EWO	SNLOOV13143	W/P	M	NA	SNLOOV03954	5	1510	1	1	1	1989-02-02	242	1989	2	NA	NA	268189	247	7	5	1989-07-02	1989-07-31	30	1	1989-07-02	1989-07-31	30	NA	NA	NA	NA	NA	NA	NA	0	0	NA	NA	NA	NA
ABGA	1989	SEN	LOU	TGA	NA	OVI	EWO	SNLOOV12556	W/P	F	NA	SNLOOV01646	5	2202	1	1	1	1988-01-26	229	1988	1	NA	NA	259959	246	6	17	1989-06-02	1989-07-01	30	1	1989-06-02	1989-07-01	30	NA	NA	NA	NA	NA	NA	NA	0	0	NA	NA	NA	NA
ABGA	1989	SEN	LOU	TGA	NA	OVI	EWO	SNLOOV01805	W/P	M	NA	SNLOOV13118	1	731	1	1	1	1988-12-15	240	1988	12	NA	NA	37858	243	3	3	1989-03-02	1989-04-01	31	1	1989-03-02	1989-04-01	31	NA	NA	NA	NA	NA	NA	NA	0	0	NA	NA	NA	NA
ABGA	1989	SEN	LOU	TGA	NA	OVI	EWO	SNLOOV13714	W/P	M	NA	SNLOOV13118	NA	487	NA	NA	0	1988-04-15	232	1988	4	NA	NA	277100	246	6	14	1989-06-02	1989-07-01	30	1	1989-06-02	1989-07-01	30	NA	NA	NA	NA	NA	NA	NA	0	0	NA	NA	NA	NA
ABGA	1989	SEN	LOU	TGA	NA	OVI	EWO	SNLOOV12556	W/P	F	NA	SNLOOV01646	5	2202	1	1	1	1988-01-26	229	1988	1	NA	NA	259958	245	5	16	1989-05-02	1989-06-01	31	1	1989-05-02	1989-06-01	31	NA	NA	NA	NA	NA	NA	NA	0	0	NA	NA	NA	NA
ABGA	1989	SEN	LOU	TGA	NA	OVI	EWO	SNLOOV13652	W/P	M	NA	SNLOOV02617	2	672	1	1	1	1989-11-28	251	1989	11	NA	NA	276258	252	12	1	1989-12-01	1989-12-31	31	1	1989-12-01	1989-12-31	31	NA	NA	NA	NA	NA	NA	NA	0	0	NA	NA	NA	NA
ABGA	1989	SEN	LOU	TGA	NA	OVI	EWO	SNLOOV13912	W/P	M	NA	SNLOOV12556	1	377	1	1	1	1989-02-06	242	1989	2	NA	NA	280253	243	3	1	1989-03-02	1989-04-01	31	1	1989-03-02	1989-04-01	31	NA	NA	NA	NA	NA	NA	NA	0	0	NA	NA	NA	NA
ABGA	1989	SEN	LOU	TGA	NA	OVI	EWO	SNLOOV12902	W/P	F	NA	SNLOOV11951	4	1563	1	1	1	1988-04-26	232	1988	4	NA	NA	265088	241	1	9	1989-01-01	1989-01-30	30	1	1989-01-01	1989-01-30	30	NA	NA	NA	NA	NA	NA	NA	0	0	NA	NA	NA	NA
ABGA	1989	SEN	LOU	TGA	NA	OVI	EWO	SNLOOV12656	W/P	M	NA	SNLOOV02617	1	347	1	1	1	1989-01-07	241	1989	1	NA	NA	261485	245	5	4	1989-05-02	1989-06-01	31	1	1989-05-02	1989-06-01	31	NA	NA	NA	NA	NA	NA	NA	0	0	NA	NA	NA	NA
ABGA	1989	SEN	LOU	TGA	NA	OVI	EWO	SNLOOV12556	W/P	F	NA	SNLOOV01646	5	2202	1	1	1	1988-01-26	229	1988	1	NA	NA	259956	243	3	14	1989-03-02	1989-04-01	31	1	1989-03-02	1989-04-01	31	NA	NA	NA	NA	NA	NA	NA	0	0	NA	NA	NA	NA
ABGA	1989	SEN	LOU	TGA	NA	OVI	EWO	SNLOOV01805	W/P	M	NA	SNLOOV13118	1	731	1	1	1	1988-12-15	240	1988	12	NA	NA	37856	241	1	1	1989-01-01	1989-01-30	30	1	1989-01-01	1989-01-30	30	NA	NA	NA	NA	NA	NA	NA	0	0	NA	NA	NA	NA
ABGA	1989	SEN	LOU	TGA	NA	OVI	EWO	SNLOOV13913	W/P	M	NA	SNLOOV02436	3	1065	1	1	1	1989-11-20	251	1989	11	NA	NA	280256	251	11	0	1989-11-01	1989-11-30	30	1	1989-11-20	1989-11-30	11	0	BIR	NA	NA	NA	NA	NA	0	0	NA	NA	NA	NA
ABGA	1989	SEN	LOU	TGA	NA	OVI	EWO	SNLOOV13652	W/P	M	NA	SNLOOV02617	2	672	1	1	1	1989-11-28	251	1989	11	NA	NA	276257	251	11	0	1989-11-01	1989-11-30	30	1	1989-11-28	1989-11-30	3	0	BIR	NA	NA	NA	NA	NA	0	0	NA	NA	NA	NA
ABGA	1989	SEN	LOU	TGA	NA	OVI	EWO	SNLOOV13912	W/P	M	NA	SNLOOV12556	1	377	1	1	1	1989-02-06	242	1989	2	NA	NA	280254	244	4	2	1989-04-02	1989-05-01	30	1	1989-04-02	1989-05-01	30	NA	NA	NA	NA	NA	NA	NA	0	0	NA	NA	NA	NA
ABGA	1989	SEN	LOU	TGA	NA	OVI	EWO	SNLOOV01805	W/P	M	NA	SNLOOV13118	1	731	1	1	1	1988-12-15	240	1988	12	NA	NA	37857	242	2	2	1989-01-31	1989-03-01	30	1	1989-01-31	1989-03-01	30	NA	NA	NA	NA	NA	NA	NA	0	0	NA	NA	NA	NA
ABGA	1989	SEN	LOU	TGA	NA	OVI	EWO	SNLOOV12656	W/P	M	NA	SNLOOV02617	1	347	1	1	1	1989-01-07	241	1989	1	NA	NA	261486	246	6	5	1989-06-02	1989-07-01	30	1	1989-06-02	1989-07-01	30	NA	NA	NA	NA	NA	NA	NA	0	0	NA	NA	NA	NA
ABGA	1989	SEN	LOU	TGA	NA	OVI	EWO	SNLOOV13143	W/P	M	NA	SNLOOV03954	5	1510	1	1	1	1989-02-02	242	1989	2	NA	NA	268190	248	8	6	1989-08-01	1989-08-31	31	1	1989-08-01	1989-08-31	31	NA	NA	NA	NA	NA	NA	NA	0	0	NA	NA	NA	NA
ABGA	1989	SEN	LOU	TGA	NA	OVI	EWO	SNLOOV13640	W/P	F	NA	NA	NA	NA	NA	NA	0	1988-02-15	230	1988	2	NA	NA	276145	248	8	18	1989-08-01	1989-08-31	31	1	1989-08-01	1989-08-15	15	NA	NA	547	SBC	NA	NA	NA	0	0	NA	NA	NA	NA
ABGA	1989	SEN	LOU	TGA	NA	OVI	EWO	SNLOOV02748	W/P	F	NA	SNLOOV01193	4	1780	1	1	1	1985-08-30	200	1985	8	NA	NA	71516	243	3	43	1989-03-02	1989-04-01	31	1	1989-03-02	1989-04-01	31	NA	NA	NA	NA	NA	NA	NA	0	0	NA	NA	NA	NA
ABGA	1989	SEN	LOU	TGA	NA	OVI	EWO	SNLOOV01168	W/P	F	NA	SNLOOV02748	2	746	1	1	1	1987-09-15	225	1987	9	NA	NA	11860	244	4	19	1989-04-02	1989-05-01	30	1	1989-04-02	1989-05-01	30	NA	NA	NA	NA	NA	NA	NA	0	0	NA	NA	NA	NA
ABGA	1989	SEN	LOU	TGA	NA	OVI	EWO	SNLOOV13912	W/P	M	NA	SNLOOV12556	1	377	1	1	1	1989-02-06	242	1989	2	NA	NA	280252	242	2	0	1989-01-31	1989-03-01	30	1	1989-02-06	1989-03-01	24	0	BIR	NA	NA	NA	NA	NA	0	0	NA	NA	NA	NA
ABGA	1989	SEN	LOU	TGA	NA	OVI	EWO	SNLOOV01168	W/P	F	NA	SNLOOV02748	2	746	1	1	1	1987-09-15	225	1987	9	NA	NA	11857	241	1	16	1989-01-01	1989-01-30	30	1	1989-01-01	1989-01-30	30	NA	NA	NA	NA	NA	NA	NA	1	0	1	1	1	476
ABGA	1989	SEN	LOU	TGA	NA	OVI	EWO	SNLOOV14680	W/P	M	NA	SNLOOV11951	6	2152	1	1	1	1989-12-06	252	1989	12	NA	NA	291904	252	12	0	1989-12-01	1989-12-31	31	1	1989-12-06	1989-12-31	26	0	BIR	NA	NA	NA	NA	NA	0	0	NA	NA	NA	NA
ABGA	1989	SEN	LOU	TGA	NA	OVI	EWO	SNLOOV13143	W/P	M	NA	SNLOOV03954	5	1510	1	1	1	1989-02-02	242	1989	2	NA	NA	268191	249	9	7	1989-09-01	1989-09-30	30	1	1989-09-01	1989-09-30	30	NA	NA	NA	NA	NA	NA	NA	0	0	NA	NA	NA	NA
ABGA	1990	SEN	LOU	TGA	NA	OVI	EWO	SNLOOV14813	W/P	M	NA	SNLOOV01485	5	1824	1	1	1	1990-01-02	253	1990	1	NA	NA	293868	262	10	9	1990-10-01	1990-10-31	31	1	1990-10-01	1990-10-31	31	NA	NA	NA	NA	NA	NA	NA	0	0	NA	NA	NA	NA
ABGA	1990	SEN	LOU	TGA	NA	OVI	EWO	SNLOOV13833	W/P	F	NA	SNLOOV01486	4	1402	1	1	1	1988-11-27	239	1988	11	NA	NA	278816	257	5	18	1990-05-02	1990-06-01	31	1	1990-05-02	1990-06-01	31	NA	NA	NA	NA	NA	NA	NA	1	0	1	1	1	525
ABGA	1990	SEN	LOU	TGA	NA	OVI	EWO	SNLOOV13652	W/P	M	NA	SNLOOV02617	2	672	1	1	1	1989-11-28	251	1989	11	NA	NA	276270	264	12	13	1990-12-01	1990-12-31	31	1	1990-12-01	1990-12-31	31	NA	NA	NA	NA	NA	NA	NA	0	0	NA	NA	NA	NA
ABGA	1990	SEN	LOU	TGA	NA	OVI	EWO	SNLOOV03953	W/P	F	NA	SNLOOV01168	1	476	1	1	1	1989-01-03	241	1989	1	NA	NA	114577	256	4	15	1990-04-02	1990-05-01	30	1	1990-04-02	1990-05-01	30	NA	NA	NA	NA	NA	NA	NA	0	0	NA	NA	NA	NA
ABGA	1990	SEN	LOU	TGA	NA	OVI	EWO	SNLOOV13913	W/P	M	NA	SNLOOV02436	3	1065	1	1	1	1989-11-20	251	1989	11	NA	NA	280261	256	4	5	1990-04-02	1990-05-01	30	1	1990-04-02	1990-05-01	30	NA	NA	NA	NA	NA	NA	NA	0	0	NA	NA	NA	NA
ABGA	1990	SEN	LOU	TGA	NA	OVI	EWO	SNLOOV13913	W/P	M	NA	SNLOOV02436	3	1065	1	1	1	1989-11-20	251	1989	11	NA	NA	280264	259	7	8	1990-07-02	1990-07-31	30	1	1990-07-02	1990-07-31	30	NA	NA	NA	NA	NA	NA	NA	0	0	NA	NA	NA	NA
ABGA	1990	SEN	LOU	TGA	NA	OVI	EWO	SNLOOV02748	W/P	F	NA	SNLOOV01193	4	1780	1	1	1	1985-08-30	200	1985	8	NA	NA	71527	254	2	54	1990-01-31	1990-03-01	30	1	1990-01-31	1990-03-01	30	NA	NA	NA	NA	NA	NA	NA	0	0	NA	NA	NA	NA
ABGA	1990	SEN	LOU	TGA	NA	OVI	EWO	SNLOOV03953	W/P	F	NA	SNLOOV01168	1	476	1	1	1	1989-01-03	241	1989	1	NA	NA	114576	255	3	14	1990-03-02	1990-04-01	31	1	1990-03-02	1990-04-01	31	NA	NA	NA	NA	NA	NA	NA	0	0	NA	NA	NA	NA
ABGA	1990	SEN	LOU	TGA	NA	OVI	EWO	SNLOOV03954	W/P	F	NA	NA	NA	NA	NA	NA	0	1984-12-15	192	1984	12	NA	NA	114692	264	12	72	1990-12-01	1990-12-31	31	1	1990-12-01	1990-12-31	31	NA	NA	NA	NA	NA	NA	NA	0	0	NA	NA	NA	NA
ABGA	1990	SEN	LOU	TGA	NA	OVI	EWO	SNLOOV03953	W/P	F	NA	SNLOOV01168	1	476	1	1	1	1989-01-03	241	1989	1	NA	NA	114574	253	1	12	1990-01-01	1990-01-30	30	1	1990-01-01	1990-01-30	30	NA	NA	NA	NA	NA	NA	NA	0	0	NA	NA	NA	NA
ABGA	1990	SEN	LOU	TGA	NA	OVI	EWO	SNLOOV13913	W/P	M	NA	SNLOOV02436	3	1065	1	1	1	1989-11-20	251	1989	11	NA	NA	280262	257	5	6	1990-05-02	1990-06-01	31	1	1990-05-02	1990-06-01	31	NA	NA	NA	NA	NA	NA	NA	0	0	NA	NA	NA	NA
ABGA	1990	SEN	LOU	TGA	NA	OVI	EWO	SNLOOV13914	W/P	M	NA	SNLOOV03954	6	1844	1	1	1	1990-01-02	253	1990	1	NA	NA	280278	255	3	2	1990-03-02	1990-04-01	31	1	1990-03-02	1990-04-01	31	NA	NA	NA	NA	NA	NA	NA	0	0	NA	NA	NA	NA
ABGA	1990	SEN	LOU	TGA	NA	OVI	EWO	SNLOOV02617	W/P	F	NA	SNLOOV11953	4	1778	1	1	1	1988-01-26	229	1988	1	NA	NA	67059	264	12	35	1990-12-01	1990-12-31	31	1	1990-12-01	1990-12-31	31	NA	NA	NA	NA	NA	NA	NA	1	0	1	1	3	1042
ABGA	1990	SEN	LOU	TGA	NA	OVI	EWO	SNLOOV13764	W/P	M	NA	SNLOOV02618	3	1082	1	1	1	1989-12-01	252	1989	12	NA	NA	277738	261	9	9	1990-09-01	1990-09-30	30	1	1990-09-01	1990-09-30	30	NA	NA	NA	NA	NA	NA	NA	0	0	NA	NA	NA	NA
ABGA	1990	SEN	LOU	TGA	NA	OVI	EWO	SNLOOV13652	W/P	M	NA	SNLOOV02617	2	672	1	1	1	1989-11-28	251	1989	11	NA	NA	276269	263	11	12	1990-11-01	1990-11-30	30	1	1990-11-01	1990-11-30	30	NA	NA	NA	NA	NA	NA	NA	0	0	NA	NA	NA	NA
ABGA	1990	SEN	LOU	TGA	NA	OVI	EWO	SNLOOV13652	W/P	M	NA	SNLOOV02617	2	672	1	1	1	1989-11-28	251	1989	11	NA	NA	276260	254	2	3	1990-01-31	1990-03-01	30	1	1990-01-31	1990-03-01	30	NA	NA	NA	NA	NA	NA	NA	0	0	NA	NA	NA	NA
ABGA	1990	SEN	LOU	TGA	NA	OVI	EWO	SNLOOV13652	W/P	M	NA	SNLOOV02617	2	672	1	1	1	1989-11-28	251	1989	11	NA	NA	276265	259	7	8	1990-07-02	1990-07-31	30	1	1990-07-02	1990-07-31	30	NA	NA	NA	NA	NA	NA	NA	0	0	NA	NA	NA	NA
ABGA	1990	SEN	LOU	TGA	NA	OVI	EWO	SNLOOV12325	W/P	F	NA	SNLOOV01485	3	1074	1	1	1	1987-12-14	228	1987	12	NA	NA	256371	256	4	28	1990-04-02	1990-05-01	30	1	1990-04-02	1990-04-12	11	NA	NA	850	SAL	NA	NA	NA	0	0	NA	NA	NA	NA
ABGA	1990	SEN	LOU	TGA	NA	OVI	EWO	SNLOOV15685	W/P	M	NA	SNLOOV11951	7	2442	1	1	1	1990-09-22	261	1990	9	NA	NA	306625	261	9	0	1990-09-01	1990-09-30	30	1	1990-09-22	1990-09-30	9	0	BIR	NA	NA	NA	NA	NA	0	0	NA	NA	NA	NA
ABGA	1990	SEN	LOU	TGA	NA	OVI	EWO	SNLOOV14813	W/P	M	NA	SNLOOV01485	5	1824	1	1	1	1990-01-02	253	1990	1	NA	NA	293869	263	11	10	1990-11-01	1990-11-30	30	1	1990-11-01	1990-11-30	30	NA	NA	NA	NA	NA	NA	NA	0	0	NA	NA	NA	NA
ABGA	1990	SEN	LOU	TGA	NA	OVI	EWO	SNLOOV12325	W/P	F	NA	SNLOOV01485	3	1074	1	1	1	1987-12-14	228	1987	12	NA	NA	256370	255	3	27	1990-03-02	1990-04-01	31	1	1990-03-02	1990-04-01	31	NA	NA	NA	NA	NA	NA	NA	0	0	NA	NA	NA	NA
ABGA	1990	SEN	LOU	TGA	NA	OVI	EWO	SNLOOV13291	W/P	F	NA	SNLOOV02436	2	777	1	1	1	1989-02-05	242	1989	2	NA	NA	270580	254	2	12	1990-01-31	1990-03-01	30	1	1990-01-31	1990-02-14	15	NA	NA	374	SLA	NA	NA	ORD	0	0	NA	NA	NA	NA
ABGA	1990	SEN	LOU	TGA	NA	OVI	EWO	SNLOOV13764	W/P	M	NA	SNLOOV02618	3	1082	1	1	1	1989-12-01	252	1989	12	NA	NA	277739	262	10	10	1990-10-01	1990-10-31	31	1	1990-10-01	1990-10-31	31	NA	NA	NA	NA	NA	NA	NA	0	0	NA	NA	NA	NA
ABGA	1990	SEN	LOU	TGA	NA	OVI	EWO	SNLOOV13291	W/P	F	NA	SNLOOV02436	2	777	1	1	1	1989-02-05	242	1989	2	NA	NA	270579	253	1	11	1990-01-01	1990-01-30	30	1	1990-01-01	1990-01-30	30	NA	NA	NA	NA	NA	NA	NA	0	0	NA	NA	NA	NA
ABGA	1990	SEN	LOU	TGA	NA	OVI	EWO	SNLOOV12848	W/P	F	NA	SNLOOV02748	3	1103	1	1	1	1988-09-06	237	1988	9	NA	NA	264363	260	8	23	1990-08-01	1990-08-31	31	1	1990-08-01	1990-08-31	31	NA	NA	NA	NA	NA	NA	NA	0	0	NA	NA	NA	NA
ABGA	1990	SEN	LOU	TGA	NA	OVI	EWO	SNLOOV03954	W/P	F	NA	NA	NA	NA	NA	NA	0	1984-12-15	192	1984	12	NA	NA	114687	259	7	67	1990-07-02	1990-07-31	30	1	1990-07-02	1990-07-31	30	NA	NA	NA	NA	NA	NA	NA	0	0	NA	NA	NA	NA
ABGA	1990	SEN	LOU	TGA	NA	OVI	EWO	SNLOOV13913	W/P	M	NA	SNLOOV02436	3	1065	1	1	1	1989-11-20	251	1989	11	NA	NA	280260	255	3	4	1990-03-02	1990-04-01	31	1	1990-03-02	1990-04-01	31	NA	NA	NA	NA	NA	NA	NA	0	0	NA	NA	NA	NA
ABGA	1990	SEN	LOU	TGA	NA	OVI	EWO	SNLOOV11951	W/P	F	NA	NA	NA	NA	NA	NA	0	1984-01-15	181	1984	1	NA	NA	251125	262	10	81	1990-10-01	1990-10-31	31	1	1990-10-01	1990-10-31	31	NA	NA	NA	NA	NA	NA	NA	0	0	NA	NA	NA	NA
ABGA	1990	SEN	LOU	TGA	NA	OVI	EWO	SNLOOV13996	W/P	M	NA	SNLOOV11951	5	1855	1	1	1	1989-02-12	242	1989	2	NA	NA	281397	253	1	11	1990-01-01	1990-01-30	30	1	1990-01-01	1990-01-30	30	NA	NA	NA	NA	NA	NA	NA	0	0	NA	NA	NA	NA
ABGA	1990	SEN	LOU	TGA	NA	OVI	EWO	SNLOOV13764	W/P	M	NA	SNLOOV02618	3	1082	1	1	1	1989-12-01	252	1989	12	NA	NA	277736	259	7	7	1990-07-02	1990-07-31	30	1	1990-07-02	1990-07-31	30	NA	NA	NA	NA	NA	NA	NA	0	0	NA	NA	NA	NA
ABGA	1990	SEN	LOU	TGA	NA	OVI	EWO	SNLOOV12325	W/P	F	NA	SNLOOV01485	3	1074	1	1	1	1987-12-14	228	1987	12	NA	NA	256369	254	2	26	1990-01-31	1990-03-01	30	1	1990-01-31	1990-03-01	30	NA	NA	NA	NA	NA	NA	NA	0	0	NA	NA	NA	NA
ABGA	1990	SEN	LOU	TGA	NA	OVI	EWO	SNLOOV13652	W/P	M	NA	SNLOOV02617	2	672	1	1	1	1989-11-28	251	1989	11	NA	NA	276266	260	8	9	1990-08-01	1990-08-31	31	1	1990-08-01	1990-08-31	31	NA	NA	NA	NA	NA	NA	NA	0	0	NA	NA	NA	NA
ABGA	1990	SEN	LOU	TGA	NA	OVI	EWO	SNLOOV13913	W/P	M	NA	SNLOOV02436	3	1065	1	1	1	1989-11-20	251	1989	11	NA	NA	280265	260	8	9	1990-08-01	1990-08-31	31	1	1990-08-01	1990-08-31	31	NA	NA	NA	NA	NA	NA	NA	0	0	NA	NA	NA	NA
ABGA	1990	SEN	LOU	TGA	NA	OVI	EWO	SNLOOV01356	W/P	F	NA	NA	NA	NA	NA	NA	0	1980-10-15	142	1980	10	NA	NA	18677	260	8	118	1990-08-01	1990-08-31	31	1	1990-08-01	1990-08-31	31	NA	NA	NA	NA	NA	NA	NA	0	0	NA	NA	NA	NA
ABGA	1990	SEN	LOU	TGA	NA	OVI	EWO	SNLOOV02312	W/P	M	NA	SNLOOV02375	6	2062	1	1	1	1989-12-08	252	1989	12	NA	NA	56024	263	11	11	1990-11-01	1990-11-30	30	1	1990-11-01	1990-11-30	30	NA	NA	NA	NA	NA	NA	NA	0	0	NA	NA	NA	NA
ABGA	1990	SEN	LOU	TGA	NA	OVI	EWO	SNLOOV01486	W/P	F	NA	SNLOOV01646	2	1106	1	1	1	1985-01-25	193	1985	1	NA	NA	23588	253	1	60	1990-01-01	1990-01-30	30	1	1990-01-01	1990-01-30	30	NA	NA	NA	NA	NA	NA	NA	0	0	NA	NA	NA	NA
ABGA	1990	SEN	LOU	TGA	NA	OVI	EWO	SNLOOV13833	W/P	F	NA	SNLOOV01486	4	1402	1	1	1	1988-11-27	239	1988	11	NA	NA	278821	262	10	23	1990-10-01	1990-10-31	31	1	1990-10-01	1990-10-31	31	NA	NA	NA	NA	NA	NA	NA	0	0	NA	NA	NA	NA
ABGA	1990	SEN	LOU	TGA	NA	OVI	EWO	SNLOOV01168	W/P	F	NA	SNLOOV02748	2	746	1	1	1	1987-09-15	225	1987	9	NA	NA	11874	258	6	33	1990-06-02	1990-07-01	30	1	1990-06-02	1990-07-01	30	NA	NA	NA	NA	NA	NA	NA	0	0	NA	NA	NA	NA
ABGA	1990	SEN	LOU	TGA	NA	OVI	EWO	SNLOOV13652	W/P	M	NA	SNLOOV02617	2	672	1	1	1	1989-11-28	251	1989	11	NA	NA	276262	256	4	5	1990-04-02	1990-05-01	30	1	1990-04-02	1990-05-01	30	NA	NA	NA	NA	NA	NA	NA	0	0	NA	NA	NA	NA
ABGA	1990	SEN	LOU	TGA	NA	OVI	EWO	SNLOOV13652	W/P	M	NA	SNLOOV02617	2	672	1	1	1	1989-11-28	251	1989	11	NA	NA	276263	257	5	6	1990-05-02	1990-06-01	31	1	1990-05-02	1990-06-01	31	NA	NA	NA	NA	NA	NA	NA	0	0	NA	NA	NA	NA
ABGA	1990	SEN	LOU	TGA	NA	OVI	EWO	SNLOOV13913	W/P	M	NA	SNLOOV02436	3	1065	1	1	1	1989-11-20	251	1989	11	NA	NA	280259	254	2	3	1990-01-31	1990-03-01	30	1	1990-01-31	1990-03-01	30	NA	NA	NA	NA	NA	NA	NA	0	0	NA	NA	NA	NA
ABGA	1990	SEN	LOU	TGA	NA	OVI	EWO	SNLOOV12656	W/P	M	NA	SNLOOV02617	1	347	1	1	1	1989-01-07	241	1989	1	NA	NA	261493	253	1	12	1990-01-01	1990-01-30	30	1	1990-01-01	1990-01-30	30	NA	NA	NA	NA	NA	NA	NA	0	0	NA	NA	NA	NA
ABGA	1990	SEN	LOU	TGA	NA	OVI	EWO	SNLOOV13914	W/P	M	NA	SNLOOV03954	6	1844	1	1	1	1990-01-02	253	1990	1	NA	NA	280276	253	1	0	1990-01-01	1990-01-30	30	1	1990-01-02	1990-01-30	29	0	BIR	NA	NA	NA	NA	NA	0	0	NA	NA	NA	NA
ABGA	1990	SEN	LOU	TGA	NA	OVI	EWO	SNLOOV11951	W/P	F	NA	NA	NA	NA	NA	NA	0	1984-01-15	181	1984	1	NA	NA	251126	263	11	82	1990-11-01	1990-11-30	30	1	1990-11-01	1990-11-30	30	NA	NA	NA	NA	NA	NA	NA	0	0	NA	NA	NA	NA
ABGA	1990	SEN	LOU	TGA	NA	OVI	EWO	SNLOOV03953	W/P	F	NA	SNLOOV01168	1	476	1	1	1	1989-01-03	241	1989	1	NA	NA	114582	261	9	20	1990-09-01	1990-09-30	30	1	1990-09-01	1990-09-30	30	NA	NA	NA	NA	NA	NA	NA	0	0	NA	NA	NA	NA
ABGA	1990	SEN	LOU	TGA	NA	OVI	EWO	SNLOOV03953	W/P	F	NA	SNLOOV01168	1	476	1	1	1	1989-01-03	241	1989	1	NA	NA	114579	258	6	17	1990-06-02	1990-07-01	30	1	1990-06-02	1990-07-01	30	NA	NA	NA	NA	NA	NA	NA	0	0	NA	NA	NA	NA
ABGA	1990	SEN	LOU	TGA	NA	OVI	EWO	SNLOOV03953	W/P	F	NA	SNLOOV01168	1	476	1	1	1	1989-01-03	241	1989	1	NA	NA	114575	254	2	13	1990-01-31	1990-03-01	30	1	1990-01-31	1990-03-01	30	NA	NA	NA	NA	NA	NA	NA	0	0	NA	NA	NA	NA
ABGA	1990	SEN	LOU	TGA	NA	OVI	EWO	SNLOOV13652	W/P	M	NA	SNLOOV02617	2	672	1	1	1	1989-11-28	251	1989	11	NA	NA	276267	261	9	10	1990-09-01	1990-09-30	30	1	1990-09-01	1990-09-30	30	NA	NA	NA	NA	NA	NA	NA	0	0	NA	NA	NA	NA
ABGA	1990	SEN	LOU	TGA	NA	OVI	EWO	SNLOOV12351	W/P	M	NA	SNLOOV02618	2	758	1	1	1	1989-01-11	241	1989	1	NA	NA	256755	253	1	12	1990-01-01	1990-01-30	30	1	1990-01-01	1990-01-30	30	NA	NA	NA	NA	NA	NA	NA	0	0	NA	NA	NA	NA
ABGA	1990	SEN	LOU	TGA	NA	OVI	EWO	SNLOOV01356	W/P	F	NA	NA	NA	NA	NA	NA	0	1980-10-15	142	1980	10	NA	NA	18679	262	10	120	1990-10-01	1990-10-31	31	1	1990-10-01	1990-10-31	31	NA	NA	NA	NA	NA	NA	NA	0	0	NA	NA	NA	NA
ABGA	1990	SEN	LOU	TGA	NA	OVI	EWO	SNLOOV14808	W/P	F	NA	SNLOOV14211	1	500	1	1	1	1989-12-28	252	1989	12	NA	NA	293798	263	11	11	1990-11-01	1990-11-30	30	1	1990-11-01	1990-11-30	30	NA	NA	NA	NA	NA	NA	NA	0	0	NA	NA	NA	NA
ABGA	1990	SEN	LOU	TGA	NA	OVI	EWO	SNLOOV01646	W/P	F	NA	SNLOOV06017	NA	1461	NA	NA	0	1982-01-15	157	1982	1	NA	NA	30663	261	9	104	1990-09-01	1990-09-30	30	1	1990-09-01	1990-09-30	30	NA	NA	NA	NA	NA	NA	NA	0	0	NA	NA	NA	NA
ABGA	1990	SEN	LOU	TGA	NA	OVI	EWO	SNLOOV13652	W/P	M	NA	SNLOOV02617	2	672	1	1	1	1989-11-28	251	1989	11	NA	NA	276261	255	3	4	1990-03-02	1990-04-01	31	1	1990-03-02	1990-04-01	31	NA	NA	NA	NA	NA	NA	NA	0	0	NA	NA	NA	NA
ABGA	1990	SEN	LOU	TGA	NA	OVI	EWO	SNLOOV01168	W/P	F	NA	SNLOOV02748	2	746	1	1	1	1987-09-15	225	1987	9	NA	NA	11869	253	1	28	1990-01-01	1990-01-30	30	1	1990-01-01	1990-01-30	30	NA	NA	NA	NA	NA	NA	NA	0	0	NA	NA	NA	NA
ABGA	1990	SEN	LOU	TGA	NA	OVI	EWO	SNLOOV03454	W/P	F	NA	SNLOOV02748	5	1612	1	1	1	1990-01-28	253	1990	1	NA	NA	96921	257	5	4	1990-05-02	1990-06-01	31	1	1990-05-02	1990-06-01	31	NA	NA	NA	NA	NA	NA	NA	0	0	NA	NA	NA	NA
ABGA	1990	SEN	LOU	TGA	NA	OVI	EWO	SNLOOV02617	W/P	F	NA	SNLOOV11953	4	1778	1	1	1	1988-01-26	229	1988	1	NA	NA	67058	263	11	34	1990-11-01	1990-11-30	30	1	1990-11-01	1990-11-30	30	NA	NA	NA	NA	NA	NA	NA	0	0	NA	NA	NA	NA
ABGA	1990	SEN	LOU	TGA	NA	OVI	EWO	SNLOOV00728	W/P	F	NA	SNLOOV02617	3	1042	1	1	1	1990-12-03	264	1990	12	NA	NA	3652	264	12	0	1990-12-01	1990-12-31	31	1	1990-12-03	1990-12-04	2	0	BIR	1	DEA	ACC	NA	NA	0	0	NA	NA	NA	NA
ABGA	1990	SEN	LOU	TGA	NA	OVI	EWO	SNLOOV13914	W/P	M	NA	SNLOOV03954	6	1844	1	1	1	1990-01-02	253	1990	1	NA	NA	280282	259	7	6	1990-07-02	1990-07-31	30	1	1990-07-02	1990-07-31	30	NA	NA	NA	NA	NA	NA	NA	0	0	NA	NA	NA	NA
ABGA	1990	SEN	LOU	TGA	NA	OVI	EWO	SNLOOV03953	W/P	F	NA	SNLOOV01168	1	476	1	1	1	1989-01-03	241	1989	1	NA	NA	114578	257	5	16	1990-05-02	1990-06-01	31	1	1990-05-02	1990-06-01	31	NA	NA	NA	NA	NA	NA	NA	0	0	NA	NA	NA	NA
ABGA	1990	SEN	LOU	TGA	NA	OVI	EWO	SNLOOV13914	W/P	M	NA	SNLOOV03954	6	1844	1	1	1	1990-01-02	253	1990	1	NA	NA	280283	260	8	7	1990-08-01	1990-08-31	31	1	1990-08-01	1990-08-31	31	NA	NA	NA	NA	NA	NA	NA	0	0	NA	NA	NA	NA
ABGA	1990	SEN	LOU	TGA	NA	OVI	EWO	SNLOOV14808	W/P	F	NA	SNLOOV14211	1	500	1	1	1	1989-12-28	252	1989	12	NA	NA	293796	261	9	9	1990-09-01	1990-09-30	30	1	1990-09-01	1990-09-30	30	NA	NA	NA	NA	NA	NA	NA	0	0	NA	NA	NA	NA
ABGA	1990	SEN	LOU	TGA	NA	OVI	EWO	SNLOOV13913	W/P	M	NA	SNLOOV02436	3	1065	1	1	1	1989-11-20	251	1989	11	NA	NA	280263	258	6	7	1990-06-02	1990-07-01	30	1	1990-06-02	1990-07-01	30	NA	NA	NA	NA	NA	NA	NA	0	0	NA	NA	NA	NA
ABGA	1990	SEN	LOU	TGA	NA	OVI	EWO	SNLOOV03953	W/P	F	NA	SNLOOV01168	1	476	1	1	1	1989-01-03	241	1989	1	NA	NA	114581	260	8	19	1990-08-01	1990-08-31	31	1	1990-08-01	1990-08-31	31	NA	NA	NA	NA	NA	NA	NA	0	0	NA	NA	NA	NA
ABGA	1990	SEN	LOU	TGA	NA	OVI	EWO	SNLOOV12656	W/P	M	NA	SNLOOV02617	1	347	1	1	1	1989-01-07	241	1989	1	NA	NA	261497	257	5	16	1990-05-02	1990-06-01	31	1	1990-05-02	1990-06-01	31	NA	NA	NA	NA	NA	NA	NA	0	0	NA	NA	NA	NA
ABGA	1990	SEN	LOU	TGA	NA	OVI	EWO	SNLOOV01646	W/P	F	NA	SNLOOV06017	NA	1461	NA	NA	0	1982-01-15	157	1982	1	NA	NA	30665	263	11	106	1990-11-01	1990-11-30	30	1	1990-11-01	1990-11-30	30	NA	NA	NA	NA	NA	NA	NA	0	0	NA	NA	NA	NA
ABGA	1990	SEN	LOU	TGA	NA	OVI	EWO	SNLOOV14808	W/P	F	NA	SNLOOV14211	1	500	1	1	1	1989-12-28	252	1989	12	NA	NA	293793	258	6	6	1990-06-02	1990-07-01	30	1	1990-06-02	1990-07-01	30	NA	NA	NA	NA	NA	NA	NA	0	0	NA	NA	NA	NA
ABGA	1990	SEN	LOU	TGA	NA	OVI	EWO	SNLOOV03954	W/P	F	NA	NA	NA	NA	NA	NA	0	1984-12-15	192	1984	12	NA	NA	114688	260	8	68	1990-08-01	1990-08-31	31	1	1990-08-01	1990-08-31	31	NA	NA	NA	NA	NA	NA	NA	0	0	NA	NA	NA	NA
ABGA	1990	SEN	LOU	TGA	NA	OVI	EWO	SNLOOV12351	W/P	M	NA	SNLOOV02618	2	758	1	1	1	1989-01-11	241	1989	1	NA	NA	256757	255	3	14	1990-03-02	1990-04-01	31	1	1990-03-02	1990-04-01	31	NA	NA	NA	NA	NA	NA	NA	0	0	NA	NA	NA	NA
ABGA	1990	SEN	LOU	TGA	NA	OVI	EWO	SNLOOV15685	W/P	M	NA	SNLOOV11951	7	2442	1	1	1	1990-09-22	261	1990	9	NA	NA	306628	264	12	3	1990-12-01	1990-12-31	31	1	1990-12-01	1990-12-31	31	NA	NA	NA	NA	NA	NA	NA	0	0	NA	NA	NA	NA
ABGA	1990	SEN	LOU	TGA	NA	OVI	EWO	SNLOOV12848	W/P	F	NA	SNLOOV02748	3	1103	1	1	1	1988-09-06	237	1988	9	NA	NA	264357	254	2	17	1990-01-31	1990-03-01	30	1	1990-01-31	1990-03-01	30	NA	NA	NA	NA	NA	NA	NA	0	0	NA	NA	NA	NA
ABGA	1990	SEN	LOU	TGA	NA	OVI	EWO	SNLOOV13914	W/P	M	NA	SNLOOV03954	6	1844	1	1	1	1990-01-02	253	1990	1	NA	NA	280280	257	5	4	1990-05-02	1990-06-01	31	1	1990-05-02	1990-06-01	31	NA	NA	NA	NA	NA	NA	NA	0	0	NA	NA	NA	NA
ABGA	1990	SEN	LOU	TGA	NA	OVI	EWO	SNLOOV11951	W/P	F	NA	NA	NA	NA	NA	NA	0	1984-01-15	181	1984	1	NA	NA	251119	256	4	75	1990-04-02	1990-05-01	30	1	1990-04-02	1990-05-01	30	NA	NA	NA	NA	NA	NA	NA	0	0	NA	NA	NA	NA
ABGA	1990	SEN	LOU	TGA	NA	OVI	EWO	SNLOOV01168	W/P	F	NA	SNLOOV02748	2	746	1	1	1	1987-09-15	225	1987	9	NA	NA	11879	263	11	38	1990-11-01	1990-11-30	30	1	1990-11-01	1990-11-30	30	NA	NA	NA	NA	NA	NA	NA	0	0	NA	NA	NA	NA
ABGA	1990	SEN	LOU	TGA	NA	OVI	EWO	SNLOOV12351	W/P	M	NA	SNLOOV02618	2	758	1	1	1	1989-01-11	241	1989	1	NA	NA	256758	256	4	15	1990-04-02	1990-05-01	30	1	1990-04-02	1990-05-01	30	NA	NA	NA	NA	NA	NA	NA	0	0	NA	NA	NA	NA
ABGA	1990	SEN	LOU	TGA	NA	OVI	EWO	SNLOOV12325	W/P	F	NA	SNLOOV01485	3	1074	1	1	1	1987-12-14	228	1987	12	NA	NA	256368	253	1	25	1990-01-01	1990-01-30	30	1	1990-01-01	1990-01-30	30	NA	NA	NA	NA	NA	NA	NA	0	0	NA	NA	NA	NA
ABGA	1990	SEN	LOU	TGA	NA	OVI	EWO	SNLOOV13833	W/P	F	NA	SNLOOV01486	4	1402	1	1	1	1988-11-27	239	1988	11	NA	NA	278823	264	12	25	1990-12-01	1990-12-31	31	1	1990-12-01	1990-12-31	31	NA	NA	NA	NA	NA	NA	NA	0	0	NA	NA	NA	NA
ABGA	1990	SEN	LOU	TGA	NA	OVI	EWO	SNLOOV02312	W/P	M	NA	SNLOOV02375	6	2062	1	1	1	1989-12-08	252	1989	12	NA	NA	56023	262	10	10	1990-10-01	1990-10-31	31	0	1990-10-10	1990-10-31	22	306	ARC	NA	NA	NA	NA	NA	0	0	NA	NA	NA	NA
ABGA	1990	SEN	LOU	TGA	NA	OVI	EWO	SNLOOV13833	W/P	F	NA	SNLOOV01486	4	1402	1	1	1	1988-11-27	239	1988	11	NA	NA	278822	263	11	24	1990-11-01	1990-11-30	30	1	1990-11-01	1990-11-30	30	NA	NA	NA	NA	NA	NA	NA	0	0	NA	NA	NA	NA
ABGA	1990	SEN	LOU	TGA	NA	OVI	EWO	SNLOOV13913	W/P	M	NA	SNLOOV02436	3	1065	1	1	1	1989-11-20	251	1989	11	NA	NA	280258	253	1	2	1990-01-01	1990-01-30	30	1	1990-01-01	1990-01-30	30	NA	NA	NA	NA	NA	NA	NA	0	0	NA	NA	NA	NA
ABGA	1990	SEN	LOU	TGA	NA	OVI	EWO	SNLOOV12848	W/P	F	NA	SNLOOV02748	3	1103	1	1	1	1988-09-06	237	1988	9	NA	NA	264361	258	6	21	1990-06-02	1990-07-01	30	1	1990-06-02	1990-07-01	30	NA	NA	NA	NA	NA	NA	NA	0	0	NA	NA	NA	NA
ABGA	1990	SEN	LOU	TGA	NA	OVI	EWO	SNLOOV01804	W/P	F	NA	SNLOOV11696	1	694	1	1	1	1989-01-15	241	1989	1	NA	NA	37854	261	9	20	1990-09-01	1990-09-30	30	1	1990-09-01	1990-09-27	27	NA	NA	620	SAL	NA	NA	NA	0	0	NA	NA	NA	NA
ABGA	1990	SEN	LOU	TGA	NA	OVI	EWO	SNLOOV13833	W/P	F	NA	SNLOOV01486	4	1402	1	1	1	1988-11-27	239	1988	11	NA	NA	278814	255	3	16	1990-03-02	1990-04-01	31	1	1990-03-02	1990-04-01	31	NA	NA	NA	NA	NA	NA	NA	0	0	NA	NA	NA	NA
ABGA	1990	SEN	LOU	TGA	NA	OVI	EWO	SNLOOV03954	W/P	F	NA	NA	NA	NA	NA	NA	0	1984-12-15	192	1984	12	NA	NA	114691	263	11	71	1990-11-01	1990-11-30	30	1	1990-11-01	1990-11-30	30	NA	NA	NA	NA	NA	NA	NA	0	0	NA	NA	NA	NA
ABGA	1990	SEN	LOU	TGA	NA	OVI	EWO	SNLOOV03954	W/P	F	NA	NA	NA	NA	NA	NA	0	1984-12-15	192	1984	12	NA	NA	114690	262	10	70	1990-10-01	1990-10-31	31	1	1990-10-01	1990-10-31	31	NA	NA	NA	NA	NA	NA	NA	0	0	NA	NA	NA	NA
ABGA	1990	SEN	LOU	TGA	NA	OVI	EWO	SNLOOV11951	W/P	F	NA	NA	NA	NA	NA	NA	0	1984-01-15	181	1984	1	NA	NA	251124	261	9	80	1990-09-01	1990-09-30	30	1	1990-09-01	1990-09-30	30	NA	NA	NA	NA	NA	NA	NA	1	0	1	1	7	2442
ABGA	1990	SEN	LOU	TGA	NA	OVI	EWO	SNLOOV13652	W/P	M	NA	SNLOOV02617	2	672	1	1	1	1989-11-28	251	1989	11	NA	NA	276264	258	6	7	1990-06-02	1990-07-01	30	1	1990-06-02	1990-07-01	30	NA	NA	NA	NA	NA	NA	NA	0	0	NA	NA	NA	NA
ABGA	1990	SEN	LOU	TGA	NA	OVI	EWO	SNLOOV13914	W/P	M	NA	SNLOOV03954	6	1844	1	1	1	1990-01-02	253	1990	1	NA	NA	280279	256	4	3	1990-04-02	1990-05-01	30	1	1990-04-02	1990-05-01	30	NA	NA	NA	NA	NA	NA	NA	0	0	NA	NA	NA	NA
ABGA	1990	SEN	LOU	TGA	NA	OVI	EWO	SNLOOV13913	W/P	M	NA	SNLOOV02436	3	1065	1	1	1	1989-11-20	251	1989	11	NA	NA	280267	262	10	11	1990-10-01	1990-10-31	31	1	1990-10-01	1990-10-31	31	NA	NA	NA	NA	NA	NA	NA	0	0	NA	NA	NA	NA
ABGA	1990	SEN	LOU	TGA	NA	OVI	EWO	SNLOOV03953	W/P	F	NA	SNLOOV01168	1	476	1	1	1	1989-01-03	241	1989	1	NA	NA	114580	259	7	18	1990-07-02	1990-07-31	30	1	1990-07-02	1990-07-31	30	NA	NA	NA	NA	NA	NA	NA	0	0	NA	NA	NA	NA
ABGA	1990	SEN	LOU	TGA	NA	OVI	EWO	SNLOOV14680	W/P	M	NA	SNLOOV11951	6	2152	1	1	1	1989-12-06	252	1989	12	NA	NA	291911	259	7	7	1990-07-02	1990-07-31	30	1	1990-07-02	1990-07-31	30	NA	NA	NA	NA	NA	NA	NA	0	0	NA	NA	NA	NA
ABGA	1990	SEN	LOU	TGA	NA	OVI	EWO	SNLOOV13996	W/P	M	NA	SNLOOV11951	5	1855	1	1	1	1989-02-12	242	1989	2	NA	NA	281399	255	3	13	1990-03-02	1990-04-01	31	1	1990-03-02	1990-03-29	28	NA	NA	410	SAL	NA	NA	NA	0	0	NA	NA	NA	NA
ABGA	1990	SEN	LOU	TGA	NA	OVI	EWO	SNLOOV14808	W/P	F	NA	SNLOOV14211	1	500	1	1	1	1989-12-28	252	1989	12	NA	NA	293794	259	7	7	1990-07-02	1990-07-31	30	1	1990-07-02	1990-07-31	30	NA	NA	NA	NA	NA	NA	NA	0	0	NA	NA	NA	NA
ABGA	1990	SEN	LOU	TGA	NA	OVI	EWO	SNLOOV14813	W/P	M	NA	SNLOOV01485	5	1824	1	1	1	1990-01-02	253	1990	1	NA	NA	293861	255	3	2	1990-03-02	1990-04-01	31	1	1990-03-02	1990-04-01	31	NA	NA	NA	NA	NA	NA	NA	0	0	NA	NA	NA	NA
ABGA	1990	SEN	LOU	TGA	NA	OVI	EWO	SNLOOV12902	W/P	F	NA	SNLOOV11951	4	1563	1	1	1	1988-04-26	232	1988	4	NA	NA	265102	255	3	23	1990-03-02	1990-04-01	31	1	1990-03-02	1990-04-01	31	NA	NA	NA	NA	NA	NA	NA	0	0	NA	NA	NA	NA
ABGA	1990	SEN	LOU	TGA	NA	OVI	EWO	SNLOOV02380	W/P	F	NA	SNLOOV13833	1	525	1	1	1	1990-05-06	257	1990	5	NA	NA	59418	263	11	6	1990-11-01	1990-11-30	30	1	1990-11-01	1990-11-30	30	NA	NA	NA	NA	NA	NA	NA	0	0	NA	NA	NA	NA
ABGA	1990	SEN	LOU	TGA	NA	OVI	EWO	SNLOOV01168	W/P	F	NA	SNLOOV02748	2	746	1	1	1	1987-09-15	225	1987	9	NA	NA	11871	255	3	30	1990-03-02	1990-04-01	31	1	1990-03-02	1990-04-01	31	NA	NA	NA	NA	NA	NA	NA	0	0	NA	NA	NA	NA
ABGA	1990	SEN	LOU	TGA	NA	OVI	EWO	SNLOOV03954	W/P	F	NA	NA	NA	NA	NA	NA	0	1984-12-15	192	1984	12	NA	NA	114689	261	9	69	1990-09-01	1990-09-30	30	1	1990-09-01	1990-09-30	30	NA	NA	NA	NA	NA	NA	NA	0	0	NA	NA	NA	NA
ABGA	1990	SEN	LOU	TGA	NA	OVI	EWO	SNLOOV15944	W/P	M	NA	NA	NA	NA	NA	NA	0	1990-02-15	254	1990	2	NA	NA	310184	264	12	10	1990-12-01	1990-12-31	31	1	1990-12-01	1990-12-31	31	NA	NA	NA	NA	NA	NA	NA	0	0	NA	NA	NA	NA
ABGA	1990	SEN	LOU	TGA	NA	OVI	EWO	SNLOOV11951	W/P	F	NA	NA	NA	NA	NA	NA	0	1984-01-15	181	1984	1	NA	NA	251117	254	2	73	1990-01-31	1990-03-01	30	1	1990-01-31	1990-03-01	30	NA	NA	NA	NA	NA	NA	NA	0	0	NA	NA	NA	NA
ABGA	1990	SEN	LOU	TGA	NA	OVI	EWO	SNLOOV03454	W/P	F	NA	SNLOOV02748	5	1612	1	1	1	1990-01-28	253	1990	1	NA	NA	96918	254	2	1	1990-01-31	1990-03-01	30	1	1990-01-31	1990-03-01	30	NA	NA	NA	NA	NA	NA	NA	0	0	NA	NA	NA	NA
ABGA	1990	SEN	LOU	TGA	NA	OVI	EWO	SNLOOV03454	W/P	F	NA	SNLOOV02748	5	1612	1	1	1	1990-01-28	253	1990	1	NA	NA	96919	255	3	2	1990-03-02	1990-04-01	31	1	1990-03-02	1990-04-01	31	NA	NA	NA	NA	NA	NA	NA	0	0	NA	NA	NA	NA
ABGA	1990	SEN	LOU	TGA	NA	OVI	EWO	SNLOOV03953	W/P	F	NA	SNLOOV01168	1	476	1	1	1	1989-01-03	241	1989	1	NA	NA	114583	262	10	21	1990-10-01	1990-10-31	31	1	1990-10-01	1990-10-31	31	NA	NA	NA	NA	NA	NA	NA	0	0	NA	NA	NA	NA
ABGA	1990	SEN	LOU	TGA	NA	OVI	EWO	SNLOOV13914	W/P	M	NA	SNLOOV03954	6	1844	1	1	1	1990-01-02	253	1990	1	NA	NA	280277	254	2	1	1990-01-31	1990-03-01	30	1	1990-01-31	1990-03-01	30	NA	NA	NA	NA	NA	NA	NA	0	0	NA	NA	NA	NA
ABGA	1990	SEN	LOU	TGA	NA	OVI	EWO	SNLOOV12351	W/P	M	NA	SNLOOV02618	2	758	1	1	1	1989-01-11	241	1989	1	NA	NA	256756	254	2	13	1990-01-31	1990-03-01	30	1	1990-01-31	1990-03-01	30	NA	NA	NA	NA	NA	NA	NA	0	0	NA	NA	NA	NA
ABGA	1990	SEN	LOU	TGA	NA	OVI	EWO	SNLOOV13996	W/P	M	NA	SNLOOV11951	5	1855	1	1	1	1989-02-12	242	1989	2	NA	NA	281398	254	2	12	1990-01-31	1990-03-01	30	1	1990-01-31	1990-03-01	30	NA	NA	NA	NA	NA	NA	NA	0	0	NA	NA	NA	NA
ABGA	1990	SEN	LOU	TGA	NA	OVI	EWO	SNLOOV14813	W/P	M	NA	SNLOOV01485	5	1824	1	1	1	1990-01-02	253	1990	1	NA	NA	293864	258	6	5	1990-06-02	1990-07-01	30	1	1990-06-02	1990-07-01	30	NA	NA	NA	NA	NA	NA	NA	0	0	NA	NA	NA	NA
ABGA	1990	SEN	LOU	TGA	NA	OVI	EWO	SNLOOV12556	W/P	F	NA	SNLOOV01646	5	2202	1	1	1	1988-01-26	229	1988	1	NA	NA	259970	257	5	28	1990-05-02	1990-06-01	31	1	1990-05-02	1990-06-01	31	NA	NA	NA	NA	NA	NA	NA	0	0	NA	NA	NA	NA
ABGA	1990	SEN	LOU	TGA	NA	OVI	EWO	SNLOOV13833	W/P	F	NA	SNLOOV01486	4	1402	1	1	1	1988-11-27	239	1988	11	NA	NA	278813	254	2	15	1990-01-31	1990-03-01	30	1	1990-01-31	1990-03-01	30	NA	NA	NA	NA	NA	NA	NA	0	0	NA	NA	NA	NA
ABGA	1990	SEN	LOU	TGA	NA	OVI	EWO	SNLOOV02380	W/P	F	NA	SNLOOV13833	1	525	1	1	1	1990-05-06	257	1990	5	NA	NA	59415	260	8	3	1990-08-01	1990-08-31	31	1	1990-08-01	1990-08-31	31	NA	NA	NA	NA	NA	NA	NA	0	0	NA	NA	NA	NA
ABGA	1990	SEN	LOU	TGA	NA	OVI	EWO	SNLOOV13143	W/P	M	NA	SNLOOV03954	5	1510	1	1	1	1989-02-02	242	1989	2	NA	NA	268196	254	2	12	1990-01-31	1990-03-01	30	1	1990-01-31	1990-02-28	29	NA	NA	391	SAL	NA	NA	NA	0	0	NA	NA	NA	NA
ABGA	1990	SEN	LOU	TGA	NA	OVI	EWO	SNLOOV12351	W/P	M	NA	SNLOOV02618	2	758	1	1	1	1989-01-11	241	1989	1	NA	NA	256759	257	5	16	1990-05-02	1990-06-01	31	1	1990-05-02	1990-06-01	31	NA	NA	NA	NA	NA	NA	NA	0	0	NA	NA	NA	NA
ABGA	1990	SEN	LOU	TGA	NA	OVI	EWO	SNLOOV15944	W/P	M	NA	NA	NA	NA	NA	NA	0	1990-02-15	254	1990	2	NA	NA	310183	263	11	9	1990-11-01	1990-11-30	30	1	1990-11-01	1990-11-30	30	NA	NA	NA	NA	NA	NA	NA	0	0	NA	NA	NA	NA
ABGA	1990	SEN	LOU	TGA	NA	OVI	EWO	SNLOOV02436	W/P	F	NA	SNLOOV01485	2	716	1	1	1	1986-12-21	216	1986	12	NA	NA	61140	253	1	37	1990-01-01	1990-01-30	30	1	1990-01-01	1990-01-30	30	NA	NA	NA	NA	NA	NA	NA	0	0	NA	NA	NA	NA
ABGA	1990	SEN	LOU	TGA	NA	OVI	EWO	SNLOOV13913	W/P	M	NA	SNLOOV02436	3	1065	1	1	1	1989-11-20	251	1989	11	NA	NA	280268	263	11	12	1990-11-01	1990-11-30	30	1	1990-11-01	1990-11-30	30	NA	NA	NA	NA	NA	NA	NA	0	0	NA	NA	NA	NA
ABGA	1990	SEN	LOU	TGA	NA	OVI	EWO	SNLOOV01356	W/P	F	NA	NA	NA	NA	NA	NA	0	1980-10-15	142	1980	10	NA	NA	18676	259	7	117	1990-07-02	1990-07-31	30	1	1990-07-02	1990-07-31	30	NA	NA	NA	NA	NA	NA	NA	0	0	NA	NA	NA	NA
ABGA	1990	SEN	LOU	TGA	NA	OVI	EWO	SNLOOV11951	W/P	F	NA	NA	NA	NA	NA	NA	0	1984-01-15	181	1984	1	NA	NA	251127	264	12	83	1990-12-01	1990-12-31	31	1	1990-12-01	1990-12-31	31	NA	NA	NA	NA	NA	NA	NA	0	0	NA	NA	NA	NA
ABGA	1990	SEN	LOU	TGA	NA	OVI	EWO	SNLOOV14681	W/P	F	NA	SNLOOV12902	1	590	1	1	1	1989-12-07	252	1989	12	NA	NA	291918	256	4	4	1990-04-02	1990-05-01	30	1	1990-04-02	1990-05-01	30	NA	NA	NA	NA	NA	NA	NA	0	0	NA	NA	NA	NA
ABGA	1990	SEN	LOU	TGA	NA	OVI	EWO	SNLOOV14808	W/P	F	NA	SNLOOV14211	1	500	1	1	1	1989-12-28	252	1989	12	NA	NA	293795	260	8	8	1990-08-01	1990-08-31	31	1	1990-08-01	1990-08-31	31	NA	NA	NA	NA	NA	NA	NA	0	0	NA	NA	NA	NA
ABGA	1990	SEN	LOU	TGA	NA	OVI	EWO	SNLOOV14211	W/P	F	NA	NA	NA	NA	NA	NA	0	1988-08-15	236	1988	8	NA	NA	284289	256	4	20	1990-04-02	1990-05-01	30	1	1990-04-02	1990-05-01	30	NA	NA	NA	NA	NA	NA	NA	0	0	NA	NA	NA	NA
ABGA	1990	SEN	LOU	TGA	NA	OVI	EWO	SNLOOV13764	W/P	M	NA	SNLOOV02618	3	1082	1	1	1	1989-12-01	252	1989	12	NA	NA	277741	264	12	12	1990-12-01	1990-12-31	31	1	1990-12-01	1990-12-31	31	NA	NA	NA	NA	NA	NA	NA	0	0	NA	NA	NA	NA
ABGA	1990	SEN	LOU	TGA	NA	OVI	EWO	SNLOOV01804	W/P	F	NA	SNLOOV11696	1	694	1	1	1	1989-01-15	241	1989	1	NA	NA	37852	259	7	18	1990-07-02	1990-07-31	30	1	1990-07-02	1990-07-31	30	NA	NA	NA	NA	NA	NA	NA	0	0	NA	NA	NA	NA
ABGA	1990	SEN	LOU	TGA	NA	OVI	EWO	SNLOOV16029	W/P	M	NA	SNLOOV14211	2	834	1	1	1	1990-11-27	263	1990	11	NA	NA	311388	264	12	1	1990-12-01	1990-12-31	31	1	1990-12-01	1990-12-31	31	NA	NA	NA	NA	NA	NA	NA	0	0	NA	NA	NA	NA
ABGA	1990	SEN	LOU	TGA	NA	OVI	EWO	SNLOOV02436	W/P	F	NA	SNLOOV01485	2	716	1	1	1	1986-12-21	216	1986	12	NA	NA	61149	262	10	46	1990-10-01	1990-10-31	31	1	1990-10-01	1990-10-31	31	NA	NA	NA	NA	NA	NA	NA	0	0	NA	NA	NA	NA
ABGA	1990	SEN	LOU	TGA	NA	OVI	EWO	SNLOOV12556	W/P	F	NA	SNLOOV01646	5	2202	1	1	1	1988-01-26	229	1988	1	NA	NA	259977	264	12	35	1990-12-01	1990-12-31	31	1	1990-12-01	1990-12-31	31	NA	NA	NA	NA	NA	NA	NA	0	0	NA	NA	NA	NA
ABGA	1990	SEN	LOU	TGA	NA	OVI	EWO	SNLOOV13914	W/P	M	NA	SNLOOV03954	6	1844	1	1	1	1990-01-02	253	1990	1	NA	NA	280287	264	12	11	1990-12-01	1990-12-31	31	1	1990-12-01	1990-12-31	31	NA	NA	NA	NA	NA	NA	NA	0	0	NA	NA	NA	NA
ABGA	1990	SEN	LOU	TGA	NA	OVI	EWO	SNLOOV02617	W/P	F	NA	SNLOOV11953	4	1778	1	1	1	1988-01-26	229	1988	1	NA	NA	67057	262	10	33	1990-10-01	1990-10-31	31	1	1990-10-01	1990-10-31	31	NA	NA	NA	NA	NA	NA	NA	0	0	NA	NA	NA	NA
ABGA	1990	SEN	LOU	TGA	NA	OVI	EWO	SNLOOV12656	W/P	M	NA	SNLOOV02617	1	347	1	1	1	1989-01-07	241	1989	1	NA	NA	261496	256	4	15	1990-04-02	1990-05-01	30	1	1990-04-02	1990-05-01	30	NA	NA	NA	NA	NA	NA	NA	0	0	NA	NA	NA	NA
ABGA	1990	SEN	LOU	TGA	NA	OVI	EWO	SNLOOV03454	W/P	F	NA	SNLOOV02748	5	1612	1	1	1	1990-01-28	253	1990	1	NA	NA	96922	258	6	5	1990-06-02	1990-07-01	30	1	1990-06-02	1990-06-15	14	NA	NA	138	SBC	NA	NA	NA	0	0	NA	NA	NA	NA
ABGA	1990	SEN	LOU	TGA	NA	OVI	EWO	SNLOOV14211	W/P	F	NA	NA	NA	NA	NA	NA	0	1988-08-15	236	1988	8	NA	NA	284291	258	6	22	1990-06-02	1990-07-01	30	1	1990-06-02	1990-07-01	30	NA	NA	NA	NA	NA	NA	NA	0	0	NA	NA	NA	NA
ABGA	1990	SEN	LOU	TGA	NA	OVI	EWO	SNLOOV14813	W/P	M	NA	SNLOOV01485	5	1824	1	1	1	1990-01-02	253	1990	1	NA	NA	293862	256	4	3	1990-04-02	1990-05-01	30	1	1990-04-02	1990-05-01	30	NA	NA	NA	NA	NA	NA	NA	0	0	NA	NA	NA	NA
ABGA	1990	SEN	LOU	TGA	NA	OVI	EWO	SNLOOV12556	W/P	F	NA	SNLOOV01646	5	2202	1	1	1	1988-01-26	229	1988	1	NA	NA	259966	253	1	24	1990-01-01	1990-01-30	30	1	1990-01-01	1990-01-30	30	NA	NA	NA	NA	NA	NA	NA	0	0	NA	NA	NA	NA
ABGA	1990	SEN	LOU	TGA	NA	OVI	EWO	SNLOOV14808	W/P	F	NA	SNLOOV14211	1	500	1	1	1	1989-12-28	252	1989	12	NA	NA	293791	256	4	4	1990-04-02	1990-05-01	30	1	1990-04-02	1990-05-01	30	NA	NA	NA	NA	NA	NA	NA	0	0	NA	NA	NA	NA
ABGA	1990	SEN	LOU	TGA	NA	OVI	EWO	SNLOOV14813	W/P	M	NA	SNLOOV01485	5	1824	1	1	1	1990-01-02	253	1990	1	NA	NA	293867	261	9	8	1990-09-01	1990-09-30	30	1	1990-09-01	1990-09-30	30	NA	NA	NA	NA	NA	NA	NA	0	0	NA	NA	NA	NA
ABGA	1990	SEN	LOU	TGA	NA	OVI	EWO	SNLOOV14211	W/P	F	NA	NA	NA	NA	NA	NA	0	1988-08-15	236	1988	8	NA	NA	284290	257	5	21	1990-05-02	1990-06-01	31	1	1990-05-02	1990-06-01	31	NA	NA	NA	NA	NA	NA	NA	0	0	NA	NA	NA	NA
ABGA	1990	SEN	LOU	TGA	NA	OVI	EWO	SNLOOV01485	W/P	F	NA	SNLOOV06289	6	1847	1	1	1	1985-01-04	193	1985	1	NA	NA	23508	256	4	63	1990-04-02	1990-05-01	30	1	1990-04-02	1990-05-01	30	NA	NA	NA	NA	NA	NA	NA	0	0	NA	NA	NA	NA
ABGA	1990	SEN	LOU	TGA	NA	OVI	EWO	SNLOOV02436	W/P	F	NA	SNLOOV01485	2	716	1	1	1	1986-12-21	216	1986	12	NA	NA	61151	264	12	48	1990-12-01	1990-12-31	31	1	1990-12-01	1990-12-31	31	NA	NA	NA	NA	NA	NA	NA	0	0	NA	NA	NA	NA
ABGA	1990	SEN	LOU	TGA	NA	OVI	EWO	SNLOOV02617	W/P	F	NA	SNLOOV11953	4	1778	1	1	1	1988-01-26	229	1988	1	NA	NA	67053	258	6	29	1990-06-02	1990-07-01	30	1	1990-06-02	1990-07-01	30	NA	NA	NA	NA	NA	NA	NA	0	0	NA	NA	NA	NA
ABGA	1990	SEN	LOU	TGA	NA	OVI	EWO	SNLOOV15685	W/P	M	NA	SNLOOV11951	7	2442	1	1	1	1990-09-22	261	1990	9	NA	NA	306626	262	10	1	1990-10-01	1990-10-31	31	1	1990-10-01	1990-10-31	31	NA	NA	NA	NA	NA	NA	NA	0	0	NA	NA	NA	NA
ABGA	1990	SEN	LOU	TGA	NA	OVI	EWO	SNLOOV13652	W/P	M	NA	SNLOOV02617	2	672	1	1	1	1989-11-28	251	1989	11	NA	NA	276268	262	10	11	1990-10-01	1990-10-31	31	1	1990-10-01	1990-10-31	31	NA	NA	NA	NA	NA	NA	NA	0	0	NA	NA	NA	NA
ABGA	1990	SEN	LOU	TGA	NA	OVI	EWO	SNLOOV03454	W/P	F	NA	SNLOOV02748	5	1612	1	1	1	1990-01-28	253	1990	1	NA	NA	96917	253	1	0	1990-01-01	1990-01-30	30	1	1990-01-28	1990-01-30	3	0	BIR	NA	NA	NA	NA	NA	0	0	NA	NA	NA	NA
ABGA	1990	SEN	LOU	TGA	NA	OVI	EWO	SNLOOV11951	W/P	F	NA	NA	NA	NA	NA	NA	0	1984-01-15	181	1984	1	NA	NA	251122	259	7	78	1990-07-02	1990-07-31	30	1	1990-07-02	1990-07-31	30	NA	NA	NA	NA	NA	NA	NA	0	0	NA	NA	NA	NA
ABGA	1990	SEN	LOU	TGA	NA	OVI	EWO	SNLOOV13914	W/P	M	NA	SNLOOV03954	6	1844	1	1	1	1990-01-02	253	1990	1	NA	NA	280281	258	6	5	1990-06-02	1990-07-01	30	1	1990-06-02	1990-07-01	30	NA	NA	NA	NA	NA	NA	NA	0	0	NA	NA	NA	NA
ABGA	1990	SEN	LOU	TGA	NA	OVI	EWO	SNLOOV14321	W/P	M	NA	SNLOOV01486	5	1691	1	1	1	1989-09-12	249	1989	9	NA	NA	285928	257	5	8	1990-05-02	1990-06-01	31	1	1990-05-02	1990-06-01	31	NA	NA	NA	NA	NA	NA	NA	0	0	NA	NA	NA	NA
ABGA	1990	SEN	LOU	TGA	NA	OVI	EWO	SNLOOV14321	W/P	M	NA	SNLOOV01486	5	1691	1	1	1	1989-09-12	249	1989	9	NA	NA	285926	255	3	6	1990-03-02	1990-04-01	31	1	1990-03-02	1990-04-01	31	NA	NA	NA	NA	NA	NA	NA	0	0	NA	NA	NA	NA
ABGA	1990	SEN	LOU	TGA	NA	OVI	EWO	SNLOOV14680	W/P	M	NA	SNLOOV11951	6	2152	1	1	1	1989-12-06	252	1989	12	NA	NA	291905	253	1	1	1990-01-01	1990-01-30	30	1	1990-01-01	1990-01-30	30	NA	NA	NA	NA	NA	NA	NA	0	0	NA	NA	NA	NA
ABGA	1990	SEN	LOU	TGA	NA	OVI	EWO	SNLOOV02436	W/P	F	NA	SNLOOV01485	2	716	1	1	1	1986-12-21	216	1986	12	NA	NA	61142	255	3	39	1990-03-02	1990-04-01	31	1	1990-03-02	1990-04-01	31	NA	NA	NA	NA	NA	NA	NA	0	0	NA	NA	NA	NA
ABGA	1990	SEN	LOU	TGA	NA	OVI	EWO	SNLOOV01804	W/P	F	NA	SNLOOV11696	1	694	1	1	1	1989-01-15	241	1989	1	NA	NA	37847	255	3	14	1990-03-02	1990-04-01	31	0	1990-03-25	1990-04-01	8	434	GIF	NA	NA	NA	NA	NA	0	0	NA	NA	NA	NA
ABGA	1990	SEN	LOU	TGA	NA	OVI	EWO	SNLOOV13833	W/P	F	NA	SNLOOV01486	4	1402	1	1	1	1988-11-27	239	1988	11	NA	NA	278817	258	6	19	1990-06-02	1990-07-01	30	1	1990-06-02	1990-07-01	30	NA	NA	NA	NA	NA	NA	NA	0	0	NA	NA	NA	NA
ABGA	1990	SEN	LOU	TGA	NA	OVI	EWO	SNLOOV01804	W/P	F	NA	SNLOOV11696	1	694	1	1	1	1989-01-15	241	1989	1	NA	NA	37853	260	8	19	1990-08-01	1990-08-31	31	1	1990-08-01	1990-08-31	31	NA	NA	NA	NA	NA	NA	NA	0	0	NA	NA	NA	NA
ABGA	1990	SEN	LOU	TGA	NA	OVI	EWO	SNLOOV14211	W/P	F	NA	NA	NA	NA	NA	NA	0	1988-08-15	236	1988	8	NA	NA	284288	255	3	19	1990-03-02	1990-04-01	31	1	1990-03-02	1990-04-01	31	NA	NA	NA	NA	NA	NA	NA	0	0	NA	NA	NA	NA
ABGA	1990	SEN	LOU	TGA	NA	OVI	EWO	SNLOOV02617	W/P	F	NA	SNLOOV11953	4	1778	1	1	1	1988-01-26	229	1988	1	NA	NA	67056	261	9	32	1990-09-01	1990-09-30	30	1	1990-09-01	1990-09-30	30	NA	NA	NA	NA	NA	NA	NA	0	0	NA	NA	NA	NA
ABGA	1990	SEN	LOU	TGA	NA	OVI	EWO	SNLOOV02312	W/P	M	NA	SNLOOV02375	6	2062	1	1	1	1989-12-08	252	1989	12	NA	NA	56025	264	12	12	1990-12-01	1990-12-31	31	1	1990-12-01	1990-12-31	31	NA	NA	NA	NA	NA	NA	NA	0	0	NA	NA	NA	NA
ABGA	1990	SEN	LOU	TGA	NA	OVI	EWO	SNLOOV12902	W/P	F	NA	SNLOOV11951	4	1563	1	1	1	1988-04-26	232	1988	4	NA	NA	265103	256	4	24	1990-04-02	1990-05-01	30	1	1990-04-02	1990-04-26	25	NA	NA	730	SAL	NA	NA	NA	0	0	NA	NA	NA	NA
ABGA	1990	SEN	LOU	TGA	NA	OVI	EWO	SNLOOV14321	W/P	M	NA	SNLOOV01486	5	1691	1	1	1	1989-09-12	249	1989	9	NA	NA	285929	258	6	9	1990-06-02	1990-07-01	30	1	1990-06-02	1990-07-01	30	NA	NA	NA	NA	NA	NA	NA	0	0	NA	NA	NA	NA
ABGA	1990	SEN	LOU	TGA	NA	OVI	EWO	SNLOOV01486	W/P	F	NA	SNLOOV01646	2	1106	1	1	1	1985-01-25	193	1985	1	NA	NA	23589	254	2	61	1990-01-31	1990-03-01	30	1	1990-01-31	1990-03-01	30	NA	NA	NA	NA	NA	NA	NA	0	0	NA	NA	NA	NA
ABGA	1990	SEN	LOU	TGA	NA	OVI	EWO	SNLOOV14680	W/P	M	NA	SNLOOV11951	6	2152	1	1	1	1989-12-06	252	1989	12	NA	NA	291912	260	8	8	1990-08-01	1990-08-31	31	1	1990-08-01	1990-08-31	31	NA	NA	NA	NA	NA	NA	NA	0	0	NA	NA	NA	NA
ABGA	1990	SEN	LOU	TGA	NA	OVI	EWO	SNLOOV12556	W/P	F	NA	SNLOOV01646	5	2202	1	1	1	1988-01-26	229	1988	1	NA	NA	259971	258	6	29	1990-06-02	1990-07-01	30	1	1990-06-02	1990-07-01	30	NA	NA	NA	NA	NA	NA	NA	0	0	NA	NA	NA	NA
ABGA	1990	SEN	LOU	TGA	NA	OVI	EWO	SNLOOV14808	W/P	F	NA	SNLOOV14211	1	500	1	1	1	1989-12-28	252	1989	12	NA	NA	293788	253	1	1	1990-01-01	1990-01-30	30	1	1990-01-01	1990-01-30	30	NA	NA	NA	NA	NA	NA	NA	0	0	NA	NA	NA	NA
ABGA	1990	SEN	LOU	TGA	NA	OVI	EWO	SNLOOV02380	W/P	F	NA	SNLOOV13833	1	525	1	1	1	1990-05-06	257	1990	5	NA	NA	59412	257	5	0	1990-05-02	1990-06-01	31	1	1990-05-06	1990-06-01	27	0	BIR	NA	NA	NA	NA	NA	0	0	NA	NA	NA	NA
ABGA	1990	SEN	LOU	TGA	NA	OVI	EWO	SNLOOV14211	W/P	F	NA	NA	NA	NA	NA	NA	0	1988-08-15	236	1988	8	NA	NA	284292	259	7	23	1990-07-02	1990-07-31	30	1	1990-07-02	1990-07-31	30	NA	NA	NA	NA	NA	NA	NA	0	0	NA	NA	NA	NA
ABGA	1990	SEN	LOU	TGA	NA	OVI	EWO	SNLOOV01804	W/P	F	NA	SNLOOV11696	1	694	1	1	1	1989-01-15	241	1989	1	NA	NA	37850	257	5	16	1990-05-02	1990-06-01	31	1	1990-05-02	1990-06-01	31	NA	NA	NA	NA	NA	NA	NA	0	0	NA	NA	NA	NA
ABGA	1990	SEN	LOU	TGA	NA	OVI	EWO	SNLOOV01485	W/P	F	NA	SNLOOV06289	6	1847	1	1	1	1985-01-04	193	1985	1	NA	NA	23507	255	3	62	1990-03-02	1990-04-01	31	1	1990-03-02	1990-04-01	31	NA	NA	NA	NA	NA	NA	NA	0	0	NA	NA	NA	NA
ABGA	1990	SEN	LOU	TGA	NA	OVI	EWO	SNLOOV02436	W/P	F	NA	SNLOOV01485	2	716	1	1	1	1986-12-21	216	1986	12	NA	NA	61144	257	5	41	1990-05-02	1990-06-01	31	1	1990-05-02	1990-06-01	31	NA	NA	NA	NA	NA	NA	NA	0	0	NA	NA	NA	NA
ABGA	1990	SEN	LOU	TGA	NA	OVI	EWO	SNLOOV02436	W/P	F	NA	SNLOOV01485	2	716	1	1	1	1986-12-21	216	1986	12	NA	NA	61150	263	11	47	1990-11-01	1990-11-30	30	1	1990-11-01	1990-11-30	30	NA	NA	NA	NA	NA	NA	NA	0	0	NA	NA	NA	NA
ABGA	1990	SEN	LOU	TGA	NA	OVI	EWO	SNLOOV12902	W/P	F	NA	SNLOOV11951	4	1563	1	1	1	1988-04-26	232	1988	4	NA	NA	265101	254	2	22	1990-01-31	1990-03-01	30	1	1990-01-31	1990-03-01	30	NA	NA	NA	NA	NA	NA	NA	0	0	NA	NA	NA	NA
ABGA	1990	SEN	LOU	TGA	NA	OVI	EWO	SNLOOV11951	W/P	F	NA	NA	NA	NA	NA	NA	0	1984-01-15	181	1984	1	NA	NA	251121	258	6	77	1990-06-02	1990-07-01	30	1	1990-06-02	1990-07-01	30	NA	NA	NA	NA	NA	NA	NA	0	0	NA	NA	NA	NA
ABGA	1990	SEN	LOU	TGA	NA	OVI	EWO	SNLOOV11951	W/P	F	NA	NA	NA	NA	NA	NA	0	1984-01-15	181	1984	1	NA	NA	251116	253	1	72	1990-01-01	1990-01-30	30	1	1990-01-01	1990-01-30	30	NA	NA	NA	NA	NA	NA	NA	0	0	NA	NA	NA	NA
ABGA	1990	SEN	LOU	TGA	NA	OVI	EWO	SNLOOV14808	W/P	F	NA	SNLOOV14211	1	500	1	1	1	1989-12-28	252	1989	12	NA	NA	293797	262	10	10	1990-10-01	1990-10-31	31	1	1990-10-01	1990-10-31	31	NA	NA	NA	NA	NA	NA	NA	0	0	NA	NA	NA	NA
ABGA	1990	SEN	LOU	TGA	NA	OVI	EWO	SNLOOV01486	W/P	F	NA	SNLOOV01646	2	1106	1	1	1	1985-01-25	193	1985	1	NA	NA	23590	255	3	62	1990-03-02	1990-04-01	31	1	1990-03-02	1990-04-01	31	NA	NA	NA	NA	NA	NA	NA	0	0	NA	NA	NA	NA
ABGA	1990	SEN	LOU	TGA	NA	OVI	EWO	SNLOOV13913	W/P	M	NA	SNLOOV02436	3	1065	1	1	1	1989-11-20	251	1989	11	NA	NA	280269	264	12	13	1990-12-01	1990-12-31	31	1	1990-12-01	1990-12-31	31	NA	NA	NA	NA	NA	NA	NA	0	0	NA	NA	NA	NA
ABGA	1990	SEN	LOU	TGA	NA	OVI	EWO	SNLOOV14681	W/P	F	NA	SNLOOV12902	1	590	1	1	1	1989-12-07	252	1989	12	NA	NA	291919	257	5	5	1990-05-02	1990-06-01	31	1	1990-05-02	1990-06-01	31	NA	NA	NA	NA	NA	NA	NA	0	0	NA	NA	NA	NA
ABGA	1990	SEN	LOU	TGA	NA	OVI	EWO	SNLOOV14386	W/P	M	NA	SNLOOV01646	6	2831	1	1	1	1989-10-16	250	1989	10	NA	NA	287012	253	1	3	1990-01-01	1990-01-30	30	1	1990-01-01	1990-01-30	30	NA	NA	NA	NA	NA	NA	NA	0	0	NA	NA	NA	NA
ABGA	1990	SEN	LOU	TGA	NA	OVI	EWO	SNLOOV02618	W/P	F	NA	NA	NA	NA	NA	NA	0	1986-12-15	216	1986	12	NA	NA	67126	263	11	47	1990-11-01	1990-11-30	30	1	1990-11-01	1990-11-30	30	NA	NA	NA	NA	NA	NA	NA	0	0	NA	NA	NA	NA
ABGA	1990	SEN	LOU	TGA	NA	OVI	EWO	SNLOOV14321	W/P	M	NA	SNLOOV01486	5	1691	1	1	1	1989-09-12	249	1989	9	NA	NA	285924	253	1	4	1990-01-01	1990-01-30	30	1	1990-01-01	1990-01-30	30	NA	NA	NA	NA	NA	NA	NA	0	0	NA	NA	NA	NA
ABGA	1990	SEN	LOU	TGA	NA	OVI	EWO	SNLOOV13833	W/P	F	NA	SNLOOV01486	4	1402	1	1	1	1988-11-27	239	1988	11	NA	NA	278820	261	9	22	1990-09-01	1990-09-30	30	1	1990-09-01	1990-09-30	30	NA	NA	NA	NA	NA	NA	NA	0	0	NA	NA	NA	NA
ABGA	1990	SEN	LOU	TGA	NA	OVI	EWO	SNLOOV14680	W/P	M	NA	SNLOOV11951	6	2152	1	1	1	1989-12-06	252	1989	12	NA	NA	291907	255	3	3	1990-03-02	1990-04-01	31	1	1990-03-02	1990-04-01	31	NA	NA	NA	NA	NA	NA	NA	0	0	NA	NA	NA	NA
ABGA	1990	SEN	LOU	TGA	NA	OVI	EWO	SNLOOV02436	W/P	F	NA	SNLOOV01485	2	716	1	1	1	1986-12-21	216	1986	12	NA	NA	61147	260	8	44	1990-08-01	1990-08-31	31	1	1990-08-01	1990-08-31	31	NA	NA	NA	NA	NA	NA	NA	0	0	NA	NA	NA	NA
ABGA	1990	SEN	LOU	TGA	NA	OVI	EWO	SNLOOV14808	W/P	F	NA	SNLOOV14211	1	500	1	1	1	1989-12-28	252	1989	12	NA	NA	293799	264	12	12	1990-12-01	1990-12-31	31	1	1990-12-01	1990-12-31	31	NA	NA	NA	NA	NA	NA	NA	0	0	NA	NA	NA	NA
ABGA	1990	SEN	LOU	TGA	NA	OVI	EWO	SNLOOV02617	W/P	F	NA	SNLOOV11953	4	1778	1	1	1	1988-01-26	229	1988	1	NA	NA	67051	256	4	27	1990-04-02	1990-05-01	30	1	1990-04-02	1990-05-01	30	NA	NA	NA	NA	NA	NA	NA	0	0	NA	NA	NA	NA
ABGA	1990	SEN	LOU	TGA	NA	OVI	EWO	SNLOOV03454	W/P	F	NA	SNLOOV02748	5	1612	1	1	1	1990-01-28	253	1990	1	NA	NA	96920	256	4	3	1990-04-02	1990-05-01	30	1	1990-04-02	1990-05-01	30	NA	NA	NA	NA	NA	NA	NA	0	0	NA	NA	NA	NA
ABGA	1990	SEN	LOU	TGA	NA	OVI	EWO	SNLOOV02311	W/P	F	NA	SNLOOV12556	2	697	1	1	1	1989-12-23	252	1989	12	NA	NA	55972	259	7	7	1990-07-02	1990-07-31	30	1	1990-07-02	1990-07-31	30	NA	NA	NA	NA	NA	NA	NA	0	0	NA	NA	NA	NA
ABGA	1990	SEN	LOU	TGA	NA	OVI	EWO	SNLOOV01646	W/P	F	NA	SNLOOV06017	NA	1461	NA	NA	0	1982-01-15	157	1982	1	NA	NA	30658	256	4	99	1990-04-02	1990-05-01	30	1	1990-04-02	1990-05-01	30	NA	NA	NA	NA	NA	NA	NA	0	0	NA	NA	NA	NA
ABGA	1990	SEN	LOU	TGA	NA	OVI	EWO	SNLOOV02617	W/P	F	NA	SNLOOV11953	4	1778	1	1	1	1988-01-26	229	1988	1	NA	NA	67052	257	5	28	1990-05-02	1990-06-01	31	1	1990-05-02	1990-06-01	31	NA	NA	NA	NA	NA	NA	NA	0	0	NA	NA	NA	NA
ABGA	1990	SEN	LOU	TGA	NA	OVI	EWO	SNLOOV13833	W/P	F	NA	SNLOOV01486	4	1402	1	1	1	1988-11-27	239	1988	11	NA	NA	278812	253	1	14	1990-01-01	1990-01-30	30	1	1990-01-01	1990-01-30	30	NA	NA	NA	NA	NA	NA	NA	0	0	NA	NA	NA	NA
ABGA	1990	SEN	LOU	TGA	NA	OVI	EWO	SNLOOV01168	W/P	F	NA	SNLOOV02748	2	746	1	1	1	1987-09-15	225	1987	9	NA	NA	11870	254	2	29	1990-01-31	1990-03-01	30	1	1990-01-31	1990-03-01	30	NA	NA	NA	NA	NA	NA	NA	0	0	NA	NA	NA	NA
ABGA	1990	SEN	LOU	TGA	NA	OVI	EWO	SNLOOV12556	W/P	F	NA	SNLOOV01646	5	2202	1	1	1	1988-01-26	229	1988	1	NA	NA	259976	263	11	34	1990-11-01	1990-11-30	30	1	1990-11-01	1990-11-30	30	NA	NA	NA	NA	NA	NA	NA	0	0	NA	NA	NA	NA
ABGA	1990	SEN	LOU	TGA	NA	OVI	EWO	SNLOOV14813	W/P	M	NA	SNLOOV01485	5	1824	1	1	1	1990-01-02	253	1990	1	NA	NA	293863	257	5	4	1990-05-02	1990-06-01	31	1	1990-05-02	1990-06-01	31	NA	NA	NA	NA	NA	NA	NA	0	0	NA	NA	NA	NA
ABGA	1990	SEN	LOU	TGA	NA	OVI	EWO	SNLOOV02617	W/P	F	NA	SNLOOV11953	4	1778	1	1	1	1988-01-26	229	1988	1	NA	NA	67048	253	1	24	1990-01-01	1990-01-30	30	1	1990-01-01	1990-01-30	30	NA	NA	NA	NA	NA	NA	NA	0	0	NA	NA	NA	NA
ABGA	1990	SEN	LOU	TGA	NA	OVI	EWO	SNLOOV01485	W/P	F	NA	SNLOOV06289	6	1847	1	1	1	1985-01-04	193	1985	1	NA	NA	23509	257	5	64	1990-05-02	1990-06-01	31	1	1990-05-02	1990-06-01	31	NA	NA	NA	NA	NA	NA	NA	0	0	NA	NA	NA	NA
ABGA	1990	SEN	LOU	TGA	NA	OVI	EWO	SNLOOV02618	W/P	F	NA	NA	NA	NA	NA	NA	0	1986-12-15	216	1986	12	NA	NA	67125	262	10	46	1990-10-01	1990-10-31	31	1	1990-10-01	1990-10-31	31	NA	NA	NA	NA	NA	NA	NA	0	0	NA	NA	NA	NA
ABGA	1990	SEN	LOU	TGA	NA	OVI	EWO	SNLOOV12556	W/P	F	NA	SNLOOV01646	5	2202	1	1	1	1988-01-26	229	1988	1	NA	NA	259967	254	2	25	1990-01-31	1990-03-01	30	1	1990-01-31	1990-03-01	30	NA	NA	NA	NA	NA	NA	NA	0	0	NA	NA	NA	NA
ABGA	1990	SEN	LOU	TGA	NA	OVI	EWO	SNLOOV01646	W/P	F	NA	SNLOOV06017	NA	1461	NA	NA	0	1982-01-15	157	1982	1	NA	NA	30656	254	2	97	1990-01-31	1990-03-01	30	1	1990-01-31	1990-03-01	30	NA	NA	NA	NA	NA	NA	NA	0	0	NA	NA	NA	NA
ABGA	1990	SEN	LOU	TGA	NA	OVI	EWO	SNLOOV11951	W/P	F	NA	NA	NA	NA	NA	NA	0	1984-01-15	181	1984	1	NA	NA	251118	255	3	74	1990-03-02	1990-04-01	31	1	1990-03-02	1990-04-01	31	NA	NA	NA	NA	NA	NA	NA	0	0	NA	NA	NA	NA
ABGA	1990	SEN	LOU	TGA	NA	OVI	EWO	SNLOOV02380	W/P	F	NA	SNLOOV13833	1	525	1	1	1	1990-05-06	257	1990	5	NA	NA	59413	258	6	1	1990-06-02	1990-07-01	30	1	1990-06-02	1990-07-01	30	NA	NA	NA	NA	NA	NA	NA	0	0	NA	NA	NA	NA
ABGA	1990	SEN	LOU	TGA	NA	OVI	EWO	SNLOOV13764	W/P	M	NA	SNLOOV02618	3	1082	1	1	1	1989-12-01	252	1989	12	NA	NA	277732	255	3	3	1990-03-02	1990-04-01	31	1	1990-03-02	1990-04-01	31	NA	NA	NA	NA	NA	NA	NA	0	0	NA	NA	NA	NA
ABGA	1990	SEN	LOU	TGA	NA	OVI	EWO	SNLOOV13652	W/P	M	NA	SNLOOV02617	2	672	1	1	1	1989-11-28	251	1989	11	NA	NA	276259	253	1	2	1990-01-01	1990-01-30	30	1	1990-01-01	1990-01-30	30	NA	NA	NA	NA	NA	NA	NA	0	0	NA	NA	NA	NA
ABGA	1990	SEN	LOU	TGA	NA	OVI	EWO	SNLOOV14813	W/P	M	NA	SNLOOV01485	5	1824	1	1	1	1990-01-02	253	1990	1	NA	NA	293859	253	1	0	1990-01-01	1990-01-30	30	1	1990-01-02	1990-01-30	29	0	BIR	NA	NA	NA	NA	NA	0	0	NA	NA	NA	NA
ABGA	1990	SEN	LOU	TGA	NA	OVI	EWO	SNLOOV01485	W/P	F	NA	SNLOOV06289	6	1847	1	1	1	1985-01-04	193	1985	1	NA	NA	23505	253	1	60	1990-01-01	1990-01-30	30	1	1990-01-01	1990-01-30	30	NA	NA	NA	NA	NA	NA	NA	1	0	1	1	5	1824
ABGA	1990	SEN	LOU	TGA	NA	OVI	EWO	SNLOOV02748	W/P	F	NA	SNLOOV01193	4	1780	1	1	1	1985-08-30	200	1985	8	NA	NA	71528	255	3	55	1990-03-02	1990-04-01	31	1	1990-03-02	1990-04-01	31	NA	NA	NA	NA	NA	NA	NA	0	0	NA	NA	NA	NA
ABGA	1990	SEN	LOU	TGA	NA	OVI	EWO	SNLOOV12556	W/P	F	NA	SNLOOV01646	5	2202	1	1	1	1988-01-26	229	1988	1	NA	NA	259975	262	10	33	1990-10-01	1990-10-31	31	1	1990-10-01	1990-10-31	31	NA	NA	NA	NA	NA	NA	NA	0	0	NA	NA	NA	NA
ABGA	1990	SEN	LOU	TGA	NA	OVI	EWO	SNLOOV14386	W/P	M	NA	SNLOOV01646	6	2831	1	1	1	1989-10-16	250	1989	10	NA	NA	287013	254	2	4	1990-01-31	1990-03-01	30	1	1990-01-31	1990-03-01	30	NA	NA	NA	NA	NA	NA	NA	0	0	NA	NA	NA	NA
ABGA	1990	SEN	LOU	TGA	NA	OVI	EWO	SNLOOV14680	W/P	M	NA	SNLOOV11951	6	2152	1	1	1	1989-12-06	252	1989	12	NA	NA	291906	254	2	2	1990-01-31	1990-03-01	30	1	1990-01-31	1990-03-01	30	NA	NA	NA	NA	NA	NA	NA	0	0	NA	NA	NA	NA
ABGA	1990	SEN	LOU	TGA	NA	OVI	EWO	SNLOOV14808	W/P	F	NA	SNLOOV14211	1	500	1	1	1	1989-12-28	252	1989	12	NA	NA	293792	257	5	5	1990-05-02	1990-06-01	31	1	1990-05-02	1990-06-01	31	NA	NA	NA	NA	NA	NA	NA	0	0	NA	NA	NA	NA
ABGA	1990	SEN	LOU	TGA	NA	OVI	EWO	SNLOOV15233	W/P	M	NA	SNLOOV12848	1	572	1	1	1	1990-04-01	255	1990	3	NA	NA	300086	256	4	1	1990-04-02	1990-05-01	30	1	1990-04-02	1990-05-01	30	NA	NA	NA	NA	NA	NA	NA	0	0	NA	NA	NA	NA
ABGA	1990	SEN	LOU	TGA	NA	OVI	EWO	SNLOOV02748	W/P	F	NA	SNLOOV01193	4	1780	1	1	1	1985-08-30	200	1985	8	NA	NA	71526	253	1	53	1990-01-01	1990-01-30	30	1	1990-01-01	1990-01-30	30	NA	NA	NA	NA	NA	NA	NA	1	0	1	1	5	1612
ABGA	1990	SEN	LOU	TGA	NA	OVI	EWO	SNLOOV01646	W/P	F	NA	SNLOOV06017	NA	1461	NA	NA	0	1982-01-15	157	1982	1	NA	NA	30655	253	1	96	1990-01-01	1990-01-30	30	1	1990-01-01	1990-01-30	30	NA	NA	NA	NA	NA	NA	NA	0	0	NA	NA	NA	NA
ABGA	1990	SEN	LOU	TGA	NA	OVI	EWO	SNLOOV03954	W/P	F	NA	NA	NA	NA	NA	NA	0	1984-12-15	192	1984	12	NA	NA	114684	256	4	64	1990-04-02	1990-05-01	30	1	1990-04-02	1990-05-01	30	NA	NA	NA	NA	NA	NA	NA	0	0	NA	NA	NA	NA
ABGA	1990	SEN	LOU	TGA	NA	OVI	EWO	SNLOOV14321	W/P	M	NA	SNLOOV01486	5	1691	1	1	1	1989-09-12	249	1989	9	NA	NA	285925	254	2	5	1990-01-31	1990-03-01	30	1	1990-01-31	1990-03-01	30	NA	NA	NA	NA	NA	NA	NA	0	0	NA	NA	NA	NA
ABGA	1990	SEN	LOU	TGA	NA	OVI	EWO	SNLOOV15233	W/P	M	NA	SNLOOV12848	1	572	1	1	1	1990-04-01	255	1990	3	NA	NA	300087	257	5	2	1990-05-02	1990-06-01	31	1	1990-05-02	1990-05-05	4	NA	NA	34	DEA	GRO	NA	NA	0	0	NA	NA	NA	NA
ABGA	1990	SEN	LOU	TGA	NA	OVI	EWO	SNLOOV02748	W/P	F	NA	SNLOOV01193	4	1780	1	1	1	1985-08-30	200	1985	8	NA	NA	71530	257	5	57	1990-05-02	1990-06-01	31	1	1990-05-02	1990-06-01	31	NA	NA	NA	NA	NA	NA	NA	0	0	NA	NA	NA	NA
ABGA	1990	SEN	LOU	TGA	NA	OVI	EWO	SNLOOV14813	W/P	M	NA	SNLOOV01485	5	1824	1	1	1	1990-01-02	253	1990	1	NA	NA	293866	260	8	7	1990-08-01	1990-08-31	31	1	1990-08-01	1990-08-31	31	NA	NA	NA	NA	NA	NA	NA	0	0	NA	NA	NA	NA
ABGA	1990	SEN	LOU	TGA	NA	OVI	EWO	SNLOOV12556	W/P	F	NA	SNLOOV01646	5	2202	1	1	1	1988-01-26	229	1988	1	NA	NA	259973	260	8	31	1990-08-01	1990-08-31	31	1	1990-08-01	1990-08-31	31	NA	NA	NA	NA	NA	NA	NA	0	0	NA	NA	NA	NA
ABGA	1990	SEN	LOU	TGA	NA	OVI	EWO	SNLOOV01168	W/P	F	NA	SNLOOV02748	2	746	1	1	1	1987-09-15	225	1987	9	NA	NA	11872	256	4	31	1990-04-02	1990-05-01	30	1	1990-04-02	1990-05-01	30	NA	NA	NA	NA	NA	NA	NA	0	0	NA	NA	NA	NA
ABGA	1990	SEN	LOU	TGA	NA	OVI	EWO	SNLOOV14680	W/P	M	NA	SNLOOV11951	6	2152	1	1	1	1989-12-06	252	1989	12	NA	NA	291908	256	4	4	1990-04-02	1990-05-01	30	1	1990-04-02	1990-05-01	30	NA	NA	NA	NA	NA	NA	NA	0	0	NA	NA	NA	NA
ABGA	1990	SEN	LOU	TGA	NA	OVI	EWO	SNLOOV13833	W/P	F	NA	SNLOOV01486	4	1402	1	1	1	1988-11-27	239	1988	11	NA	NA	278815	256	4	17	1990-04-02	1990-05-01	30	1	1990-04-02	1990-05-01	30	NA	NA	NA	NA	NA	NA	NA	0	0	NA	NA	NA	NA
ABGA	1990	SEN	LOU	TGA	NA	OVI	EWO	SNLOOV02618	W/P	F	NA	NA	NA	NA	NA	NA	0	1986-12-15	216	1986	12	NA	NA	67122	259	7	43	1990-07-02	1990-07-31	30	1	1990-07-02	1990-07-31	30	NA	NA	NA	NA	NA	NA	NA	0	0	NA	NA	NA	NA
ABGA	1990	SEN	LOU	TGA	NA	OVI	EWO	SNLOOV02618	W/P	F	NA	NA	NA	NA	NA	NA	0	1986-12-15	216	1986	12	NA	NA	67123	260	8	44	1990-08-01	1990-08-31	31	1	1990-08-01	1990-08-31	31	NA	NA	NA	NA	NA	NA	NA	0	0	NA	NA	NA	NA
ABGA	1990	SEN	LOU	TGA	NA	OVI	EWO	SNLOOV02436	W/P	F	NA	SNLOOV01485	2	716	1	1	1	1986-12-21	216	1986	12	NA	NA	61148	261	9	45	1990-09-01	1990-09-30	30	1	1990-09-01	1990-09-30	30	NA	NA	NA	NA	NA	NA	NA	0	0	NA	NA	NA	NA
ABGA	1990	SEN	LOU	TGA	NA	OVI	EWO	SNLOOV15685	W/P	M	NA	SNLOOV11951	7	2442	1	1	1	1990-09-22	261	1990	9	NA	NA	306627	263	11	2	1990-11-01	1990-11-30	30	1	1990-11-01	1990-11-30	30	NA	NA	NA	NA	NA	NA	NA	0	0	NA	NA	NA	NA
ABGA	1990	SEN	LOU	TGA	NA	OVI	EWO	SNLOOV12656	W/P	M	NA	SNLOOV02617	1	347	1	1	1	1989-01-07	241	1989	1	NA	NA	261498	258	6	17	1990-06-02	1990-07-01	30	1	1990-06-02	1990-06-28	27	NA	NA	537	SAL	NA	NA	NA	0	0	NA	NA	NA	NA
ABGA	1990	SEN	LOU	TGA	NA	OVI	EWO	SNLOOV11951	W/P	F	NA	NA	NA	NA	NA	NA	0	1984-01-15	181	1984	1	NA	NA	251123	260	8	79	1990-08-01	1990-08-31	31	1	1990-08-01	1990-08-31	31	NA	NA	NA	NA	NA	NA	NA	0	0	NA	NA	NA	NA
ABGA	1990	SEN	LOU	TGA	NA	OVI	EWO	SNLOOV12556	W/P	F	NA	SNLOOV01646	5	2202	1	1	1	1988-01-26	229	1988	1	NA	NA	259972	259	7	30	1990-07-02	1990-07-31	30	1	1990-07-02	1990-07-31	30	NA	NA	NA	NA	NA	NA	NA	0	0	NA	NA	NA	NA
ABGA	1990	SEN	LOU	TGA	NA	OVI	EWO	SNLOOV02375	W/P	F	NA	SNLOOV02865	1	518	1	1	1	1984-04-16	184	1984	4	NA	NA	59257	262	10	78	1990-10-01	1990-10-31	31	0	1990-10-10	1990-10-31	22	2368	ARC	NA	NA	NA	NA	NA	0	0	NA	NA	NA	NA
ABGA	1990	SEN	LOU	TGA	NA	OVI	EWO	SNLOOV14211	W/P	F	NA	NA	NA	NA	NA	NA	0	1988-08-15	236	1988	8	NA	NA	284296	263	11	27	1990-11-01	1990-11-30	30	1	1990-11-01	1990-11-30	30	NA	NA	NA	NA	NA	NA	NA	1	0	1	1	2	834
ABGA	1990	SEN	LOU	TGA	NA	OVI	EWO	SNLOOV02618	W/P	F	NA	NA	NA	NA	NA	NA	0	1986-12-15	216	1986	12	NA	NA	67117	254	2	38	1990-01-31	1990-03-01	30	1	1990-01-31	1990-03-01	30	NA	NA	NA	NA	NA	NA	NA	0	0	NA	NA	NA	NA
ABGA	1990	SEN	LOU	TGA	NA	OVI	EWO	SNLOOV03953	W/P	F	NA	SNLOOV01168	1	476	1	1	1	1989-01-03	241	1989	1	NA	NA	114584	263	11	22	1990-11-01	1990-11-30	30	1	1990-11-01	1990-11-30	30	NA	NA	NA	NA	NA	NA	NA	0	0	NA	NA	NA	NA
ABGA	1990	SEN	LOU	TGA	NA	OVI	EWO	SNLOOV01485	W/P	F	NA	SNLOOV06289	6	1847	1	1	1	1985-01-04	193	1985	1	NA	NA	23513	261	9	68	1990-09-01	1990-09-30	30	1	1990-09-01	1990-09-30	30	NA	NA	NA	NA	NA	NA	NA	0	0	NA	NA	NA	NA
ABGA	1990	SEN	LOU	TGA	NA	OVI	EWO	SNLOOV14680	W/P	M	NA	SNLOOV11951	6	2152	1	1	1	1989-12-06	252	1989	12	NA	NA	291913	261	9	9	1990-09-01	1990-09-30	30	1	1990-09-01	1990-09-15	15	NA	NA	283	GIF	NA	NA	NA	0	0	NA	NA	NA	NA
ABGA	1990	SEN	LOU	TGA	NA	OVI	EWO	SNLOOV02112	W/P	M	NA	SNLOOV01168	2	790	1	1	1	1989-11-13	251	1989	11	NA	NA	49403	258	6	7	1990-06-02	1990-07-01	30	1	1990-06-02	1990-06-15	14	NA	NA	214	SBC	NA	NA	NA	0	0	NA	NA	NA	NA
ABGA	1990	SEN	LOU	TGA	NA	OVI	EWO	SNLOOV01646	W/P	F	NA	SNLOOV06017	NA	1461	NA	NA	0	1982-01-15	157	1982	1	NA	NA	30657	255	3	98	1990-03-02	1990-04-01	31	1	1990-03-02	1990-04-01	31	NA	NA	NA	NA	NA	NA	NA	0	0	NA	NA	NA	NA
ABGA	1990	SEN	LOU	TGA	NA	OVI	EWO	SNLOOV01646	W/P	F	NA	SNLOOV06017	NA	1461	NA	NA	0	1982-01-15	157	1982	1	NA	NA	30660	258	6	101	1990-06-02	1990-07-01	30	1	1990-06-02	1990-07-01	30	NA	NA	NA	NA	NA	NA	NA	0	0	NA	NA	NA	NA
ABGA	1990	SEN	LOU	TGA	NA	OVI	EWO	SNLOOV01646	W/P	F	NA	SNLOOV06017	NA	1461	NA	NA	0	1982-01-15	157	1982	1	NA	NA	30661	259	7	102	1990-07-02	1990-07-31	30	1	1990-07-02	1990-07-31	30	NA	NA	NA	NA	NA	NA	NA	0	0	NA	NA	NA	NA
ABGA	1990	SEN	LOU	TGA	NA	OVI	EWO	SNLOOV12902	W/P	F	NA	SNLOOV11951	4	1563	1	1	1	1988-04-26	232	1988	4	NA	NA	265100	253	1	21	1990-01-01	1990-01-30	30	1	1990-01-01	1990-01-30	30	NA	NA	NA	NA	NA	NA	NA	0	0	NA	NA	NA	NA
ABGA	1990	SEN	LOU	TGA	NA	OVI	EWO	SNLOOV14808	W/P	F	NA	SNLOOV14211	1	500	1	1	1	1989-12-28	252	1989	12	NA	NA	293789	254	2	2	1990-01-31	1990-03-01	30	1	1990-01-31	1990-03-01	30	NA	NA	NA	NA	NA	NA	NA	0	0	NA	NA	NA	NA
ABGA	1990	SEN	LOU	TGA	NA	OVI	EWO	SNLOOV14808	W/P	F	NA	SNLOOV14211	1	500	1	1	1	1989-12-28	252	1989	12	NA	NA	293790	255	3	3	1990-03-02	1990-04-01	31	1	1990-03-02	1990-04-01	31	NA	NA	NA	NA	NA	NA	NA	0	0	NA	NA	NA	NA
ABGA	1990	SEN	LOU	TGA	NA	OVI	EWO	SNLOOV01168	W/P	F	NA	SNLOOV02748	2	746	1	1	1	1987-09-15	225	1987	9	NA	NA	11876	260	8	35	1990-08-01	1990-08-31	31	1	1990-08-01	1990-08-31	31	NA	NA	NA	NA	NA	NA	NA	0	0	NA	NA	NA	NA
ABGA	1990	SEN	LOU	TGA	NA	OVI	EWO	SNLOOV02311	W/P	F	NA	SNLOOV12556	2	697	1	1	1	1989-12-23	252	1989	12	NA	NA	55970	257	5	5	1990-05-02	1990-06-01	31	1	1990-05-02	1990-06-01	31	NA	NA	NA	NA	NA	NA	NA	0	0	NA	NA	NA	NA
ABGA	1990	SEN	LOU	TGA	NA	OVI	EWO	SNLOOV03953	W/P	F	NA	SNLOOV01168	1	476	1	1	1	1989-01-03	241	1989	1	NA	NA	114585	264	12	23	1990-12-01	1990-12-31	31	1	1990-12-01	1990-12-31	31	NA	NA	NA	NA	NA	NA	NA	0	0	NA	NA	NA	NA
ABGA	1990	SEN	LOU	TGA	NA	OVI	EWO	SNLOOV13913	W/P	M	NA	SNLOOV02436	3	1065	1	1	1	1989-11-20	251	1989	11	NA	NA	280266	261	9	10	1990-09-01	1990-09-30	30	1	1990-09-01	1990-09-30	30	NA	NA	NA	NA	NA	NA	NA	0	0	NA	NA	NA	NA
ABGA	1990	SEN	LOU	TGA	NA	OVI	EWO	SNLOOV02311	W/P	F	NA	SNLOOV12556	2	697	1	1	1	1989-12-23	252	1989	12	NA	NA	55971	258	6	6	1990-06-02	1990-07-01	30	1	1990-06-02	1990-07-01	30	NA	NA	NA	NA	NA	NA	NA	0	0	NA	NA	NA	NA
ABGA	1990	SEN	LOU	TGA	NA	OVI	EWO	SNLOOV01485	W/P	F	NA	SNLOOV06289	6	1847	1	1	1	1985-01-04	193	1985	1	NA	NA	23506	254	2	61	1990-01-31	1990-03-01	30	1	1990-01-31	1990-03-01	30	NA	NA	NA	NA	NA	NA	NA	0	0	NA	NA	NA	NA
ABGA	1990	SEN	LOU	TGA	NA	OVI	EWO	SNLOOV16449	W/P	M	NA	SNLOOV01168	3	1203	1	1	1	1990-12-31	264	1990	12	NA	NA	317034	264	12	0	1990-12-01	1990-12-31	31	1	1990-12-31	1990-12-31	1	0	BIR	NA	NA	NA	NA	NA	0	0	NA	NA	NA	NA
ABGA	1990	SEN	LOU	TGA	NA	OVI	EWO	SNLOOV14079	W/P	M	NA	SNLOOV12325	1	460	1	1	1	1989-03-18	243	1989	3	NA	NA	282534	253	1	10	1990-01-01	1990-01-30	30	1	1990-01-01	1990-01-30	30	NA	NA	NA	NA	NA	NA	NA	0	0	NA	NA	NA	NA
ABGA	1990	SEN	LOU	TGA	NA	OVI	EWO	SNLOOV12656	W/P	M	NA	SNLOOV02617	1	347	1	1	1	1989-01-07	241	1989	1	NA	NA	261494	254	2	13	1990-01-31	1990-03-01	30	1	1990-01-31	1990-03-01	30	NA	NA	NA	NA	NA	NA	NA	0	0	NA	NA	NA	NA
ABGA	1990	SEN	LOU	TGA	NA	OVI	EWO	SNLOOV12556	W/P	F	NA	SNLOOV01646	5	2202	1	1	1	1988-01-26	229	1988	1	NA	NA	259968	255	3	26	1990-03-02	1990-04-01	31	1	1990-03-02	1990-04-01	31	NA	NA	NA	NA	NA	NA	NA	0	0	NA	NA	NA	NA
ABGA	1990	SEN	LOU	TGA	NA	OVI	EWO	SNLOOV02112	W/P	M	NA	SNLOOV01168	2	790	1	1	1	1989-11-13	251	1989	11	NA	NA	49400	256	4	5	1990-04-02	1990-05-01	30	1	1990-04-02	1990-05-01	30	NA	NA	NA	NA	NA	NA	NA	0	0	NA	NA	NA	NA
ABGA	1990	SEN	LOU	TGA	NA	OVI	EWO	SNLOOV01168	W/P	F	NA	SNLOOV02748	2	746	1	1	1	1987-09-15	225	1987	9	NA	NA	11875	259	7	34	1990-07-02	1990-07-31	30	1	1990-07-02	1990-07-31	30	NA	NA	NA	NA	NA	NA	NA	0	0	NA	NA	NA	NA
ABGA	1990	SEN	LOU	TGA	NA	OVI	EWO	SNLOOV12848	W/P	F	NA	SNLOOV02748	3	1103	1	1	1	1988-09-06	237	1988	9	NA	NA	264358	255	3	18	1990-03-02	1990-04-01	31	1	1990-03-02	1990-04-01	31	NA	NA	NA	NA	NA	NA	NA	1	0	1	1	1	572
ABGA	1990	SEN	LOU	TGA	NA	OVI	EWO	SNLOOV03954	W/P	F	NA	NA	NA	NA	NA	NA	0	1984-12-15	192	1984	12	NA	NA	114685	257	5	65	1990-05-02	1990-06-01	31	1	1990-05-02	1990-06-01	31	NA	NA	NA	NA	NA	NA	NA	0	0	NA	NA	NA	NA
ABGA	1990	SEN	LOU	TGA	NA	OVI	EWO	SNLOOV01356	W/P	F	NA	NA	NA	NA	NA	NA	0	1980-10-15	142	1980	10	NA	NA	18674	258	6	116	1990-06-02	1990-07-01	30	0	1990-06-15	1990-07-01	17	3530	GIF	NA	NA	NA	NA	NA	0	0	NA	NA	NA	NA
ABGA	1990	SEN	LOU	TGA	NA	OVI	EWO	SNLOOV02748	W/P	F	NA	SNLOOV01193	4	1780	1	1	1	1985-08-30	200	1985	8	NA	NA	71529	256	4	56	1990-04-02	1990-05-01	30	1	1990-04-02	1990-05-01	30	NA	NA	NA	NA	NA	NA	NA	0	0	NA	NA	NA	NA
ABGA	1990	SEN	LOU	TGA	NA	OVI	EWO	SNLOOV01485	W/P	F	NA	SNLOOV06289	6	1847	1	1	1	1985-01-04	193	1985	1	NA	NA	23514	262	10	69	1990-10-01	1990-10-31	31	1	1990-10-01	1990-10-31	31	NA	NA	NA	NA	NA	NA	NA	0	0	NA	NA	NA	NA
ABGA	1990	SEN	LOU	TGA	NA	OVI	EWO	SNLOOV14813	W/P	M	NA	SNLOOV01485	5	1824	1	1	1	1990-01-02	253	1990	1	NA	NA	293870	264	12	11	1990-12-01	1990-12-31	31	1	1990-12-01	1990-12-31	31	NA	NA	NA	NA	NA	NA	NA	0	0	NA	NA	NA	NA
ABGA	1990	SEN	LOU	TGA	NA	OVI	EWO	SNLOOV02436	W/P	F	NA	SNLOOV01485	2	716	1	1	1	1986-12-21	216	1986	12	NA	NA	61143	256	4	40	1990-04-02	1990-05-01	30	1	1990-04-02	1990-05-01	30	NA	NA	NA	NA	NA	NA	NA	0	0	NA	NA	NA	NA
ABGA	1990	SEN	LOU	TGA	NA	OVI	EWO	SNLOOV02112	W/P	M	NA	SNLOOV01168	2	790	1	1	1	1989-11-13	251	1989	11	NA	NA	49399	255	3	4	1990-03-02	1990-04-01	31	1	1990-03-02	1990-04-01	31	NA	NA	NA	NA	NA	NA	NA	0	0	NA	NA	NA	NA
ABGA	1990	SEN	LOU	TGA	NA	OVI	EWO	SNLOOV14680	W/P	M	NA	SNLOOV11951	6	2152	1	1	1	1989-12-06	252	1989	12	NA	NA	291909	257	5	5	1990-05-02	1990-06-01	31	1	1990-05-02	1990-06-01	31	NA	NA	NA	NA	NA	NA	NA	0	0	NA	NA	NA	NA
ABGA	1990	SEN	LOU	TGA	NA	OVI	EWO	SNLOOV02436	W/P	F	NA	SNLOOV01485	2	716	1	1	1	1986-12-21	216	1986	12	NA	NA	61145	258	6	42	1990-06-02	1990-07-01	30	1	1990-06-02	1990-07-01	30	NA	NA	NA	NA	NA	NA	NA	0	0	NA	NA	NA	NA
ABGA	1990	SEN	LOU	TGA	NA	OVI	EWO	SNLOOV15233	W/P	M	NA	SNLOOV12848	1	572	1	1	1	1990-04-01	255	1990	3	NA	NA	300085	255	3	0	1990-03-02	1990-04-01	31	1	1990-04-01	1990-04-01	1	0	BIR	NA	NA	NA	NA	NA	0	0	NA	NA	NA	NA
ABGA	1990	SEN	LOU	TGA	NA	OVI	EWO	SNLOOV12848	W/P	F	NA	SNLOOV02748	3	1103	1	1	1	1988-09-06	237	1988	9	NA	NA	264364	261	9	24	1990-09-01	1990-09-30	30	1	1990-09-01	1990-09-30	30	NA	NA	NA	NA	NA	NA	NA	0	0	NA	NA	NA	NA
ABGA	1990	SEN	LOU	TGA	NA	OVI	EWO	SNLOOV02436	W/P	F	NA	SNLOOV01485	2	716	1	1	1	1986-12-21	216	1986	12	NA	NA	61146	259	7	43	1990-07-02	1990-07-31	30	1	1990-07-02	1990-07-31	30	NA	NA	NA	NA	NA	NA	NA	0	0	NA	NA	NA	NA
ABGA	1990	SEN	LOU	TGA	NA	OVI	EWO	SNLOOV16029	W/P	M	NA	SNLOOV14211	2	834	1	1	1	1990-11-27	263	1990	11	NA	NA	311387	263	11	0	1990-11-01	1990-11-30	30	1	1990-11-27	1990-11-30	4	0	BIR	NA	NA	NA	NA	NA	0	0	NA	NA	NA	NA
ABGA	1990	SEN	LOU	TGA	NA	OVI	EWO	SNLOOV02618	W/P	F	NA	NA	NA	NA	NA	NA	0	1986-12-15	216	1986	12	NA	NA	67119	256	4	40	1990-04-02	1990-05-01	30	1	1990-04-02	1990-05-01	30	NA	NA	NA	NA	NA	NA	NA	0	0	NA	NA	NA	NA
ABGA	1990	SEN	LOU	TGA	NA	OVI	EWO	SNLOOV03954	W/P	F	NA	NA	NA	NA	NA	NA	0	1984-12-15	192	1984	12	NA	NA	114683	255	3	63	1990-03-02	1990-04-01	31	1	1990-03-02	1990-04-01	31	NA	NA	NA	NA	NA	NA	NA	0	0	NA	NA	NA	NA
ABGA	1990	SEN	LOU	TGA	NA	OVI	EWO	SNLOOV12556	W/P	F	NA	SNLOOV01646	5	2202	1	1	1	1988-01-26	229	1988	1	NA	NA	259969	256	4	27	1990-04-02	1990-05-01	30	1	1990-04-02	1990-05-01	30	NA	NA	NA	NA	NA	NA	NA	0	0	NA	NA	NA	NA
ABGA	1990	SEN	LOU	TGA	NA	OVI	EWO	SNLOOV02112	W/P	M	NA	SNLOOV01168	2	790	1	1	1	1989-11-13	251	1989	11	NA	NA	49397	253	1	2	1990-01-01	1990-01-30	30	1	1990-01-01	1990-01-30	30	NA	NA	NA	NA	NA	NA	NA	0	0	NA	NA	NA	NA
ABGA	1990	SEN	LOU	TGA	NA	OVI	EWO	SNLOOV02311	W/P	F	NA	SNLOOV12556	2	697	1	1	1	1989-12-23	252	1989	12	NA	NA	55967	254	2	2	1990-01-31	1990-03-01	30	1	1990-01-31	1990-03-01	30	NA	NA	NA	NA	NA	NA	NA	0	0	NA	NA	NA	NA
ABGA	1990	SEN	LOU	TGA	NA	OVI	EWO	SNLOOV01646	W/P	F	NA	SNLOOV06017	NA	1461	NA	NA	0	1982-01-15	157	1982	1	NA	NA	30664	262	10	105	1990-10-01	1990-10-31	31	1	1990-10-01	1990-10-31	31	NA	NA	NA	NA	NA	NA	NA	0	0	NA	NA	NA	NA
ABGA	1990	SEN	LOU	TGA	NA	OVI	EWO	SNLOOV02618	W/P	F	NA	NA	NA	NA	NA	NA	0	1986-12-15	216	1986	12	NA	NA	67120	257	5	41	1990-05-02	1990-06-01	31	1	1990-05-02	1990-06-01	31	NA	NA	NA	NA	NA	NA	NA	0	0	NA	NA	NA	NA
ABGA	1990	SEN	LOU	TGA	NA	OVI	EWO	SNLOOV02618	W/P	F	NA	NA	NA	NA	NA	NA	0	1986-12-15	216	1986	12	NA	NA	67127	264	12	48	1990-12-01	1990-12-31	31	1	1990-12-01	1990-12-31	31	NA	NA	NA	NA	NA	NA	NA	0	0	NA	NA	NA	NA
ABGA	1990	SEN	LOU	TGA	NA	OVI	EWO	SNLOOV02618	W/P	F	NA	NA	NA	NA	NA	NA	0	1986-12-15	216	1986	12	NA	NA	67118	255	3	39	1990-03-02	1990-04-01	31	1	1990-03-02	1990-04-01	31	NA	NA	NA	NA	NA	NA	NA	0	0	NA	NA	NA	NA
ABGA	1990	SEN	LOU	TGA	NA	OVI	EWO	SNLOOV01485	W/P	F	NA	SNLOOV06289	6	1847	1	1	1	1985-01-04	193	1985	1	NA	NA	23515	263	11	70	1990-11-01	1990-11-30	30	1	1990-11-01	1990-11-30	30	NA	NA	NA	NA	NA	NA	NA	0	0	NA	NA	NA	NA
ABGA	1990	SEN	LOU	TGA	NA	OVI	EWO	SNLOOV12656	W/P	M	NA	SNLOOV02617	1	347	1	1	1	1989-01-07	241	1989	1	NA	NA	261495	255	3	14	1990-03-02	1990-04-01	31	1	1990-03-02	1990-04-01	31	NA	NA	NA	NA	NA	NA	NA	0	0	NA	NA	NA	NA
ABGA	1990	SEN	LOU	TGA	NA	OVI	EWO	SNLOOV02436	W/P	F	NA	SNLOOV01485	2	716	1	1	1	1986-12-21	216	1986	12	NA	NA	61141	254	2	38	1990-01-31	1990-03-01	30	1	1990-01-31	1990-03-01	30	NA	NA	NA	NA	NA	NA	NA	0	0	NA	NA	NA	NA
ABGA	1990	SEN	LOU	TGA	NA	OVI	EWO	SNLOOV13764	W/P	M	NA	SNLOOV02618	3	1082	1	1	1	1989-12-01	252	1989	12	NA	NA	277731	254	2	2	1990-01-31	1990-03-01	30	1	1990-01-31	1990-03-01	30	NA	NA	NA	NA	NA	NA	NA	0	0	NA	NA	NA	NA
ABGA	1990	SEN	LOU	TGA	NA	OVI	EWO	SNLOOV13914	W/P	M	NA	SNLOOV03954	6	1844	1	1	1	1990-01-02	253	1990	1	NA	NA	280285	262	10	9	1990-10-01	1990-10-31	31	1	1990-10-01	1990-10-31	31	NA	NA	NA	NA	NA	NA	NA	0	0	NA	NA	NA	NA
ABGA	1990	SEN	LOU	TGA	NA	OVI	EWO	SNLOOV14321	W/P	M	NA	SNLOOV01486	5	1691	1	1	1	1989-09-12	249	1989	9	NA	NA	285927	256	4	7	1990-04-02	1990-05-01	30	1	1990-04-02	1990-05-01	30	NA	NA	NA	NA	NA	NA	NA	0	0	NA	NA	NA	NA
ABGA	1990	SEN	LOU	TGA	NA	OVI	EWO	SNLOOV14079	W/P	M	NA	SNLOOV12325	1	460	1	1	1	1989-03-18	243	1989	3	NA	NA	282537	256	4	13	1990-04-02	1990-05-01	30	1	1990-04-02	1990-04-12	11	NA	NA	390	SAL	NA	NA	NA	0	0	NA	NA	NA	NA
ABGA	1990	SEN	LOU	TGA	NA	OVI	EWO	SNLOOV01646	W/P	F	NA	SNLOOV06017	NA	1461	NA	NA	0	1982-01-15	157	1982	1	NA	NA	30666	264	12	107	1990-12-01	1990-12-31	31	1	1990-12-01	1990-12-31	31	NA	NA	NA	NA	NA	NA	NA	0	0	NA	NA	NA	NA
ABGA	1990	SEN	LOU	TGA	NA	OVI	EWO	SNLOOV01485	W/P	F	NA	SNLOOV06289	6	1847	1	1	1	1985-01-04	193	1985	1	NA	NA	23512	260	8	67	1990-08-01	1990-08-31	31	1	1990-08-01	1990-08-31	31	NA	NA	NA	NA	NA	NA	NA	0	0	NA	NA	NA	NA
ABGA	1990	SEN	LOU	TGA	NA	OVI	EWO	SNLOOV14680	W/P	M	NA	SNLOOV11951	6	2152	1	1	1	1989-12-06	252	1989	12	NA	NA	291910	258	6	6	1990-06-02	1990-07-01	30	1	1990-06-02	1990-07-01	30	NA	NA	NA	NA	NA	NA	NA	0	0	NA	NA	NA	NA
ABGA	1990	SEN	LOU	TGA	NA	OVI	EWO	SNLOOV14681	W/P	F	NA	SNLOOV12902	1	590	1	1	1	1989-12-07	252	1989	12	NA	NA	291916	254	2	2	1990-01-31	1990-03-01	30	1	1990-01-31	1990-03-01	30	NA	NA	NA	NA	NA	NA	NA	0	0	NA	NA	NA	NA
ABGA	1990	SEN	LOU	TGA	NA	OVI	EWO	SNLOOV14211	W/P	F	NA	NA	NA	NA	NA	NA	0	1988-08-15	236	1988	8	NA	NA	284286	253	1	17	1990-01-01	1990-01-30	30	1	1990-01-01	1990-01-30	30	NA	NA	NA	NA	NA	NA	NA	0	0	NA	NA	NA	NA
ABGA	1990	SEN	LOU	TGA	NA	OVI	EWO	SNLOOV02617	W/P	F	NA	SNLOOV11953	4	1778	1	1	1	1988-01-26	229	1988	1	NA	NA	67054	259	7	30	1990-07-02	1990-07-31	30	1	1990-07-02	1990-07-31	30	NA	NA	NA	NA	NA	NA	NA	0	0	NA	NA	NA	NA
ABGA	1990	SEN	LOU	TGA	NA	OVI	EWO	SNLOOV14211	W/P	F	NA	NA	NA	NA	NA	NA	0	1988-08-15	236	1988	8	NA	NA	284287	254	2	18	1990-01-31	1990-03-01	30	1	1990-01-31	1990-03-01	30	NA	NA	NA	NA	NA	NA	NA	0	0	NA	NA	NA	NA
ABGA	1990	SEN	LOU	TGA	NA	OVI	EWO	SNLOOV01485	W/P	F	NA	SNLOOV06289	6	1847	1	1	1	1985-01-04	193	1985	1	NA	NA	23511	259	7	66	1990-07-02	1990-07-31	30	1	1990-07-02	1990-07-31	30	NA	NA	NA	NA	NA	NA	NA	0	0	NA	NA	NA	NA
ABGA	1990	SEN	LOU	TGA	NA	OVI	EWO	SNLOOV01168	W/P	F	NA	SNLOOV02748	2	746	1	1	1	1987-09-15	225	1987	9	NA	NA	11873	257	5	32	1990-05-02	1990-06-01	31	1	1990-05-02	1990-06-01	31	NA	NA	NA	NA	NA	NA	NA	0	0	NA	NA	NA	NA
ABGA	1990	SEN	LOU	TGA	NA	OVI	EWO	SNLOOV01485	W/P	F	NA	SNLOOV06289	6	1847	1	1	1	1985-01-04	193	1985	1	NA	NA	23510	258	6	65	1990-06-02	1990-07-01	30	1	1990-06-02	1990-07-01	30	NA	NA	NA	NA	NA	NA	NA	0	0	NA	NA	NA	NA
ABGA	1990	SEN	LOU	TGA	NA	OVI	EWO	SNLOOV02618	W/P	F	NA	NA	NA	NA	NA	NA	0	1986-12-15	216	1986	12	NA	NA	67121	258	6	42	1990-06-02	1990-07-01	30	1	1990-06-02	1990-07-01	30	NA	NA	NA	NA	NA	NA	NA	0	0	NA	NA	NA	NA
ABGA	1990	SEN	LOU	TGA	NA	OVI	EWO	SNLOOV12848	W/P	F	NA	SNLOOV02748	3	1103	1	1	1	1988-09-06	237	1988	9	NA	NA	264356	253	1	16	1990-01-01	1990-01-30	30	1	1990-01-01	1990-01-30	30	NA	NA	NA	NA	NA	NA	NA	0	0	NA	NA	NA	NA
ABGA	1990	SEN	LOU	TGA	NA	OVI	EWO	SNLOOV01486	W/P	F	NA	SNLOOV01646	2	1106	1	1	1	1985-01-25	193	1985	1	NA	NA	23591	256	4	63	1990-04-02	1990-05-01	30	1	1990-04-02	1990-04-26	25	NA	NA	1917	SAL	NA	NA	NA	0	0	NA	NA	NA	NA
ABGA	1990	SEN	LOU	TGA	NA	OVI	EWO	SNLOOV14813	W/P	M	NA	SNLOOV01485	5	1824	1	1	1	1990-01-02	253	1990	1	NA	NA	293865	259	7	6	1990-07-02	1990-07-31	30	1	1990-07-02	1990-07-31	30	NA	NA	NA	NA	NA	NA	NA	0	0	NA	NA	NA	NA
ABGA	1990	SEN	LOU	TGA	NA	OVI	EWO	SNLOOV02380	W/P	F	NA	SNLOOV13833	1	525	1	1	1	1990-05-06	257	1990	5	NA	NA	59417	262	10	5	1990-10-01	1990-10-31	31	1	1990-10-01	1990-10-31	31	NA	NA	NA	NA	NA	NA	NA	0	0	NA	NA	NA	NA
ABGA	1990	SEN	LOU	TGA	NA	OVI	EWO	SNLOOV13764	W/P	M	NA	SNLOOV02618	3	1082	1	1	1	1989-12-01	252	1989	12	NA	NA	277740	263	11	11	1990-11-01	1990-11-30	30	1	1990-11-01	1990-11-30	30	NA	NA	NA	NA	NA	NA	NA	0	0	NA	NA	NA	NA
ABGA	1990	SEN	LOU	TGA	NA	OVI	EWO	SNLOOV12848	W/P	F	NA	SNLOOV02748	3	1103	1	1	1	1988-09-06	237	1988	9	NA	NA	264365	262	10	25	1990-10-01	1990-10-31	31	1	1990-10-01	1990-10-31	31	NA	NA	NA	NA	NA	NA	NA	0	0	NA	NA	NA	NA
ABGA	1990	SEN	LOU	TGA	NA	OVI	EWO	SNLOOV14211	W/P	F	NA	NA	NA	NA	NA	NA	0	1988-08-15	236	1988	8	NA	NA	284297	264	12	28	1990-12-01	1990-12-31	31	1	1990-12-01	1990-12-31	31	NA	NA	NA	NA	NA	NA	NA	0	0	NA	NA	NA	NA
ABGA	1990	SEN	LOU	TGA	NA	OVI	EWO	SNLOOV02311	W/P	F	NA	SNLOOV12556	2	697	1	1	1	1989-12-23	252	1989	12	NA	NA	55968	255	3	3	1990-03-02	1990-04-01	31	1	1990-03-02	1990-04-01	31	NA	NA	NA	NA	NA	NA	NA	0	0	NA	NA	NA	NA
ABGA	1990	SEN	LOU	TGA	NA	OVI	EWO	SNLOOV14079	W/P	M	NA	SNLOOV12325	1	460	1	1	1	1989-03-18	243	1989	3	NA	NA	282536	255	3	12	1990-03-02	1990-04-01	31	1	1990-03-02	1990-04-01	31	NA	NA	NA	NA	NA	NA	NA	0	0	NA	NA	NA	NA
ABGA	1990	SEN	LOU	TGA	NA	OVI	EWO	SNLOOV14386	W/P	M	NA	SNLOOV01646	6	2831	1	1	1	1989-10-16	250	1989	10	NA	NA	287015	256	4	6	1990-04-02	1990-05-01	30	1	1990-04-02	1990-05-01	30	NA	NA	NA	NA	NA	NA	NA	0	0	NA	NA	NA	NA
ABGA	1990	SEN	LOU	TGA	NA	OVI	EWO	SNLOOV14321	W/P	M	NA	SNLOOV01486	5	1691	1	1	1	1989-09-12	249	1989	9	NA	NA	285930	259	7	10	1990-07-02	1990-07-31	30	1	1990-07-02	1990-07-04	3	NA	NA	295	SLA	NA	NA	ORD	0	0	NA	NA	NA	NA
ABGA	1990	SEN	LOU	TGA	NA	OVI	EWO	SNLOOV14386	W/P	M	NA	SNLOOV01646	6	2831	1	1	1	1989-10-16	250	1989	10	NA	NA	287014	255	3	5	1990-03-02	1990-04-01	31	1	1990-03-02	1990-04-01	31	NA	NA	NA	NA	NA	NA	NA	0	0	NA	NA	NA	NA
ABGA	1990	SEN	LOU	TGA	NA	OVI	EWO	SNLOOV01646	W/P	F	NA	SNLOOV06017	NA	1461	NA	NA	0	1982-01-15	157	1982	1	NA	NA	30659	257	5	100	1990-05-02	1990-06-01	31	1	1990-05-02	1990-06-01	31	NA	NA	NA	NA	NA	NA	NA	0	0	NA	NA	NA	NA
ABGA	1990	SEN	LOU	TGA	NA	OVI	EWO	SNLOOV13914	W/P	M	NA	SNLOOV03954	6	1844	1	1	1	1990-01-02	253	1990	1	NA	NA	280286	263	11	10	1990-11-01	1990-11-30	30	1	1990-11-01	1990-11-30	30	NA	NA	NA	NA	NA	NA	NA	0	0	NA	NA	NA	NA
ABGA	1990	SEN	LOU	TGA	NA	OVI	EWO	SNLOOV03954	W/P	F	NA	NA	NA	NA	NA	NA	0	1984-12-15	192	1984	12	NA	NA	114686	258	6	66	1990-06-02	1990-07-01	30	1	1990-06-02	1990-07-01	30	NA	NA	NA	NA	NA	NA	NA	0	0	NA	NA	NA	NA
ABGA	1990	SEN	LOU	TGA	NA	OVI	EWO	SNLOOV02375	W/P	F	NA	SNLOOV02865	1	518	1	1	1	1984-04-16	184	1984	4	NA	NA	59259	264	12	80	1990-12-01	1990-12-31	31	1	1990-12-01	1990-12-31	31	NA	NA	NA	NA	NA	NA	NA	0	0	NA	NA	NA	NA
ABGA	1990	SEN	LOU	TGA	NA	OVI	EWO	SNLOOV01356	W/P	F	NA	NA	NA	NA	NA	NA	0	1980-10-15	142	1980	10	NA	NA	18680	263	11	121	1990-11-01	1990-11-30	30	1	1990-11-01	1990-11-30	30	NA	NA	NA	NA	NA	NA	NA	0	0	NA	NA	NA	NA
ABGA	1990	SEN	LOU	TGA	NA	OVI	EWO	SNLOOV14681	W/P	F	NA	SNLOOV12902	1	590	1	1	1	1989-12-07	252	1989	12	NA	NA	291920	258	6	6	1990-06-02	1990-07-01	30	1	1990-06-02	1990-07-01	30	NA	NA	NA	NA	NA	NA	NA	0	0	NA	NA	NA	NA
ABGA	1990	SEN	LOU	TGA	NA	OVI	EWO	SNLOOV02311	W/P	F	NA	SNLOOV12556	2	697	1	1	1	1989-12-23	252	1989	12	NA	NA	55973	260	8	8	1990-08-01	1990-08-31	31	1	1990-08-01	1990-08-31	31	NA	NA	NA	NA	NA	NA	NA	0	0	NA	NA	NA	NA
ABGA	1990	SEN	LOU	TGA	NA	OVI	EWO	SNLOOV02311	W/P	F	NA	SNLOOV12556	2	697	1	1	1	1989-12-23	252	1989	12	NA	NA	55969	256	4	4	1990-04-02	1990-05-01	30	1	1990-04-02	1990-05-01	30	NA	NA	NA	NA	NA	NA	NA	0	0	NA	NA	NA	NA
ABGA	1990	SEN	LOU	TGA	NA	OVI	EWO	SNLOOV02618	W/P	F	NA	NA	NA	NA	NA	NA	0	1986-12-15	216	1986	12	NA	NA	67124	261	9	45	1990-09-01	1990-09-30	30	1	1990-09-01	1990-09-30	30	NA	NA	NA	NA	NA	NA	NA	0	0	NA	NA	NA	NA
ABGA	1990	SEN	LOU	TGA	NA	OVI	EWO	SNLOOV01168	W/P	F	NA	SNLOOV02748	2	746	1	1	1	1987-09-15	225	1987	9	NA	NA	11880	264	12	39	1990-12-01	1990-12-31	31	1	1990-12-01	1990-12-31	31	NA	NA	NA	NA	NA	NA	NA	1	0	1	1	3	1203
ABGA	1990	SEN	LOU	TGA	NA	OVI	EWO	SNLOOV14079	W/P	M	NA	SNLOOV12325	1	460	1	1	1	1989-03-18	243	1989	3	NA	NA	282535	254	2	11	1990-01-31	1990-03-01	30	1	1990-01-31	1990-03-01	30	NA	NA	NA	NA	NA	NA	NA	0	0	NA	NA	NA	NA
ABGA	1990	SEN	LOU	TGA	NA	OVI	EWO	SNLOOV13143	W/P	M	NA	SNLOOV03954	5	1510	1	1	1	1989-02-02	242	1989	2	NA	NA	268195	253	1	11	1990-01-01	1990-01-30	30	1	1990-01-01	1990-01-30	30	NA	NA	NA	NA	NA	NA	NA	0	0	NA	NA	NA	NA
ABGA	1990	SEN	LOU	TGA	NA	OVI	EWO	SNLOOV12848	W/P	F	NA	SNLOOV02748	3	1103	1	1	1	1988-09-06	237	1988	9	NA	NA	264366	263	11	26	1990-11-01	1990-11-30	30	1	1990-11-01	1990-11-30	30	NA	NA	NA	NA	NA	NA	NA	0	0	NA	NA	NA	NA
ABGA	1990	SEN	LOU	TGA	NA	OVI	EWO	SNLOOV12556	W/P	F	NA	SNLOOV01646	5	2202	1	1	1	1988-01-26	229	1988	1	NA	NA	259974	261	9	32	1990-09-01	1990-09-30	30	1	1990-09-01	1990-09-30	30	NA	NA	NA	NA	NA	NA	NA	0	0	NA	NA	NA	NA
ABGA	1990	SEN	LOU	TGA	NA	OVI	EWO	SNLOOV02375	W/P	F	NA	SNLOOV02865	1	518	1	1	1	1984-04-16	184	1984	4	NA	NA	59258	263	11	79	1990-11-01	1990-11-30	30	1	1990-11-01	1990-11-30	30	NA	NA	NA	NA	NA	NA	NA	0	0	NA	NA	NA	NA
ABGA	1990	SEN	LOU	TGA	NA	OVI	EWO	SNLOOV13914	W/P	M	NA	SNLOOV03954	6	1844	1	1	1	1990-01-02	253	1990	1	NA	NA	280284	261	9	8	1990-09-01	1990-09-30	30	1	1990-09-01	1990-09-30	30	NA	NA	NA	NA	NA	NA	NA	0	0	NA	NA	NA	NA
ABGA	1990	SEN	LOU	TGA	NA	OVI	EWO	SNLOOV15944	W/P	M	NA	NA	NA	NA	NA	NA	0	1990-02-15	254	1990	2	NA	NA	310182	262	10	8	1990-10-01	1990-10-31	31	0	1990-10-15	1990-10-31	17	242	BEG	NA	NA	NA	NA	NA	0	0	NA	NA	NA	NA
ABGA	1990	SEN	LOU	TGA	NA	OVI	EWO	SNLOOV13833	W/P	F	NA	SNLOOV01486	4	1402	1	1	1	1988-11-27	239	1988	11	NA	NA	278818	259	7	20	1990-07-02	1990-07-31	30	1	1990-07-02	1990-07-31	30	NA	NA	NA	NA	NA	NA	NA	0	0	NA	NA	NA	NA
ABGA	1990	SEN	LOU	TGA	NA	OVI	EWO	SNLOOV14681	W/P	F	NA	SNLOOV12902	1	590	1	1	1	1989-12-07	252	1989	12	NA	NA	291915	253	1	1	1990-01-01	1990-01-30	30	1	1990-01-01	1990-01-30	30	NA	NA	NA	NA	NA	NA	NA	0	0	NA	NA	NA	NA
ABGA	1990	SEN	LOU	TGA	NA	OVI	EWO	SNLOOV02311	W/P	F	NA	SNLOOV12556	2	697	1	1	1	1989-12-23	252	1989	12	NA	NA	55966	253	1	1	1990-01-01	1990-01-30	30	1	1990-01-01	1990-01-30	30	NA	NA	NA	NA	NA	NA	NA	0	0	NA	NA	NA	NA
ABGA	1990	SEN	LOU	TGA	NA	OVI	EWO	SNLOOV01168	W/P	F	NA	SNLOOV02748	2	746	1	1	1	1987-09-15	225	1987	9	NA	NA	11877	261	9	36	1990-09-01	1990-09-30	30	1	1990-09-01	1990-09-30	30	NA	NA	NA	NA	NA	NA	NA	0	0	NA	NA	NA	NA
ABGA	1990	SEN	LOU	TGA	NA	OVI	EWO	SNLOOV14681	W/P	F	NA	SNLOOV12902	1	590	1	1	1	1989-12-07	252	1989	12	NA	NA	291917	255	3	3	1990-03-02	1990-04-01	31	1	1990-03-02	1990-04-01	31	NA	NA	NA	NA	NA	NA	NA	0	0	NA	NA	NA	NA
ABGA	1990	SEN	LOU	TGA	NA	OVI	EWO	SNLOOV13764	W/P	M	NA	SNLOOV02618	3	1082	1	1	1	1989-12-01	252	1989	12	NA	NA	277737	260	8	8	1990-08-01	1990-08-31	31	1	1990-08-01	1990-08-31	31	NA	NA	NA	NA	NA	NA	NA	0	0	NA	NA	NA	NA
ABGA	1990	SEN	LOU	TGA	NA	OVI	EWO	SNLOOV01646	W/P	F	NA	SNLOOV06017	NA	1461	NA	NA	0	1982-01-15	157	1982	1	NA	NA	30662	260	8	103	1990-08-01	1990-08-31	31	1	1990-08-01	1990-08-31	31	NA	NA	NA	NA	NA	NA	NA	0	0	NA	NA	NA	NA
ABGA	1990	SEN	LOU	TGA	NA	OVI	EWO	SNLOOV14211	W/P	F	NA	NA	NA	NA	NA	NA	0	1988-08-15	236	1988	8	NA	NA	284294	261	9	25	1990-09-01	1990-09-30	30	1	1990-09-01	1990-09-30	30	NA	NA	NA	NA	NA	NA	NA	0	0	NA	NA	NA	NA
ABGA	1990	SEN	LOU	TGA	NA	OVI	EWO	SNLOOV12848	W/P	F	NA	SNLOOV02748	3	1103	1	1	1	1988-09-06	237	1988	9	NA	NA	264359	256	4	19	1990-04-02	1990-05-01	30	1	1990-04-02	1990-05-01	30	NA	NA	NA	NA	NA	NA	NA	0	0	NA	NA	NA	NA
ABGA	1990	SEN	LOU	TGA	NA	OVI	EWO	SNLOOV01485	W/P	F	NA	SNLOOV06289	6	1847	1	1	1	1985-01-04	193	1985	1	NA	NA	23516	264	12	71	1990-12-01	1990-12-31	31	1	1990-12-01	1990-12-31	31	NA	NA	NA	NA	NA	NA	NA	0	0	NA	NA	NA	NA
ABGA	1990	SEN	LOU	TGA	NA	OVI	EWO	SNLOOV01804	W/P	F	NA	SNLOOV11696	1	694	1	1	1	1989-01-15	241	1989	1	NA	NA	37851	258	6	17	1990-06-02	1990-07-01	30	1	1990-06-02	1990-07-01	30	NA	NA	NA	NA	NA	NA	NA	0	0	NA	NA	NA	NA
ABGA	1990	SEN	LOU	TGA	NA	OVI	EWO	SNLOOV13764	W/P	M	NA	SNLOOV02618	3	1082	1	1	1	1989-12-01	252	1989	12	NA	NA	277730	253	1	1	1990-01-01	1990-01-30	30	1	1990-01-01	1990-01-30	30	NA	NA	NA	NA	NA	NA	NA	0	0	NA	NA	NA	NA
ABGA	1990	SEN	LOU	TGA	NA	OVI	EWO	SNLOOV03954	W/P	F	NA	NA	NA	NA	NA	NA	0	1984-12-15	192	1984	12	NA	NA	114682	254	2	62	1990-01-31	1990-03-01	30	1	1990-01-31	1990-03-01	30	NA	NA	NA	NA	NA	NA	NA	0	0	NA	NA	NA	NA
ABGA	1990	SEN	LOU	TGA	NA	OVI	EWO	SNLOOV12351	W/P	M	NA	SNLOOV02618	2	758	1	1	1	1989-01-11	241	1989	1	NA	NA	256760	258	6	17	1990-06-02	1990-07-01	30	1	1990-06-02	1990-06-21	20	NA	NA	526	GIF	NA	NA	NA	0	0	NA	NA	NA	NA
ABGA	1990	SEN	LOU	TGA	NA	OVI	EWO	SNLOOV12848	W/P	F	NA	SNLOOV02748	3	1103	1	1	1	1988-09-06	237	1988	9	NA	NA	264367	264	12	27	1990-12-01	1990-12-31	31	1	1990-12-01	1990-12-31	31	NA	NA	NA	NA	NA	NA	NA	0	0	NA	NA	NA	NA
ABGA	1990	SEN	LOU	TGA	NA	OVI	EWO	SNLOOV02380	W/P	F	NA	SNLOOV13833	1	525	1	1	1	1990-05-06	257	1990	5	NA	NA	59414	259	7	2	1990-07-02	1990-07-31	30	1	1990-07-02	1990-07-31	30	NA	NA	NA	NA	NA	NA	NA	0	0	NA	NA	NA	NA
ABGA	1990	SEN	LOU	TGA	NA	OVI	EWO	SNLOOV02380	W/P	F	NA	SNLOOV13833	1	525	1	1	1	1990-05-06	257	1990	5	NA	NA	59419	264	12	7	1990-12-01	1990-12-31	31	1	1990-12-01	1990-12-31	31	NA	NA	NA	NA	NA	NA	NA	0	0	NA	NA	NA	NA
ABGA	1990	SEN	LOU	TGA	NA	OVI	EWO	SNLOOV14211	W/P	F	NA	NA	NA	NA	NA	NA	0	1988-08-15	236	1988	8	NA	NA	284295	262	10	26	1990-10-01	1990-10-31	31	1	1990-10-01	1990-10-31	31	NA	NA	NA	NA	NA	NA	NA	0	0	NA	NA	NA	NA
ABGA	1990	SEN	LOU	TGA	NA	OVI	EWO	SNLOOV02112	W/P	M	NA	SNLOOV01168	2	790	1	1	1	1989-11-13	251	1989	11	NA	NA	49401	257	5	6	1990-05-02	1990-06-01	31	1	1990-05-02	1990-06-01	31	NA	NA	NA	NA	NA	NA	NA	0	0	NA	NA	NA	NA
ABGA	1990	SEN	LOU	TGA	NA	OVI	EWO	SNLOOV14813	W/P	M	NA	SNLOOV01485	5	1824	1	1	1	1990-01-02	253	1990	1	NA	NA	293860	254	2	1	1990-01-31	1990-03-01	30	1	1990-01-31	1990-03-01	30	NA	NA	NA	NA	NA	NA	NA	0	0	NA	NA	NA	NA
ABGA	1990	SEN	LOU	TGA	NA	OVI	EWO	SNLOOV02617	W/P	F	NA	SNLOOV11953	4	1778	1	1	1	1988-01-26	229	1988	1	NA	NA	67050	255	3	26	1990-03-02	1990-04-01	31	1	1990-03-02	1990-04-01	31	NA	NA	NA	NA	NA	NA	NA	0	0	NA	NA	NA	NA
ABGA	1990	SEN	LOU	TGA	NA	OVI	EWO	SNLOOV02311	W/P	F	NA	SNLOOV12556	2	697	1	1	1	1989-12-23	252	1989	12	NA	NA	55975	262	10	10	1990-10-01	1990-10-31	31	1	1990-10-01	1990-10-31	31	NA	NA	NA	NA	NA	NA	NA	0	0	NA	NA	NA	NA
ABGA	1990	SEN	LOU	TGA	NA	OVI	EWO	SNLOOV12848	W/P	F	NA	SNLOOV02748	3	1103	1	1	1	1988-09-06	237	1988	9	NA	NA	264362	259	7	22	1990-07-02	1990-07-31	30	1	1990-07-02	1990-07-31	30	NA	NA	NA	NA	NA	NA	NA	0	0	NA	NA	NA	NA
ABGA	1990	SEN	LOU	TGA	NA	OVI	EWO	SNLOOV12848	W/P	F	NA	SNLOOV02748	3	1103	1	1	1	1988-09-06	237	1988	9	NA	NA	264360	257	5	20	1990-05-02	1990-06-01	31	1	1990-05-02	1990-06-01	31	NA	NA	NA	NA	NA	NA	NA	0	0	NA	NA	NA	NA
ABGA	1990	SEN	LOU	TGA	NA	OVI	EWO	SNLOOV02618	W/P	F	NA	NA	NA	NA	NA	NA	0	1986-12-15	216	1986	12	NA	NA	67116	253	1	37	1990-01-01	1990-01-30	30	1	1990-01-01	1990-01-30	30	NA	NA	NA	NA	NA	NA	NA	0	0	NA	NA	NA	NA
ABGA	1990	SEN	LOU	TGA	NA	OVI	EWO	SNLOOV14386	W/P	M	NA	SNLOOV01646	6	2831	1	1	1	1989-10-16	250	1989	10	NA	NA	287016	257	5	7	1990-05-02	1990-06-01	31	1	1990-05-02	1990-05-03	2	NA	NA	199	SAL	NA	NA	NA	0	0	NA	NA	NA	NA
ABGA	1990	SEN	LOU	TGA	NA	OVI	EWO	SNLOOV03954	W/P	F	NA	NA	NA	NA	NA	NA	0	1984-12-15	192	1984	12	NA	NA	114681	253	1	61	1990-01-01	1990-01-30	30	1	1990-01-01	1990-01-30	30	NA	NA	NA	NA	NA	NA	NA	1	0	1	1	6	1844
ABGA	1990	SEN	LOU	TGA	NA	OVI	EWO	SNLOOV01804	W/P	F	NA	SNLOOV11696	1	694	1	1	1	1989-01-15	241	1989	1	NA	NA	37849	256	4	15	1990-04-02	1990-05-01	30	1	1990-04-02	1990-05-01	30	NA	NA	NA	NA	NA	NA	NA	0	0	NA	NA	NA	NA
ABGA	1990	SEN	LOU	TGA	NA	OVI	EWO	SNLOOV02311	W/P	F	NA	SNLOOV12556	2	697	1	1	1	1989-12-23	252	1989	12	NA	NA	55974	261	9	9	1990-09-01	1990-09-30	30	1	1990-09-01	1990-09-30	30	NA	NA	NA	NA	NA	NA	NA	0	0	NA	NA	NA	NA
ABGA	1990	SEN	LOU	TGA	NA	OVI	EWO	SNLOOV01168	W/P	F	NA	SNLOOV02748	2	746	1	1	1	1987-09-15	225	1987	9	NA	NA	11878	262	10	37	1990-10-01	1990-10-31	31	1	1990-10-01	1990-10-31	31	NA	NA	NA	NA	NA	NA	NA	0	0	NA	NA	NA	NA
ABGA	1990	SEN	LOU	TGA	NA	OVI	EWO	SNLOOV14681	W/P	F	NA	SNLOOV12902	1	590	1	1	1	1989-12-07	252	1989	12	NA	NA	291921	259	7	7	1990-07-02	1990-07-31	30	1	1990-07-02	1990-07-04	3	NA	NA	209	SLA	NA	NA	ORD	0	0	NA	NA	NA	NA
ABGA	1990	SEN	LOU	TGA	NA	OVI	EWO	SNLOOV01356	W/P	F	NA	NA	NA	NA	NA	NA	0	1980-10-15	142	1980	10	NA	NA	18681	264	12	122	1990-12-01	1990-12-31	31	1	1990-12-01	1990-12-31	31	NA	NA	NA	NA	NA	NA	NA	0	0	NA	NA	NA	NA
ABGA	1990	SEN	LOU	TGA	NA	OVI	EWO	SNLOOV14211	W/P	F	NA	NA	NA	NA	NA	NA	0	1988-08-15	236	1988	8	NA	NA	284293	260	8	24	1990-08-01	1990-08-31	31	1	1990-08-01	1990-08-31	31	NA	NA	NA	NA	NA	NA	NA	0	0	NA	NA	NA	NA
ABGA	1990	SEN	LOU	TGA	NA	OVI	EWO	SNLOOV02311	W/P	F	NA	SNLOOV12556	2	697	1	1	1	1989-12-23	252	1989	12	NA	NA	55977	264	12	12	1990-12-01	1990-12-31	31	1	1990-12-01	1990-12-31	31	NA	NA	NA	NA	NA	NA	NA	0	0	NA	NA	NA	NA
ABGA	1990	SEN	LOU	TGA	NA	OVI	EWO	SNLOOV13764	W/P	M	NA	SNLOOV02618	3	1082	1	1	1	1989-12-01	252	1989	12	NA	NA	277734	257	5	5	1990-05-02	1990-06-01	31	1	1990-05-02	1990-06-01	31	NA	NA	NA	NA	NA	NA	NA	0	0	NA	NA	NA	NA
ABGA	1990	SEN	LOU	TGA	NA	OVI	EWO	SNLOOV11951	W/P	F	NA	NA	NA	NA	NA	NA	0	1984-01-15	181	1984	1	NA	NA	251120	257	5	76	1990-05-02	1990-06-01	31	1	1990-05-02	1990-06-01	31	NA	NA	NA	NA	NA	NA	NA	0	0	NA	NA	NA	NA
ABGA	1990	SEN	LOU	TGA	NA	OVI	EWO	SNLOOV02617	W/P	F	NA	SNLOOV11953	4	1778	1	1	1	1988-01-26	229	1988	1	NA	NA	67049	254	2	25	1990-01-31	1990-03-01	30	1	1990-01-31	1990-03-01	30	NA	NA	NA	NA	NA	NA	NA	0	0	NA	NA	NA	NA
ABGA	1990	SEN	LOU	TGA	NA	OVI	EWO	SNLOOV02617	W/P	F	NA	SNLOOV11953	4	1778	1	1	1	1988-01-26	229	1988	1	NA	NA	67055	260	8	31	1990-08-01	1990-08-31	31	1	1990-08-01	1990-08-31	31	NA	NA	NA	NA	NA	NA	NA	0	0	NA	NA	NA	NA
ABGA	1990	SEN	LOU	TGA	NA	OVI	EWO	SNLOOV02380	W/P	F	NA	SNLOOV13833	1	525	1	1	1	1990-05-06	257	1990	5	NA	NA	59416	261	9	4	1990-09-01	1990-09-30	30	1	1990-09-01	1990-09-30	30	NA	NA	NA	NA	NA	NA	NA	0	0	NA	NA	NA	NA
ABGA	1990	SEN	LOU	TGA	NA	OVI	EWO	SNLOOV13764	W/P	M	NA	SNLOOV02618	3	1082	1	1	1	1989-12-01	252	1989	12	NA	NA	277735	258	6	6	1990-06-02	1990-07-01	30	1	1990-06-02	1990-07-01	30	NA	NA	NA	NA	NA	NA	NA	0	0	NA	NA	NA	NA
ABGA	1990	SEN	LOU	TGA	NA	OVI	EWO	SNLOOV01356	W/P	F	NA	NA	NA	NA	NA	NA	0	1980-10-15	142	1980	10	NA	NA	18678	261	9	119	1990-09-01	1990-09-30	30	1	1990-09-01	1990-09-30	30	NA	NA	NA	NA	NA	NA	NA	0	0	NA	NA	NA	NA
ABGA	1990	SEN	LOU	TGA	NA	OVI	EWO	SNLOOV02748	W/P	F	NA	SNLOOV01193	4	1780	1	1	1	1985-08-30	200	1985	8	NA	NA	71531	258	6	58	1990-06-02	1990-07-01	30	1	1990-06-02	1990-06-15	14	NA	NA	1750	SBC	NA	NA	NA	0	0	NA	NA	NA	NA
ABGA	1990	SEN	LOU	TGA	NA	OVI	EWO	SNLOOV13833	W/P	F	NA	SNLOOV01486	4	1402	1	1	1	1988-11-27	239	1988	11	NA	NA	278819	260	8	21	1990-08-01	1990-08-31	31	1	1990-08-01	1990-08-31	31	NA	NA	NA	NA	NA	NA	NA	0	0	NA	NA	NA	NA
ABGA	1990	SEN	LOU	TGA	NA	OVI	EWO	SNLOOV13764	W/P	M	NA	SNLOOV02618	3	1082	1	1	1	1989-12-01	252	1989	12	NA	NA	277733	256	4	4	1990-04-02	1990-05-01	30	1	1990-04-02	1990-05-01	30	NA	NA	NA	NA	NA	NA	NA	0	0	NA	NA	NA	NA
ABGA	1990	SEN	LOU	TGA	NA	OVI	EWO	SNLOOV02311	W/P	F	NA	SNLOOV12556	2	697	1	1	1	1989-12-23	252	1989	12	NA	NA	55976	263	11	11	1990-11-01	1990-11-30	30	1	1990-11-01	1990-11-30	30	NA	NA	NA	NA	NA	NA	NA	0	0	NA	NA	NA	NA
ABGA	1990	SEN	LOU	TGA	NA	OVI	EWO	SNLOOV02112	W/P	M	NA	SNLOOV01168	2	790	1	1	1	1989-11-13	251	1989	11	NA	NA	49398	254	2	3	1990-01-31	1990-03-01	30	1	1990-01-31	1990-03-01	30	NA	NA	NA	NA	NA	NA	NA	0	0	NA	NA	NA	NA
ABGA	1991	SEN	LOU	TGA	NA	OVI	EWO	SNLOOV11951	W/P	F	NA	NA	NA	NA	NA	NA	0	1984-01-15	181	1984	1	NA	NA	251133	270	6	89	1991-06-02	1991-07-01	30	1	1991-06-02	1991-07-01	30	NA	NA	NA	NA	NA	NA	NA	0	0	NA	NA	NA	NA
ABGA	1991	SEN	LOU	TGA	NA	OVI	EWO	SNLOOV13764	W/P	M	NA	SNLOOV02618	3	1082	1	1	1	1989-12-01	252	1989	12	NA	NA	277743	266	2	14	1991-01-31	1991-03-01	30	1	1991-01-31	1991-03-01	30	NA	NA	NA	NA	NA	NA	NA	0	0	NA	NA	NA	NA
ABGA	1991	SEN	LOU	TGA	NA	OVI	EWO	SNLOOV13652	W/P	M	NA	SNLOOV02617	2	672	1	1	1	1989-11-28	251	1989	11	NA	NA	276276	270	6	19	1991-06-02	1991-07-01	30	1	1991-06-02	1991-06-06	5	NA	NA	555	SAL	NA	NA	NA	0	0	NA	NA	NA	NA
ABGA	1991	SEN	LOU	TGA	NA	OVI	EWO	SNLOOV01168	W/P	F	NA	SNLOOV02748	2	746	1	1	1	1987-09-15	225	1987	9	NA	NA	11884	268	4	43	1991-04-02	1991-05-01	30	1	1991-04-02	1991-05-01	30	NA	NA	NA	NA	NA	NA	NA	0	0	NA	NA	NA	NA
ABGA	1991	SEN	LOU	TGA	NA	OVI	EWO	SNLOOV16567	W/P	M	NA	SNLOOV12556	3	1074	1	1	1	1991-01-04	265	1991	1	NA	NA	318533	267	3	2	1991-03-02	1991-04-01	31	1	1991-03-02	1991-04-01	31	NA	NA	NA	NA	NA	NA	NA	0	0	NA	NA	NA	NA
ABGA	1991	SEN	LOU	TGA	NA	OVI	EWO	SNLOOV01356	W/P	F	NA	NA	NA	NA	NA	NA	0	1980-10-15	142	1980	10	NA	NA	18692	275	11	133	1991-11-01	1991-11-30	30	1	1991-11-01	1991-11-30	30	NA	NA	NA	NA	NA	NA	NA	0	0	NA	NA	NA	NA
ABGA	1991	SEN	LOU	TGA	NA	OVI	EWO	SNLOOV17125	W/P	M	NA	SNLOOV02617	4	1314	1	1	1	1991-09-01	273	1991	9	NA	NA	325922	274	10	1	1991-10-01	1991-10-31	31	1	1991-10-01	1991-10-31	31	NA	NA	NA	NA	NA	NA	NA	0	0	NA	NA	NA	NA
ABGA	1991	SEN	LOU	TGA	NA	OVI	EWO	SNLOOV01356	W/P	F	NA	NA	NA	NA	NA	NA	0	1980-10-15	142	1980	10	NA	NA	18689	272	8	130	1991-08-01	1991-08-31	31	1	1991-08-01	1991-08-31	31	NA	NA	NA	NA	NA	NA	NA	0	0	NA	NA	NA	NA
ABGA	1991	SEN	LOU	TGA	NA	OVI	EWO	SNLOOV16567	W/P	M	NA	SNLOOV12556	3	1074	1	1	1	1991-01-04	265	1991	1	NA	NA	318532	266	2	1	1991-01-31	1991-03-01	30	1	1991-01-31	1991-03-01	30	NA	NA	NA	NA	NA	NA	NA	0	0	NA	NA	NA	NA
ABGA	1991	SEN	LOU	TGA	NA	OVI	EWO	SNLOOV02619	W/P	M	NA	SNLOOV12848	2	854	1	1	1	1991-01-08	265	1991	1	NA	NA	67142	271	7	6	1991-07-02	1991-07-31	30	1	1991-07-02	1991-07-31	30	NA	NA	NA	NA	NA	NA	NA	0	0	NA	NA	NA	NA
ABGA	1991	SEN	LOU	TGA	NA	OVI	EWO	SNLOOV02616	W/P	M	NA	SNLOOV14080	1	669	1	1	1	1991-01-08	265	1991	1	NA	NA	67019	276	12	11	1991-12-01	1991-12-31	31	0	1991-12-28	1991-12-31	4	354	PUR	NA	NA	NA	NA	NA	0	0	NA	NA	NA	NA
ABGA	1991	SEN	LOU	TGA	NA	OVI	EWO	SNLOOV17125	W/P	M	NA	SNLOOV02617	4	1314	1	1	1	1991-09-01	273	1991	9	NA	NA	325924	276	12	3	1991-12-01	1991-12-31	31	1	1991-12-01	1991-12-31	31	NA	NA	NA	NA	NA	NA	NA	0	0	NA	NA	NA	NA
ABGA	1991	SEN	LOU	TGA	NA	OVI	EWO	SNLOOV13652	W/P	M	NA	SNLOOV02617	2	672	1	1	1	1989-11-28	251	1989	11	NA	NA	276272	266	2	15	1991-01-31	1991-03-01	30	1	1991-01-31	1991-03-01	30	NA	NA	NA	NA	NA	NA	NA	0	0	NA	NA	NA	NA
ABGA	1991	SEN	LOU	TGA	NA	OVI	EWO	SNLOOV11951	W/P	F	NA	NA	NA	NA	NA	NA	0	1984-01-15	181	1984	1	NA	NA	251128	265	1	84	1991-01-01	1991-01-30	30	1	1991-01-01	1991-01-30	30	NA	NA	NA	NA	NA	NA	NA	0	0	NA	NA	NA	NA
ABGA	1991	SEN	LOU	TGA	NA	OVI	EWO	SNLOOV16029	W/P	M	NA	SNLOOV14211	2	834	1	1	1	1990-11-27	263	1990	11	NA	NA	311398	274	10	11	1991-10-01	1991-10-31	31	1	1991-10-01	1991-10-31	31	NA	NA	NA	NA	NA	NA	NA	0	0	NA	NA	NA	NA
ABGA	1991	SEN	LOU	TGA	NA	OVI	EWO	SNLOOV16567	W/P	M	NA	SNLOOV12556	3	1074	1	1	1	1991-01-04	265	1991	1	NA	NA	318534	268	4	3	1991-04-02	1991-05-01	30	1	1991-04-02	1991-05-01	30	NA	NA	NA	NA	NA	NA	NA	0	0	NA	NA	NA	NA
ABGA	1991	SEN	LOU	TGA	NA	OVI	EWO	SNLOOV13913	W/P	M	NA	SNLOOV02436	3	1065	1	1	1	1989-11-20	251	1989	11	NA	NA	280273	268	4	17	1991-04-02	1991-05-01	30	1	1991-04-02	1991-05-01	30	NA	NA	NA	NA	NA	NA	NA	0	0	NA	NA	NA	NA
ABGA	1991	SEN	LOU	TGA	NA	OVI	EWO	SNLOOV01168	W/P	F	NA	SNLOOV02748	2	746	1	1	1	1987-09-15	225	1987	9	NA	NA	11883	267	3	42	1991-03-02	1991-04-01	31	1	1991-03-02	1991-04-01	31	NA	NA	NA	NA	NA	NA	NA	0	0	NA	NA	NA	NA
ABGA	1991	SEN	LOU	TGA	NA	OVI	EWO	SNLOOV17343	W/P	M	NA	SNLOOV02311	1	666	1	1	1	1991-10-20	274	1991	10	NA	NA	328865	274	10	0	1991-10-01	1991-10-31	31	1	1991-10-20	1991-10-31	12	0	BIR	NA	NA	NA	NA	NA	0	0	NA	NA	NA	NA
ABGA	1991	SEN	LOU	TGA	NA	OVI	EWO	SNLOOV12848	W/P	F	NA	SNLOOV02748	3	1103	1	1	1	1988-09-06	237	1988	9	NA	NA	264374	271	7	34	1991-07-02	1991-07-31	30	1	1991-07-02	1991-07-31	30	NA	NA	NA	NA	NA	NA	NA	0	0	NA	NA	NA	NA
ABGA	1991	SEN	LOU	TGA	NA	OVI	EWO	SNLOOV12848	W/P	F	NA	SNLOOV02748	3	1103	1	1	1	1988-09-06	237	1988	9	NA	NA	264378	275	11	38	1991-11-01	1991-11-30	30	1	1991-11-01	1991-11-30	30	NA	NA	NA	NA	NA	NA	NA	0	0	NA	NA	NA	NA
ABGA	1991	SEN	LOU	TGA	NA	OVI	EWO	SNLOOV13914	W/P	M	NA	SNLOOV03954	6	1844	1	1	1	1990-01-02	253	1990	1	NA	NA	280291	268	4	15	1991-04-02	1991-05-01	30	1	1991-04-02	1991-05-01	30	NA	NA	NA	NA	NA	NA	NA	0	0	NA	NA	NA	NA
ABGA	1991	SEN	LOU	TGA	NA	OVI	EWO	SNLOOV02621	W/P	F	NA	SNLOOV02375	7	2452	1	1	1	1991-01-02	265	1991	1	NA	NA	67172	273	9	8	1991-09-01	1991-09-30	30	1	1991-09-01	1991-09-30	30	NA	NA	NA	NA	NA	NA	NA	0	0	NA	NA	NA	NA
ABGA	1991	SEN	LOU	TGA	NA	OVI	EWO	SNLOOV17343	W/P	M	NA	SNLOOV02311	1	666	1	1	1	1991-10-20	274	1991	10	NA	NA	328867	276	12	2	1991-12-01	1991-12-31	31	1	1991-12-01	1991-12-31	31	NA	NA	NA	NA	NA	NA	NA	0	0	NA	NA	NA	NA
ABGA	1991	SEN	LOU	TGA	NA	OVI	EWO	SNLOOV12848	W/P	F	NA	SNLOOV02748	3	1103	1	1	1	1988-09-06	237	1988	9	NA	NA	264376	273	9	36	1991-09-01	1991-09-30	30	1	1991-09-01	1991-09-30	30	NA	NA	NA	NA	NA	NA	NA	0	0	NA	NA	NA	NA
ABGA	1991	SEN	LOU	TGA	NA	OVI	EWO	SNLOOV01356	W/P	F	NA	NA	NA	NA	NA	NA	0	1980-10-15	142	1980	10	NA	NA	18688	271	7	129	1991-07-02	1991-07-31	30	1	1991-07-02	1991-07-31	30	NA	NA	NA	NA	NA	NA	NA	0	0	NA	NA	NA	NA
ABGA	1991	SEN	LOU	TGA	NA	OVI	EWO	SNLOOV02436	W/P	F	NA	SNLOOV01485	2	716	1	1	1	1986-12-21	216	1986	12	NA	NA	61155	268	4	52	1991-04-02	1991-05-01	30	1	1991-04-02	1991-05-01	30	NA	NA	NA	NA	NA	NA	NA	0	0	NA	NA	NA	NA
ABGA	1991	SEN	LOU	TGA	NA	OVI	EWO	SNLOOV01356	W/P	F	NA	NA	NA	NA	NA	NA	0	1980-10-15	142	1980	10	NA	NA	18690	273	9	131	1991-09-01	1991-09-30	30	1	1991-09-01	1991-09-30	30	NA	NA	NA	NA	NA	NA	NA	0	0	NA	NA	NA	NA
ABGA	1991	SEN	LOU	TGA	NA	OVI	EWO	SNLOOV16447	W/P	M	NA	SNLOOV02436	4	1474	1	1	1	1991-01-03	265	1991	1	NA	NA	317012	270	6	5	1991-06-02	1991-07-01	30	1	1991-06-02	1991-07-01	30	NA	NA	NA	NA	NA	NA	NA	0	0	NA	NA	NA	NA
ABGA	1991	SEN	LOU	TGA	NA	OVI	EWO	SNLOOV16567	W/P	M	NA	SNLOOV12556	3	1074	1	1	1	1991-01-04	265	1991	1	NA	NA	318537	271	7	6	1991-07-02	1991-07-31	30	1	1991-07-02	1991-07-18	17	NA	NA	195	SAL	NA	NA	NA	0	0	NA	NA	NA	NA
ABGA	1991	SEN	LOU	TGA	NA	OVI	EWO	SNLOOV13914	W/P	M	NA	SNLOOV03954	6	1844	1	1	1	1990-01-02	253	1990	1	NA	NA	280288	265	1	12	1991-01-01	1991-01-30	30	1	1991-01-01	1991-01-30	30	NA	NA	NA	NA	NA	NA	NA	0	0	NA	NA	NA	NA
ABGA	1991	SEN	LOU	TGA	NA	OVI	EWO	SNLOOV13913	W/P	M	NA	SNLOOV02436	3	1065	1	1	1	1989-11-20	251	1989	11	NA	NA	280275	270	6	19	1991-06-02	1991-07-01	30	1	1991-06-02	1991-06-20	19	NA	NA	577	SAL	NA	NA	NA	0	0	NA	NA	NA	NA
ABGA	1991	SEN	LOU	TGA	NA	OVI	EWO	SNLOOV11951	W/P	F	NA	NA	NA	NA	NA	NA	0	1984-01-15	181	1984	1	NA	NA	251129	266	2	85	1991-01-31	1991-03-01	30	1	1991-01-31	1991-03-01	30	NA	NA	NA	NA	NA	NA	NA	0	0	NA	NA	NA	NA
ABGA	1991	SEN	LOU	TGA	NA	OVI	EWO	SNLOOV13764	W/P	M	NA	SNLOOV02618	3	1082	1	1	1	1989-12-01	252	1989	12	NA	NA	277742	265	1	13	1991-01-01	1991-01-30	30	1	1991-01-01	1991-01-30	30	NA	NA	NA	NA	NA	NA	NA	0	0	NA	NA	NA	NA
ABGA	1991	SEN	LOU	TGA	NA	OVI	EWO	SNLOOV13913	W/P	M	NA	SNLOOV02436	3	1065	1	1	1	1989-11-20	251	1989	11	NA	NA	280270	265	1	14	1991-01-01	1991-01-30	30	1	1991-01-01	1991-01-30	30	NA	NA	NA	NA	NA	NA	NA	0	0	NA	NA	NA	NA
ABGA	1991	SEN	LOU	TGA	NA	OVI	EWO	SNLOOV17343	W/P	M	NA	SNLOOV02311	1	666	1	1	1	1991-10-20	274	1991	10	NA	NA	328866	275	11	1	1991-11-01	1991-11-30	30	1	1991-11-01	1991-11-30	30	NA	NA	NA	NA	NA	NA	NA	0	0	NA	NA	NA	NA
ABGA	1991	SEN	LOU	TGA	NA	OVI	EWO	SNLOOV02375	W/P	F	NA	SNLOOV02865	1	518	1	1	1	1984-04-16	184	1984	4	NA	NA	59260	265	1	81	1991-01-01	1991-01-30	30	1	1991-01-01	1991-01-30	30	NA	NA	NA	NA	NA	NA	NA	1	0	1	1	7	2452
ABGA	1991	SEN	LOU	TGA	NA	OVI	EWO	SNLOOV02617	W/P	F	NA	SNLOOV11953	4	1778	1	1	1	1988-01-26	229	1988	1	NA	NA	67066	271	7	42	1991-07-02	1991-07-31	30	1	1991-07-02	1991-07-31	30	NA	NA	NA	NA	NA	NA	NA	0	0	NA	NA	NA	NA
ABGA	1991	SEN	LOU	TGA	NA	OVI	EWO	SNLOOV16567	W/P	M	NA	SNLOOV12556	3	1074	1	1	1	1991-01-04	265	1991	1	NA	NA	318535	269	5	4	1991-05-02	1991-06-01	31	1	1991-05-02	1991-06-01	31	NA	NA	NA	NA	NA	NA	NA	0	0	NA	NA	NA	NA
ABGA	1991	SEN	LOU	TGA	NA	OVI	EWO	SNLOOV16029	W/P	M	NA	SNLOOV14211	2	834	1	1	1	1990-11-27	263	1990	11	NA	NA	311399	275	11	12	1991-11-01	1991-11-30	30	1	1991-11-01	1991-11-30	30	NA	NA	NA	NA	NA	NA	NA	0	0	NA	NA	NA	NA
ABGA	1991	SEN	LOU	TGA	NA	OVI	EWO	SNLOOV02617	W/P	F	NA	SNLOOV11953	4	1778	1	1	1	1988-01-26	229	1988	1	NA	NA	67062	267	3	38	1991-03-02	1991-04-01	31	1	1991-03-02	1991-04-01	31	NA	NA	NA	NA	NA	NA	NA	0	0	NA	NA	NA	NA
ABGA	1991	SEN	LOU	TGA	NA	OVI	EWO	SNLOOV02436	W/P	F	NA	SNLOOV01485	2	716	1	1	1	1986-12-21	216	1986	12	NA	NA	61152	265	1	49	1991-01-01	1991-01-30	30	1	1991-01-01	1991-01-30	30	NA	NA	NA	NA	NA	NA	NA	1	0	1	1	4	1474
ABGA	1991	SEN	LOU	TGA	NA	OVI	EWO	SNLOOV16446	W/P	F	NA	SNLOOV01356	11	3732	1	1	1	1991-01-03	265	1991	1	NA	NA	316950	271	7	6	1991-07-02	1991-07-31	30	1	1991-07-02	1991-07-31	30	NA	NA	NA	NA	NA	NA	NA	0	0	NA	NA	NA	NA
ABGA	1991	SEN	LOU	TGA	NA	OVI	EWO	SNLOOV16029	W/P	M	NA	SNLOOV14211	2	834	1	1	1	1990-11-27	263	1990	11	NA	NA	311391	267	3	4	1991-03-02	1991-04-01	31	1	1991-03-02	1991-04-01	31	NA	NA	NA	NA	NA	NA	NA	0	0	NA	NA	NA	NA
ABGA	1991	SEN	LOU	TGA	NA	OVI	EWO	SNLOOV13913	W/P	M	NA	SNLOOV02436	3	1065	1	1	1	1989-11-20	251	1989	11	NA	NA	280272	267	3	16	1991-03-02	1991-04-01	31	1	1991-03-02	1991-04-01	31	NA	NA	NA	NA	NA	NA	NA	0	0	NA	NA	NA	NA
ABGA	1991	SEN	LOU	TGA	NA	OVI	EWO	SNLOOV02312	W/P	M	NA	SNLOOV02375	6	2062	1	1	1	1989-12-08	252	1989	12	NA	NA	56029	268	4	16	1991-04-02	1991-05-01	30	1	1991-04-02	1991-05-01	30	NA	NA	NA	NA	NA	NA	NA	0	0	NA	NA	NA	NA
ABGA	1991	SEN	LOU	TGA	NA	OVI	EWO	SNLOOV02617	W/P	F	NA	SNLOOV11953	4	1778	1	1	1	1988-01-26	229	1988	1	NA	NA	67065	270	6	41	1991-06-02	1991-07-01	30	1	1991-06-02	1991-07-01	30	NA	NA	NA	NA	NA	NA	NA	0	0	NA	NA	NA	NA
ABGA	1991	SEN	LOU	TGA	NA	OVI	EWO	SNLOOV02619	W/P	M	NA	SNLOOV12848	2	854	1	1	1	1991-01-08	265	1991	1	NA	NA	67144	273	9	8	1991-09-01	1991-09-30	30	1	1991-09-01	1991-09-30	30	NA	NA	NA	NA	NA	NA	NA	0	0	NA	NA	NA	NA
ABGA	1991	SEN	LOU	TGA	NA	OVI	EWO	SNLOOV16446	W/P	F	NA	SNLOOV01356	11	3732	1	1	1	1991-01-03	265	1991	1	NA	NA	316954	275	11	10	1991-11-01	1991-11-30	30	1	1991-11-01	1991-11-30	30	NA	NA	NA	NA	NA	NA	NA	0	0	NA	NA	NA	NA
ABGA	1991	SEN	LOU	TGA	NA	OVI	EWO	SNLOOV02380	W/P	F	NA	SNLOOV13833	1	525	1	1	1	1990-05-06	257	1990	5	NA	NA	59424	269	5	12	1991-05-02	1991-06-01	31	1	1991-05-02	1991-06-01	31	NA	NA	NA	NA	NA	NA	NA	0	0	NA	NA	NA	NA
ABGA	1991	SEN	LOU	TGA	NA	OVI	EWO	SNLOOV16029	W/P	M	NA	SNLOOV14211	2	834	1	1	1	1990-11-27	263	1990	11	NA	NA	311397	273	9	10	1991-09-01	1991-09-30	30	1	1991-09-01	1991-09-30	30	NA	NA	NA	NA	NA	NA	NA	0	0	NA	NA	NA	NA
ABGA	1991	SEN	LOU	TGA	NA	OVI	EWO	SNLOOV16447	W/P	M	NA	SNLOOV02436	4	1474	1	1	1	1991-01-03	265	1991	1	NA	NA	317009	267	3	2	1991-03-02	1991-04-01	31	1	1991-03-02	1991-04-01	31	NA	NA	NA	NA	NA	NA	NA	0	0	NA	NA	NA	NA
ABGA	1991	SEN	LOU	TGA	NA	OVI	EWO	SNLOOV02619	W/P	M	NA	SNLOOV12848	2	854	1	1	1	1991-01-08	265	1991	1	NA	NA	67148	276	12	11	1991-12-01	1991-12-31	31	1	1991-12-01	1991-12-25	25	NA	NA	351	GIF	NA	NA	NA	0	0	NA	NA	NA	NA
ABGA	1991	SEN	LOU	TGA	NA	OVI	EWO	SNLOOV02617	W/P	F	NA	SNLOOV11953	4	1778	1	1	1	1988-01-26	229	1988	1	NA	NA	67068	273	9	44	1991-09-01	1991-09-30	30	1	1991-09-01	1991-09-30	30	NA	NA	NA	NA	NA	NA	NA	1	0	1	1	4	1314
ABGA	1991	SEN	LOU	TGA	NA	OVI	EWO	SNLOOV01485	W/P	F	NA	SNLOOV06289	6	1847	1	1	1	1985-01-04	193	1985	1	NA	NA	23523	271	7	78	1991-07-02	1991-07-31	30	1	1991-07-02	1991-07-31	30	NA	NA	NA	NA	NA	NA	NA	0	0	NA	NA	NA	NA
ABGA	1991	SEN	LOU	TGA	NA	OVI	EWO	SNLOOV11951	W/P	F	NA	NA	NA	NA	NA	NA	0	1984-01-15	181	1984	1	NA	NA	251132	269	5	88	1991-05-02	1991-06-01	31	1	1991-05-02	1991-06-01	31	NA	NA	NA	NA	NA	NA	NA	0	0	NA	NA	NA	NA
ABGA	1991	SEN	LOU	TGA	NA	OVI	EWO	SNLOOV02312	W/P	M	NA	SNLOOV02375	6	2062	1	1	1	1989-12-08	252	1989	12	NA	NA	56031	270	6	18	1991-06-02	1991-07-01	30	1	1991-06-02	1991-06-06	5	NA	NA	545	SAL	NA	NA	NA	0	0	NA	NA	NA	NA
ABGA	1991	SEN	LOU	TGA	NA	OVI	EWO	SNLOOV14211	W/P	F	NA	NA	NA	NA	NA	NA	0	1988-08-15	236	1988	8	NA	NA	284305	272	8	36	1991-08-01	1991-08-31	31	1	1991-08-01	1991-08-31	31	NA	NA	NA	NA	NA	NA	NA	0	0	NA	NA	NA	NA
ABGA	1991	SEN	LOU	TGA	NA	OVI	EWO	SNLOOV11951	W/P	F	NA	NA	NA	NA	NA	NA	0	1984-01-15	181	1984	1	NA	NA	251131	268	4	87	1991-04-02	1991-05-01	30	1	1991-04-02	1991-05-01	30	NA	NA	NA	NA	NA	NA	NA	0	0	NA	NA	NA	NA
ABGA	1991	SEN	LOU	TGA	NA	OVI	EWO	SNLOOV16567	W/P	M	NA	SNLOOV12556	3	1074	1	1	1	1991-01-04	265	1991	1	NA	NA	318536	270	6	5	1991-06-02	1991-07-01	30	1	1991-06-02	1991-07-01	30	NA	NA	NA	NA	NA	NA	NA	0	0	NA	NA	NA	NA
ABGA	1991	SEN	LOU	TGA	NA	OVI	EWO	SNLOOV02375	W/P	F	NA	SNLOOV02865	1	518	1	1	1	1984-04-16	184	1984	4	NA	NA	59267	272	8	88	1991-08-01	1991-08-31	31	1	1991-08-01	1991-08-31	31	NA	NA	NA	NA	NA	NA	NA	0	0	NA	NA	NA	NA
ABGA	1991	SEN	LOU	TGA	NA	OVI	EWO	SNLOOV03953	W/P	F	NA	SNLOOV01168	1	476	1	1	1	1989-01-03	241	1989	1	NA	NA	114589	268	4	27	1991-04-02	1991-05-01	30	1	1991-04-02	1991-05-01	30	NA	NA	NA	NA	NA	NA	NA	0	0	NA	NA	NA	NA
ABGA	1991	SEN	LOU	TGA	NA	OVI	EWO	SNLOOV02619	W/P	M	NA	SNLOOV12848	2	854	1	1	1	1991-01-08	265	1991	1	NA	NA	67146	275	11	10	1991-11-01	1991-11-30	30	1	1991-11-01	1991-11-30	30	NA	NA	NA	NA	NA	NA	NA	0	0	NA	NA	NA	NA
ABGA	1991	SEN	LOU	TGA	NA	OVI	EWO	SNLOOV02375	W/P	F	NA	SNLOOV02865	1	518	1	1	1	1984-04-16	184	1984	4	NA	NA	59270	275	11	91	1991-11-01	1991-11-30	30	1	1991-11-01	1991-11-30	30	NA	NA	NA	NA	NA	NA	NA	0	0	NA	NA	NA	NA
ABGA	1991	SEN	LOU	TGA	NA	OVI	EWO	SNLOOV16446	W/P	F	NA	SNLOOV01356	11	3732	1	1	1	1991-01-03	265	1991	1	NA	NA	316951	272	8	7	1991-08-01	1991-08-31	31	1	1991-08-01	1991-08-31	31	NA	NA	NA	NA	NA	NA	NA	0	0	NA	NA	NA	NA
ABGA	1991	SEN	LOU	TGA	NA	OVI	EWO	SNLOOV01485	W/P	F	NA	SNLOOV06289	6	1847	1	1	1	1985-01-04	193	1985	1	NA	NA	23522	270	6	77	1991-06-02	1991-07-01	30	1	1991-06-02	1991-07-01	30	NA	NA	NA	NA	NA	NA	NA	0	0	NA	NA	NA	NA
ABGA	1991	SEN	LOU	TGA	NA	OVI	EWO	SNLOOV16567	W/P	M	NA	SNLOOV12556	3	1074	1	1	1	1991-01-04	265	1991	1	NA	NA	318531	265	1	0	1991-01-01	1991-01-30	30	1	1991-01-04	1991-01-30	27	0	BIR	NA	NA	NA	NA	NA	0	0	NA	NA	NA	NA
ABGA	1991	SEN	LOU	TGA	NA	OVI	EWO	SNLOOV14211	W/P	F	NA	NA	NA	NA	NA	NA	0	1988-08-15	236	1988	8	NA	NA	284298	265	1	29	1991-01-01	1991-01-30	30	1	1991-01-01	1991-01-30	30	NA	NA	NA	NA	NA	NA	NA	0	0	NA	NA	NA	NA
ABGA	1991	SEN	LOU	TGA	NA	OVI	EWO	SNLOOV13914	W/P	M	NA	SNLOOV03954	6	1844	1	1	1	1990-01-02	253	1990	1	NA	NA	280289	266	2	13	1991-01-31	1991-03-01	30	1	1991-01-31	1991-03-01	30	NA	NA	NA	NA	NA	NA	NA	0	0	NA	NA	NA	NA
ABGA	1991	SEN	LOU	TGA	NA	OVI	EWO	SNLOOV14808	W/P	F	NA	SNLOOV14211	1	500	1	1	1	1989-12-28	252	1989	12	NA	NA	293806	271	7	19	1991-07-02	1991-07-31	30	1	1991-07-02	1991-07-31	30	NA	NA	NA	NA	NA	NA	NA	0	0	NA	NA	NA	NA
ABGA	1991	SEN	LOU	TGA	NA	OVI	EWO	SNLOOV02619	W/P	M	NA	SNLOOV12848	2	854	1	1	1	1991-01-08	265	1991	1	NA	NA	67140	269	5	4	1991-05-02	1991-06-01	31	1	1991-05-02	1991-06-01	31	NA	NA	NA	NA	NA	NA	NA	0	0	NA	NA	NA	NA
ABGA	1991	SEN	LOU	TGA	NA	OVI	EWO	SNLOOV13652	W/P	M	NA	SNLOOV02617	2	672	1	1	1	1989-11-28	251	1989	11	NA	NA	276275	269	5	18	1991-05-02	1991-06-01	31	1	1991-05-02	1991-06-01	31	NA	NA	NA	NA	NA	NA	NA	0	0	NA	NA	NA	NA
ABGA	1991	SEN	LOU	TGA	NA	OVI	EWO	SNLOOV02619	W/P	M	NA	SNLOOV12848	2	854	1	1	1	1991-01-08	265	1991	1	NA	NA	67141	270	6	5	1991-06-02	1991-07-01	30	1	1991-06-02	1991-07-01	30	NA	NA	NA	NA	NA	NA	NA	0	0	NA	NA	NA	NA
ABGA	1991	SEN	LOU	TGA	NA	OVI	EWO	SNLOOV02375	W/P	F	NA	SNLOOV02865	1	518	1	1	1	1984-04-16	184	1984	4	NA	NA	59264	269	5	85	1991-05-02	1991-06-01	31	1	1991-05-02	1991-06-01	31	NA	NA	NA	NA	NA	NA	NA	0	0	NA	NA	NA	NA
ABGA	1991	SEN	LOU	TGA	NA	OVI	EWO	SNLOOV13833	W/P	F	NA	SNLOOV01486	4	1402	1	1	1	1988-11-27	239	1988	11	NA	NA	278831	272	8	33	1991-08-01	1991-08-31	31	1	1991-08-01	1991-08-31	31	NA	NA	NA	NA	NA	NA	NA	0	0	NA	NA	NA	NA
ABGA	1991	SEN	LOU	TGA	NA	OVI	EWO	SNLOOV14808	W/P	F	NA	SNLOOV14211	1	500	1	1	1	1989-12-28	252	1989	12	NA	NA	293803	268	4	16	1991-04-02	1991-05-01	30	1	1991-04-02	1991-05-01	30	NA	NA	NA	NA	NA	NA	NA	0	0	NA	NA	NA	NA
ABGA	1991	SEN	LOU	TGA	NA	OVI	EWO	SNLOOV12848	W/P	F	NA	SNLOOV02748	3	1103	1	1	1	1988-09-06	237	1988	9	NA	NA	264369	266	2	29	1991-01-31	1991-03-01	30	1	1991-01-31	1991-03-01	30	NA	NA	NA	NA	NA	NA	NA	0	0	NA	NA	NA	NA
ABGA	1991	SEN	LOU	TGA	NA	OVI	EWO	SNLOOV13913	W/P	M	NA	SNLOOV02436	3	1065	1	1	1	1989-11-20	251	1989	11	NA	NA	280274	269	5	18	1991-05-02	1991-06-01	31	1	1991-05-02	1991-06-01	31	NA	NA	NA	NA	NA	NA	NA	0	0	NA	NA	NA	NA
ABGA	1991	SEN	LOU	TGA	NA	OVI	EWO	SNLOOV16446	W/P	F	NA	SNLOOV01356	11	3732	1	1	1	1991-01-03	265	1991	1	NA	NA	316949	270	6	5	1991-06-02	1991-07-01	30	1	1991-06-02	1991-07-01	30	NA	NA	NA	NA	NA	NA	NA	0	0	NA	NA	NA	NA
ABGA	1991	SEN	LOU	TGA	NA	OVI	EWO	SNLOOV02618	W/P	F	NA	NA	NA	NA	NA	NA	0	1986-12-15	216	1986	12	NA	NA	67133	270	6	54	1991-06-02	1991-07-01	30	1	1991-06-02	1991-07-01	30	NA	NA	NA	NA	NA	NA	NA	0	0	NA	NA	NA	NA
ABGA	1991	SEN	LOU	TGA	NA	OVI	EWO	SNLOOV02620	W/P	F	NA	SNLOOV03953	1	731	1	1	1	1991-01-04	265	1991	1	NA	NA	67156	266	2	1	1991-01-31	1991-03-01	30	1	1991-01-31	1991-03-01	30	NA	NA	NA	NA	NA	NA	NA	0	0	NA	NA	NA	NA
ABGA	1991	SEN	LOU	TGA	NA	OVI	EWO	SNLOOV02620	W/P	F	NA	SNLOOV03953	1	731	1	1	1	1991-01-04	265	1991	1	NA	NA	67157	267	3	2	1991-03-02	1991-04-01	31	1	1991-03-02	1991-04-01	31	NA	NA	NA	NA	NA	NA	NA	0	0	NA	NA	NA	NA
ABGA	1991	SEN	LOU	TGA	NA	OVI	EWO	SNLOOV13833	W/P	F	NA	SNLOOV01486	4	1402	1	1	1	1988-11-27	239	1988	11	NA	NA	278829	270	6	31	1991-06-02	1991-07-01	30	1	1991-06-02	1991-07-01	30	NA	NA	NA	NA	NA	NA	NA	0	0	NA	NA	NA	NA
ABGA	1991	SEN	LOU	TGA	NA	OVI	EWO	SNLOOV13914	W/P	M	NA	SNLOOV03954	6	1844	1	1	1	1990-01-02	253	1990	1	NA	NA	280293	270	6	17	1991-06-02	1991-07-01	30	1	1991-06-02	1991-06-20	19	NA	NA	534	GIF	NA	NA	NA	0	0	NA	NA	NA	NA
ABGA	1991	SEN	LOU	TGA	NA	OVI	EWO	SNLOOV13913	W/P	M	NA	SNLOOV02436	3	1065	1	1	1	1989-11-20	251	1989	11	NA	NA	280271	266	2	15	1991-01-31	1991-03-01	30	1	1991-01-31	1991-03-01	30	NA	NA	NA	NA	NA	NA	NA	0	0	NA	NA	NA	NA
ABGA	1991	SEN	LOU	TGA	NA	OVI	EWO	SNLOOV16447	W/P	M	NA	SNLOOV02436	4	1474	1	1	1	1991-01-03	265	1991	1	NA	NA	317015	273	9	8	1991-09-01	1991-09-30	30	1	1991-09-01	1991-09-30	30	NA	NA	NA	NA	NA	NA	NA	0	0	NA	NA	NA	NA
ABGA	1991	SEN	LOU	TGA	NA	OVI	EWO	SNLOOV02380	W/P	F	NA	SNLOOV13833	1	525	1	1	1	1990-05-06	257	1990	5	NA	NA	59426	271	7	14	1991-07-02	1991-07-31	30	1	1991-07-02	1991-07-31	30	NA	NA	NA	NA	NA	NA	NA	0	0	NA	NA	NA	NA
ABGA	1991	SEN	LOU	TGA	NA	OVI	EWO	SNLOOV16447	W/P	M	NA	SNLOOV02436	4	1474	1	1	1	1991-01-03	265	1991	1	NA	NA	317008	266	2	1	1991-01-31	1991-03-01	30	1	1991-01-31	1991-03-01	30	NA	NA	NA	NA	NA	NA	NA	0	0	NA	NA	NA	NA
ABGA	1991	SEN	LOU	TGA	NA	OVI	EWO	SNLOOV16029	W/P	M	NA	SNLOOV14211	2	834	1	1	1	1990-11-27	263	1990	11	NA	NA	311395	271	7	8	1991-07-02	1991-07-31	30	1	1991-07-02	1991-07-31	30	NA	NA	NA	NA	NA	NA	NA	0	0	NA	NA	NA	NA
ABGA	1991	SEN	LOU	TGA	NA	OVI	EWO	SNLOOV01168	W/P	F	NA	SNLOOV02748	2	746	1	1	1	1987-09-15	225	1987	9	NA	NA	11888	272	8	47	1991-08-01	1991-08-31	31	1	1991-08-01	1991-08-31	31	NA	NA	NA	NA	NA	NA	NA	0	0	NA	NA	NA	NA
ABGA	1991	SEN	LOU	TGA	NA	OVI	EWO	SNLOOV03953	W/P	F	NA	SNLOOV01168	1	476	1	1	1	1989-01-03	241	1989	1	NA	NA	114586	265	1	24	1991-01-01	1991-01-30	30	1	1991-01-01	1991-01-30	30	NA	NA	NA	NA	NA	NA	NA	1	0	1	1	1	731
ABGA	1991	SEN	LOU	TGA	NA	OVI	EWO	SNLOOV15685	W/P	M	NA	SNLOOV11951	7	2442	1	1	1	1990-09-22	261	1990	9	NA	NA	306632	268	4	7	1991-04-02	1991-05-01	30	1	1991-04-02	1991-05-01	30	NA	NA	NA	NA	NA	NA	NA	0	0	NA	NA	NA	NA
ABGA	1991	SEN	LOU	TGA	NA	OVI	EWO	SNLOOV02311	W/P	F	NA	SNLOOV12556	2	697	1	1	1	1989-12-23	252	1989	12	NA	NA	55983	270	6	18	1991-06-02	1991-07-01	30	1	1991-06-02	1991-07-01	30	NA	NA	NA	NA	NA	NA	NA	0	0	NA	NA	NA	NA
ABGA	1991	SEN	LOU	TGA	NA	OVI	EWO	SNLOOV02436	W/P	F	NA	SNLOOV01485	2	716	1	1	1	1986-12-21	216	1986	12	NA	NA	61162	275	11	59	1991-11-01	1991-11-30	30	1	1991-11-01	1991-11-30	30	NA	NA	NA	NA	NA	NA	NA	0	0	NA	NA	NA	NA
ABGA	1991	SEN	LOU	TGA	NA	OVI	EWO	SNLOOV01168	W/P	F	NA	SNLOOV02748	2	746	1	1	1	1987-09-15	225	1987	9	NA	NA	11882	266	2	41	1991-01-31	1991-03-01	30	1	1991-01-31	1991-03-01	30	NA	NA	NA	NA	NA	NA	NA	0	0	NA	NA	NA	NA
ABGA	1991	SEN	LOU	TGA	NA	OVI	EWO	SNLOOV02380	W/P	F	NA	SNLOOV13833	1	525	1	1	1	1990-05-06	257	1990	5	NA	NA	59428	273	9	16	1991-09-01	1991-09-30	30	1	1991-09-01	1991-09-30	30	NA	NA	NA	NA	NA	NA	NA	1	0	1	1	1	510
ABGA	1991	SEN	LOU	TGA	NA	OVI	EWO	SNLOOV02617	W/P	F	NA	SNLOOV11953	4	1778	1	1	1	1988-01-26	229	1988	1	NA	NA	67060	265	1	36	1991-01-01	1991-01-30	30	1	1991-01-01	1991-01-30	30	NA	NA	NA	NA	NA	NA	NA	0	0	NA	NA	NA	NA
ABGA	1991	SEN	LOU	TGA	NA	OVI	EWO	SNLOOV02619	W/P	M	NA	SNLOOV12848	2	854	1	1	1	1991-01-08	265	1991	1	NA	NA	67143	272	8	7	1991-08-01	1991-08-31	31	1	1991-08-01	1991-08-31	31	NA	NA	NA	NA	NA	NA	NA	0	0	NA	NA	NA	NA
ABGA	1991	SEN	LOU	TGA	NA	OVI	EWO	SNLOOV02375	W/P	F	NA	SNLOOV02865	1	518	1	1	1	1984-04-16	184	1984	4	NA	NA	59269	274	10	90	1991-10-01	1991-10-31	31	1	1991-10-01	1991-10-31	31	NA	NA	NA	NA	NA	NA	NA	0	0	NA	NA	NA	NA
ABGA	1991	SEN	LOU	TGA	NA	OVI	EWO	SNLOOV12556	W/P	F	NA	SNLOOV01646	5	2202	1	1	1	1988-01-26	229	1988	1	NA	NA	259979	266	2	37	1991-01-31	1991-03-01	30	1	1991-01-31	1991-03-01	30	NA	NA	NA	NA	NA	NA	NA	0	0	NA	NA	NA	NA
ABGA	1991	SEN	LOU	TGA	NA	OVI	EWO	SNLOOV13833	W/P	F	NA	SNLOOV01486	4	1402	1	1	1	1988-11-27	239	1988	11	NA	NA	278835	276	12	37	1991-12-01	1991-12-31	31	1	1991-12-01	1991-12-31	31	NA	NA	NA	NA	NA	NA	NA	0	0	NA	NA	NA	NA
ABGA	1991	SEN	LOU	TGA	NA	OVI	EWO	SNLOOV17125	W/P	M	NA	SNLOOV02617	4	1314	1	1	1	1991-09-01	273	1991	9	NA	NA	325921	273	9	0	1991-09-01	1991-09-30	30	1	1991-09-01	1991-09-30	30	0	BIR	NA	NA	NA	NA	NA	0	0	NA	NA	NA	NA
ABGA	1991	SEN	LOU	TGA	NA	OVI	EWO	SNLOOV02617	W/P	F	NA	SNLOOV11953	4	1778	1	1	1	1988-01-26	229	1988	1	NA	NA	67067	272	8	43	1991-08-01	1991-08-31	31	1	1991-08-01	1991-08-31	31	NA	NA	NA	NA	NA	NA	NA	0	0	NA	NA	NA	NA
ABGA	1991	SEN	LOU	TGA	NA	OVI	EWO	SNLOOV03953	W/P	F	NA	SNLOOV01168	1	476	1	1	1	1989-01-03	241	1989	1	NA	NA	114597	276	12	35	1991-12-01	1991-12-31	31	1	1991-12-01	1991-12-31	31	NA	NA	NA	NA	NA	NA	NA	0	0	NA	NA	NA	NA
ABGA	1991	SEN	LOU	TGA	NA	OVI	EWO	SNLOOV02375	W/P	F	NA	SNLOOV02865	1	518	1	1	1	1984-04-16	184	1984	4	NA	NA	59263	268	4	84	1991-04-02	1991-05-01	30	1	1991-04-02	1991-05-01	30	NA	NA	NA	NA	NA	NA	NA	0	0	NA	NA	NA	NA
ABGA	1991	SEN	LOU	TGA	NA	OVI	EWO	SNLOOV16446	W/P	F	NA	SNLOOV01356	11	3732	1	1	1	1991-01-03	265	1991	1	NA	NA	316948	269	5	4	1991-05-02	1991-06-01	31	1	1991-05-02	1991-06-01	31	NA	NA	NA	NA	NA	NA	NA	0	0	NA	NA	NA	NA
ABGA	1991	SEN	LOU	TGA	NA	OVI	EWO	SNLOOV16446	W/P	F	NA	SNLOOV01356	11	3732	1	1	1	1991-01-03	265	1991	1	NA	NA	316955	276	12	11	1991-12-01	1991-12-31	31	1	1991-12-01	1991-12-31	31	NA	NA	NA	NA	NA	NA	NA	0	0	NA	NA	NA	NA
ABGA	1991	SEN	LOU	TGA	NA	OVI	EWO	SNLOOV13833	W/P	F	NA	SNLOOV01486	4	1402	1	1	1	1988-11-27	239	1988	11	NA	NA	278830	271	7	32	1991-07-02	1991-07-31	30	1	1991-07-02	1991-07-31	30	NA	NA	NA	NA	NA	NA	NA	0	0	NA	NA	NA	NA
ABGA	1991	SEN	LOU	TGA	NA	OVI	EWO	SNLOOV15685	W/P	M	NA	SNLOOV11951	7	2442	1	1	1	1990-09-22	261	1990	9	NA	NA	306634	270	6	9	1991-06-02	1991-07-01	30	1	1991-06-02	1991-06-27	26	NA	NA	278	SLA	NA	NA	ORD	0	0	NA	NA	NA	NA
ABGA	1991	SEN	LOU	TGA	NA	OVI	EWO	SNLOOV17125	W/P	M	NA	SNLOOV02617	4	1314	1	1	1	1991-09-01	273	1991	9	NA	NA	325923	275	11	2	1991-11-01	1991-11-30	30	1	1991-11-01	1991-11-30	30	NA	NA	NA	NA	NA	NA	NA	0	0	NA	NA	NA	NA
ABGA	1991	SEN	LOU	TGA	NA	OVI	EWO	SNLOOV16473	W/P	M	NA	SNLOOV02618	4	1482	1	1	1	1991-01-05	265	1991	1	NA	NA	317341	273	9	8	1991-09-01	1991-09-30	30	1	1991-09-01	1991-09-30	30	NA	NA	NA	NA	NA	NA	NA	0	0	NA	NA	NA	NA
ABGA	1991	SEN	LOU	TGA	NA	OVI	EWO	SNLOOV03954	W/P	F	NA	NA	NA	NA	NA	NA	0	1984-12-15	192	1984	12	NA	NA	114693	265	1	73	1991-01-01	1991-01-30	30	1	1991-01-01	1991-01-30	30	NA	NA	NA	NA	NA	NA	NA	1	0	1	1	7	2208
ABGA	1991	SEN	LOU	TGA	NA	OVI	EWO	SNLOOV02617	W/P	F	NA	SNLOOV11953	4	1778	1	1	1	1988-01-26	229	1988	1	NA	NA	67063	268	4	39	1991-04-02	1991-05-01	30	1	1991-04-02	1991-05-01	30	NA	NA	NA	NA	NA	NA	NA	0	0	NA	NA	NA	NA
ABGA	1991	SEN	LOU	TGA	NA	OVI	EWO	SNLOOV14809	W/P	M	NA	SNLOOV03954	7	2208	1	1	1	1991-01-01	265	1991	1	NA	NA	293810	267	3	2	1991-03-02	1991-04-01	31	1	1991-03-02	1991-04-01	31	NA	NA	NA	NA	NA	NA	NA	0	0	NA	NA	NA	NA
ABGA	1991	SEN	LOU	TGA	NA	OVI	EWO	SNLOOV03954	W/P	F	NA	NA	NA	NA	NA	NA	0	1984-12-15	192	1984	12	NA	NA	114704	276	12	84	1991-12-01	1991-12-31	31	1	1991-12-01	1991-12-31	31	NA	NA	NA	NA	NA	NA	NA	0	0	NA	NA	NA	NA
ABGA	1991	SEN	LOU	TGA	NA	OVI	EWO	SNLOOV13914	W/P	M	NA	SNLOOV03954	6	1844	1	1	1	1990-01-02	253	1990	1	NA	NA	280290	267	3	14	1991-03-02	1991-04-01	31	1	1991-03-02	1991-04-01	31	NA	NA	NA	NA	NA	NA	NA	0	0	NA	NA	NA	NA
ABGA	1991	SEN	LOU	TGA	NA	OVI	EWO	SNLOOV02312	W/P	M	NA	SNLOOV02375	6	2062	1	1	1	1989-12-08	252	1989	12	NA	NA	56030	269	5	17	1991-05-02	1991-06-01	31	1	1991-05-02	1991-06-01	31	NA	NA	NA	NA	NA	NA	NA	0	0	NA	NA	NA	NA
ABGA	1991	SEN	LOU	TGA	NA	OVI	EWO	SNLOOV13652	W/P	M	NA	SNLOOV02617	2	672	1	1	1	1989-11-28	251	1989	11	NA	NA	276273	267	3	16	1991-03-02	1991-04-01	31	1	1991-03-02	1991-04-01	31	NA	NA	NA	NA	NA	NA	NA	0	0	NA	NA	NA	NA
ABGA	1991	SEN	LOU	TGA	NA	OVI	EWO	SNLOOV16446	W/P	F	NA	SNLOOV01356	11	3732	1	1	1	1991-01-03	265	1991	1	NA	NA	316952	273	9	8	1991-09-01	1991-09-30	30	1	1991-09-01	1991-09-30	30	NA	NA	NA	NA	NA	NA	NA	0	0	NA	NA	NA	NA
ABGA	1991	SEN	LOU	TGA	NA	OVI	EWO	SNLOOV02620	W/P	F	NA	SNLOOV03953	1	731	1	1	1	1991-01-04	265	1991	1	NA	NA	67161	270	6	5	1991-06-02	1991-07-01	30	1	1991-06-02	1991-06-20	19	NA	NA	167	SAL	NA	NA	NA	0	0	NA	NA	NA	NA
ABGA	1991	SEN	LOU	TGA	NA	OVI	EWO	SNLOOV02375	W/P	F	NA	SNLOOV02865	1	518	1	1	1	1984-04-16	184	1984	4	NA	NA	59271	276	12	92	1991-12-01	1991-12-31	31	1	1991-12-01	1991-12-31	31	NA	NA	NA	NA	NA	NA	NA	0	0	NA	NA	NA	NA
ABGA	1991	SEN	LOU	TGA	NA	OVI	EWO	SNLOOV02380	W/P	F	NA	SNLOOV13833	1	525	1	1	1	1990-05-06	257	1990	5	NA	NA	59420	265	1	8	1991-01-01	1991-01-30	30	1	1991-01-01	1991-01-30	30	NA	NA	NA	NA	NA	NA	NA	0	0	NA	NA	NA	NA
ABGA	1991	SEN	LOU	TGA	NA	OVI	EWO	SNLOOV01356	W/P	F	NA	NA	NA	NA	NA	NA	0	1980-10-15	142	1980	10	NA	NA	18684	267	3	125	1991-03-02	1991-04-01	31	1	1991-03-02	1991-04-01	31	NA	NA	NA	NA	NA	NA	NA	0	0	NA	NA	NA	NA
ABGA	1991	SEN	LOU	TGA	NA	OVI	EWO	SNLOOV13833	W/P	F	NA	SNLOOV01486	4	1402	1	1	1	1988-11-27	239	1988	11	NA	NA	278826	267	3	28	1991-03-02	1991-04-01	31	1	1991-03-02	1991-04-01	31	NA	NA	NA	NA	NA	NA	NA	0	0	NA	NA	NA	NA
ABGA	1991	SEN	LOU	TGA	NA	OVI	EWO	SNLOOV02380	W/P	F	NA	SNLOOV13833	1	525	1	1	1	1990-05-06	257	1990	5	NA	NA	59421	266	2	9	1991-01-31	1991-03-01	30	1	1991-01-31	1991-03-01	30	NA	NA	NA	NA	NA	NA	NA	0	0	NA	NA	NA	NA
ABGA	1991	SEN	LOU	TGA	NA	OVI	EWO	SNLOOV12556	W/P	F	NA	SNLOOV01646	5	2202	1	1	1	1988-01-26	229	1988	1	NA	NA	259989	276	12	47	1991-12-01	1991-12-31	31	1	1991-12-01	1991-12-31	31	NA	NA	NA	NA	NA	NA	NA	0	0	NA	NA	NA	NA
ABGA	1991	SEN	LOU	TGA	NA	OVI	EWO	SNLOOV17188	W/P	F	NA	SNLOOV02380	1	510	1	1	1	1991-09-28	273	1991	9	NA	NA	326812	275	11	2	1991-11-01	1991-11-30	30	1	1991-11-01	1991-11-30	30	NA	NA	NA	NA	NA	NA	NA	0	0	NA	NA	NA	NA
ABGA	1991	SEN	LOU	TGA	NA	OVI	EWO	SNLOOV16374	W/P	M	NA	SNLOOV01646	7	3279	1	1	1	1991-01-07	265	1991	1	NA	NA	315934	265	1	0	1991-01-01	1991-01-30	30	1	1991-01-07	1991-01-30	24	0	BIR	NA	NA	NA	NA	NA	0	0	NA	NA	NA	NA
ABGA	1991	SEN	LOU	TGA	NA	OVI	EWO	SNLOOV13914	W/P	M	NA	SNLOOV03954	6	1844	1	1	1	1990-01-02	253	1990	1	NA	NA	280292	269	5	16	1991-05-02	1991-06-01	31	1	1991-05-02	1991-06-01	31	NA	NA	NA	NA	NA	NA	NA	0	0	NA	NA	NA	NA
ABGA	1991	SEN	LOU	TGA	NA	OVI	EWO	SNLOOV02621	W/P	F	NA	SNLOOV02375	7	2452	1	1	1	1991-01-02	265	1991	1	NA	NA	67170	271	7	6	1991-07-02	1991-07-31	30	1	1991-07-02	1991-07-31	30	NA	NA	NA	NA	NA	NA	NA	0	0	NA	NA	NA	NA
ABGA	1991	SEN	LOU	TGA	NA	OVI	EWO	SNLOOV03953	W/P	F	NA	SNLOOV01168	1	476	1	1	1	1989-01-03	241	1989	1	NA	NA	114595	274	10	33	1991-10-01	1991-10-31	31	1	1991-10-01	1991-10-31	31	NA	NA	NA	NA	NA	NA	NA	0	0	NA	NA	NA	NA
ABGA	1991	SEN	LOU	TGA	NA	OVI	EWO	SNLOOV02621	W/P	F	NA	SNLOOV02375	7	2452	1	1	1	1991-01-02	265	1991	1	NA	NA	67173	274	10	9	1991-10-01	1991-10-31	31	1	1991-10-01	1991-10-31	31	NA	NA	NA	NA	NA	NA	NA	0	0	NA	NA	NA	NA
ABGA	1991	SEN	LOU	TGA	NA	OVI	EWO	SNLOOV02311	W/P	F	NA	SNLOOV12556	2	697	1	1	1	1989-12-23	252	1989	12	NA	NA	55980	267	3	15	1991-03-02	1991-04-01	31	1	1991-03-02	1991-04-01	31	NA	NA	NA	NA	NA	NA	NA	0	0	NA	NA	NA	NA
ABGA	1991	SEN	LOU	TGA	NA	OVI	EWO	SNLOOV02375	W/P	F	NA	SNLOOV02865	1	518	1	1	1	1984-04-16	184	1984	4	NA	NA	59266	271	7	87	1991-07-02	1991-07-31	30	1	1991-07-02	1991-07-31	30	NA	NA	NA	NA	NA	NA	NA	0	0	NA	NA	NA	NA
ABGA	1991	SEN	LOU	TGA	NA	OVI	EWO	SNLOOV13833	W/P	F	NA	SNLOOV01486	4	1402	1	1	1	1988-11-27	239	1988	11	NA	NA	278827	268	4	29	1991-04-02	1991-05-01	30	1	1991-04-02	1991-05-01	30	NA	NA	NA	NA	NA	NA	NA	0	0	NA	NA	NA	NA
ABGA	1991	SEN	LOU	TGA	NA	OVI	EWO	SNLOOV01356	W/P	F	NA	NA	NA	NA	NA	NA	0	1980-10-15	142	1980	10	NA	NA	18687	270	6	128	1991-06-02	1991-07-01	30	1	1991-06-02	1991-07-01	30	NA	NA	NA	NA	NA	NA	NA	0	0	NA	NA	NA	NA
ABGA	1991	SEN	LOU	TGA	NA	OVI	EWO	SNLOOV02312	W/P	M	NA	SNLOOV02375	6	2062	1	1	1	1989-12-08	252	1989	12	NA	NA	56028	267	3	15	1991-03-02	1991-04-01	31	1	1991-03-02	1991-04-01	31	NA	NA	NA	NA	NA	NA	NA	0	0	NA	NA	NA	NA
ABGA	1991	SEN	LOU	TGA	NA	OVI	EWO	SNLOOV11951	W/P	F	NA	NA	NA	NA	NA	NA	0	1984-01-15	181	1984	1	NA	NA	251135	272	8	91	1991-08-01	1991-08-31	31	1	1991-08-01	1991-08-05	5	NA	NA	2759	DEA	FEE	NA	NA	0	0	NA	NA	NA	NA
ABGA	1991	SEN	LOU	TGA	NA	OVI	EWO	SNLOOV12848	W/P	F	NA	SNLOOV02748	3	1103	1	1	1	1988-09-06	237	1988	9	NA	NA	264375	272	8	35	1991-08-01	1991-08-31	31	1	1991-08-01	1991-08-31	31	NA	NA	NA	NA	NA	NA	NA	0	0	NA	NA	NA	NA
ABGA	1991	SEN	LOU	TGA	NA	OVI	EWO	SNLOOV16029	W/P	M	NA	SNLOOV14211	2	834	1	1	1	1990-11-27	263	1990	11	NA	NA	311396	272	8	9	1991-08-01	1991-08-31	31	1	1991-08-01	1991-08-31	31	NA	NA	NA	NA	NA	NA	NA	0	0	NA	NA	NA	NA
ABGA	1991	SEN	LOU	TGA	NA	OVI	EWO	SNLOOV16029	W/P	M	NA	SNLOOV14211	2	834	1	1	1	1990-11-27	263	1990	11	NA	NA	311390	266	2	3	1991-01-31	1991-03-01	30	1	1991-01-31	1991-03-01	30	NA	NA	NA	NA	NA	NA	NA	0	0	NA	NA	NA	NA
ABGA	1991	SEN	LOU	TGA	NA	OVI	EWO	SNLOOV14809	W/P	M	NA	SNLOOV03954	7	2208	1	1	1	1991-01-01	265	1991	1	NA	NA	293815	272	8	7	1991-08-01	1991-08-31	31	1	1991-08-01	1991-08-31	31	NA	NA	NA	NA	NA	NA	NA	0	0	NA	NA	NA	NA
ABGA	1991	SEN	LOU	TGA	NA	OVI	EWO	SNLOOV02619	W/P	M	NA	SNLOOV12848	2	854	1	1	1	1991-01-08	265	1991	1	NA	NA	67145	274	10	9	1991-10-01	1991-10-31	31	1	1991-10-01	1991-10-31	31	NA	NA	NA	NA	NA	NA	NA	0	0	NA	NA	NA	NA
ABGA	1991	SEN	LOU	TGA	NA	OVI	EWO	SNLOOV16447	W/P	M	NA	SNLOOV02436	4	1474	1	1	1	1991-01-03	265	1991	1	NA	NA	317018	276	12	11	1991-12-01	1991-12-31	31	1	1991-12-01	1991-12-31	31	NA	NA	NA	NA	NA	NA	NA	0	0	NA	NA	NA	NA
ABGA	1991	SEN	LOU	TGA	NA	OVI	EWO	SNLOOV03953	W/P	F	NA	SNLOOV01168	1	476	1	1	1	1989-01-03	241	1989	1	NA	NA	114590	269	5	28	1991-05-02	1991-06-01	31	1	1991-05-02	1991-06-01	31	NA	NA	NA	NA	NA	NA	NA	0	0	NA	NA	NA	NA
ABGA	1991	SEN	LOU	TGA	NA	OVI	EWO	SNLOOV13652	W/P	M	NA	SNLOOV02617	2	672	1	1	1	1989-11-28	251	1989	11	NA	NA	276274	268	4	17	1991-04-02	1991-05-01	30	1	1991-04-02	1991-05-01	30	NA	NA	NA	NA	NA	NA	NA	0	0	NA	NA	NA	NA
ABGA	1991	SEN	LOU	TGA	NA	OVI	EWO	SNLOOV02617	W/P	F	NA	SNLOOV11953	4	1778	1	1	1	1988-01-26	229	1988	1	NA	NA	67061	266	2	37	1991-01-31	1991-03-01	30	1	1991-01-31	1991-03-01	30	NA	NA	NA	NA	NA	NA	NA	0	0	NA	NA	NA	NA
ABGA	1991	SEN	LOU	TGA	NA	OVI	EWO	SNLOOV02375	W/P	F	NA	SNLOOV02865	1	518	1	1	1	1984-04-16	184	1984	4	NA	NA	59268	273	9	89	1991-09-01	1991-09-30	30	1	1991-09-01	1991-09-30	30	NA	NA	NA	NA	NA	NA	NA	0	0	NA	NA	NA	NA
ABGA	1991	SEN	LOU	TGA	NA	OVI	EWO	SNLOOV02380	W/P	F	NA	SNLOOV13833	1	525	1	1	1	1990-05-06	257	1990	5	NA	NA	59422	267	3	10	1991-03-02	1991-04-01	31	1	1991-03-02	1991-04-01	31	NA	NA	NA	NA	NA	NA	NA	0	0	NA	NA	NA	NA
ABGA	1991	SEN	LOU	TGA	NA	OVI	EWO	SNLOOV14808	W/P	F	NA	SNLOOV14211	1	500	1	1	1	1989-12-28	252	1989	12	NA	NA	293807	272	8	20	1991-08-01	1991-08-31	31	1	1991-08-01	1991-08-15	15	NA	NA	595	DEA	DIS	D20	NA	0	0	NA	NA	NA	NA
ABGA	1991	SEN	LOU	TGA	NA	OVI	EWO	SNLOOV11951	W/P	F	NA	NA	NA	NA	NA	NA	0	1984-01-15	181	1984	1	NA	NA	251134	271	7	90	1991-07-02	1991-07-31	30	1	1991-07-02	1991-07-31	30	NA	NA	NA	NA	NA	NA	NA	1	0	1	1	8	2730
ABGA	1991	SEN	LOU	TGA	NA	OVI	EWO	SNLOOV15944	W/P	M	NA	NA	NA	NA	NA	NA	0	1990-02-15	254	1990	2	NA	NA	310185	265	1	11	1991-01-01	1991-01-30	30	1	1991-01-01	1991-01-15	15	NA	NA	334	SLA	NA	NA	ORD	0	0	NA	NA	NA	NA
ABGA	1991	SEN	LOU	TGA	NA	OVI	EWO	SNLOOV14809	W/P	M	NA	SNLOOV03954	7	2208	1	1	1	1991-01-01	265	1991	1	NA	NA	293816	273	9	8	1991-09-01	1991-09-30	30	1	1991-09-01	1991-09-30	30	NA	NA	NA	NA	NA	NA	NA	0	0	NA	NA	NA	NA
ABGA	1991	SEN	LOU	TGA	NA	OVI	EWO	SNLOOV17272	W/P	F	NA	SNLOOV01168	4	1498	1	1	1	1991-10-22	274	1991	10	NA	NA	327971	276	12	2	1991-12-01	1991-12-31	31	1	1991-12-01	1991-12-31	31	NA	NA	NA	NA	NA	NA	NA	0	0	NA	NA	NA	NA
ABGA	1991	SEN	LOU	TGA	NA	OVI	EWO	SNLOOV16447	W/P	M	NA	SNLOOV02436	4	1474	1	1	1	1991-01-03	265	1991	1	NA	NA	317016	274	10	9	1991-10-01	1991-10-31	31	1	1991-10-01	1991-10-31	31	NA	NA	NA	NA	NA	NA	NA	0	0	NA	NA	NA	NA
ABGA	1991	SEN	LOU	TGA	NA	OVI	EWO	SNLOOV16374	W/P	M	NA	SNLOOV01646	7	3279	1	1	1	1991-01-07	265	1991	1	NA	NA	315936	267	3	2	1991-03-02	1991-04-01	31	1	1991-03-02	1991-04-01	31	NA	NA	NA	NA	NA	NA	NA	0	0	NA	NA	NA	NA
ABGA	1991	SEN	LOU	TGA	NA	OVI	EWO	SNLOOV00679	W/P	F	NA	SNLOOV11951	8	2730	1	1	1	1991-07-07	271	1991	7	NA	NA	3547	271	7	0	1991-07-02	1991-07-31	30	1	1991-07-07	1991-07-09	3	0	BIR	2	DEA	FEE	NA	NA	0	0	NA	NA	NA	NA
ABGA	1991	SEN	LOU	TGA	NA	OVI	EWO	SNLOOV14808	W/P	F	NA	SNLOOV14211	1	500	1	1	1	1989-12-28	252	1989	12	NA	NA	293802	267	3	15	1991-03-02	1991-04-01	31	1	1991-03-02	1991-04-01	31	NA	NA	NA	NA	NA	NA	NA	0	0	NA	NA	NA	NA
ABGA	1991	SEN	LOU	TGA	NA	OVI	EWO	SNLOOV03953	W/P	F	NA	SNLOOV01168	1	476	1	1	1	1989-01-03	241	1989	1	NA	NA	114592	271	7	30	1991-07-02	1991-07-31	30	1	1991-07-02	1991-07-31	30	NA	NA	NA	NA	NA	NA	NA	0	0	NA	NA	NA	NA
ABGA	1991	SEN	LOU	TGA	NA	OVI	EWO	SNLOOV13652	W/P	M	NA	SNLOOV02617	2	672	1	1	1	1989-11-28	251	1989	11	NA	NA	276271	265	1	14	1991-01-01	1991-01-30	30	1	1991-01-01	1991-01-30	30	NA	NA	NA	NA	NA	NA	NA	0	0	NA	NA	NA	NA
ABGA	1991	SEN	LOU	TGA	NA	OVI	EWO	SNLOOV02620	W/P	F	NA	SNLOOV03953	1	731	1	1	1	1991-01-04	265	1991	1	NA	NA	67159	269	5	4	1991-05-02	1991-06-01	31	1	1991-05-02	1991-06-01	31	NA	NA	NA	NA	NA	NA	NA	0	0	NA	NA	NA	NA
ABGA	1991	SEN	LOU	TGA	NA	OVI	EWO	SNLOOV01356	W/P	F	NA	NA	NA	NA	NA	NA	0	1980-10-15	142	1980	10	NA	NA	18683	266	2	124	1991-01-31	1991-03-01	30	1	1991-01-31	1991-03-01	30	NA	NA	NA	NA	NA	NA	NA	0	0	NA	NA	NA	NA
ABGA	1991	SEN	LOU	TGA	NA	OVI	EWO	SNLOOV13764	W/P	M	NA	SNLOOV02618	3	1082	1	1	1	1989-12-01	252	1989	12	NA	NA	277746	269	5	17	1991-05-02	1991-06-01	31	1	1991-05-02	1991-06-01	31	NA	NA	NA	NA	NA	NA	NA	0	0	NA	NA	NA	NA
ABGA	1991	SEN	LOU	TGA	NA	OVI	EWO	SNLOOV16029	W/P	M	NA	SNLOOV14211	2	834	1	1	1	1990-11-27	263	1990	11	NA	NA	311389	265	1	2	1991-01-01	1991-01-30	30	1	1991-01-01	1991-01-30	30	NA	NA	NA	NA	NA	NA	NA	0	0	NA	NA	NA	NA
ABGA	1991	SEN	LOU	TGA	NA	OVI	EWO	SNLOOV02617	W/P	F	NA	SNLOOV11953	4	1778	1	1	1	1988-01-26	229	1988	1	NA	NA	67070	275	11	46	1991-11-01	1991-11-30	30	1	1991-11-01	1991-11-30	30	NA	NA	NA	NA	NA	NA	NA	0	0	NA	NA	NA	NA
ABGA	1991	SEN	LOU	TGA	NA	OVI	EWO	SNLOOV02617	W/P	F	NA	SNLOOV11953	4	1778	1	1	1	1988-01-26	229	1988	1	NA	NA	67071	276	12	47	1991-12-01	1991-12-31	31	1	1991-12-01	1991-12-31	31	NA	NA	NA	NA	NA	NA	NA	0	0	NA	NA	NA	NA
ABGA	1991	SEN	LOU	TGA	NA	OVI	EWO	SNLOOV17272	W/P	F	NA	SNLOOV01168	4	1498	1	1	1	1991-10-22	274	1991	10	NA	NA	327969	274	10	0	1991-10-01	1991-10-31	31	1	1991-10-22	1991-10-31	10	0	BIR	NA	NA	NA	NA	NA	0	0	NA	NA	NA	NA
ABGA	1991	SEN	LOU	TGA	NA	OVI	EWO	SNLOOV14809	W/P	M	NA	SNLOOV03954	7	2208	1	1	1	1991-01-01	265	1991	1	NA	NA	293814	271	7	6	1991-07-02	1991-07-31	30	1	1991-07-02	1991-07-31	30	NA	NA	NA	NA	NA	NA	NA	0	0	NA	NA	NA	NA
ABGA	1991	SEN	LOU	TGA	NA	OVI	EWO	SNLOOV16374	W/P	M	NA	SNLOOV01646	7	3279	1	1	1	1991-01-07	265	1991	1	NA	NA	315938	269	5	4	1991-05-02	1991-06-01	31	1	1991-05-02	1991-06-01	31	NA	NA	NA	NA	NA	NA	NA	0	0	NA	NA	NA	NA
ABGA	1991	SEN	LOU	TGA	NA	OVI	EWO	SNLOOV14211	W/P	F	NA	NA	NA	NA	NA	NA	0	1988-08-15	236	1988	8	NA	NA	284307	274	10	38	1991-10-01	1991-10-31	31	1	1991-10-01	1991-10-31	31	NA	NA	NA	NA	NA	NA	NA	0	0	NA	NA	NA	NA
ABGA	1991	SEN	LOU	TGA	NA	OVI	EWO	SNLOOV03954	W/P	F	NA	NA	NA	NA	NA	NA	0	1984-12-15	192	1984	12	NA	NA	114702	274	10	82	1991-10-01	1991-10-31	31	1	1991-10-01	1991-10-31	31	NA	NA	NA	NA	NA	NA	NA	0	0	NA	NA	NA	NA
ABGA	1991	SEN	LOU	TGA	NA	OVI	EWO	SNLOOV03954	W/P	F	NA	NA	NA	NA	NA	NA	0	1984-12-15	192	1984	12	NA	NA	114694	266	2	74	1991-01-31	1991-03-01	30	1	1991-01-31	1991-03-01	30	NA	NA	NA	NA	NA	NA	NA	0	0	NA	NA	NA	NA
ABGA	1991	SEN	LOU	TGA	NA	OVI	EWO	SNLOOV12556	W/P	F	NA	SNLOOV01646	5	2202	1	1	1	1988-01-26	229	1988	1	NA	NA	259981	268	4	39	1991-04-02	1991-05-01	30	1	1991-04-02	1991-05-01	30	NA	NA	NA	NA	NA	NA	NA	0	0	NA	NA	NA	NA
ABGA	1991	SEN	LOU	TGA	NA	OVI	EWO	SNLOOV01168	W/P	F	NA	SNLOOV02748	2	746	1	1	1	1987-09-15	225	1987	9	NA	NA	11885	269	5	44	1991-05-02	1991-06-01	31	1	1991-05-02	1991-06-01	31	NA	NA	NA	NA	NA	NA	NA	0	0	NA	NA	NA	NA
ABGA	1991	SEN	LOU	TGA	NA	OVI	EWO	SNLOOV02311	W/P	F	NA	SNLOOV12556	2	697	1	1	1	1989-12-23	252	1989	12	NA	NA	55982	269	5	17	1991-05-02	1991-06-01	31	1	1991-05-02	1991-06-01	31	NA	NA	NA	NA	NA	NA	NA	0	0	NA	NA	NA	NA
ABGA	1991	SEN	LOU	TGA	NA	OVI	EWO	SNLOOV02618	W/P	F	NA	NA	NA	NA	NA	NA	0	1986-12-15	216	1986	12	NA	NA	67130	267	3	51	1991-03-02	1991-04-01	31	1	1991-03-02	1991-04-01	31	NA	NA	NA	NA	NA	NA	NA	0	0	NA	NA	NA	NA
ABGA	1991	SEN	LOU	TGA	NA	OVI	EWO	SNLOOV15685	W/P	M	NA	SNLOOV11951	7	2442	1	1	1	1990-09-22	261	1990	9	NA	NA	306631	267	3	6	1991-03-02	1991-04-01	31	1	1991-03-02	1991-04-01	31	NA	NA	NA	NA	NA	NA	NA	0	0	NA	NA	NA	NA
ABGA	1991	SEN	LOU	TGA	NA	OVI	EWO	SNLOOV14813	W/P	M	NA	SNLOOV01485	5	1824	1	1	1	1990-01-02	253	1990	1	NA	NA	293872	266	2	13	1991-01-31	1991-03-01	30	1	1991-01-31	1991-03-01	30	NA	NA	NA	NA	NA	NA	NA	0	0	NA	NA	NA	NA
ABGA	1991	SEN	LOU	TGA	NA	OVI	EWO	SNLOOV15685	W/P	M	NA	SNLOOV11951	7	2442	1	1	1	1990-09-22	261	1990	9	NA	NA	306633	269	5	8	1991-05-02	1991-06-01	31	1	1991-05-02	1991-06-01	31	NA	NA	NA	NA	NA	NA	NA	0	0	NA	NA	NA	NA
ABGA	1991	SEN	LOU	TGA	NA	OVI	EWO	SNLOOV16374	W/P	M	NA	SNLOOV01646	7	3279	1	1	1	1991-01-07	265	1991	1	NA	NA	315935	266	2	1	1991-01-31	1991-03-01	30	1	1991-01-31	1991-03-01	30	NA	NA	NA	NA	NA	NA	NA	0	0	NA	NA	NA	NA
ABGA	1991	SEN	LOU	TGA	NA	OVI	EWO	SNLOOV16447	W/P	M	NA	SNLOOV02436	4	1474	1	1	1	1991-01-03	265	1991	1	NA	NA	317013	271	7	6	1991-07-02	1991-07-31	30	1	1991-07-02	1991-07-31	30	NA	NA	NA	NA	NA	NA	NA	0	0	NA	NA	NA	NA
ABGA	1991	SEN	LOU	TGA	NA	OVI	EWO	SNLOOV16447	W/P	M	NA	SNLOOV02436	4	1474	1	1	1	1991-01-03	265	1991	1	NA	NA	317017	275	11	10	1991-11-01	1991-11-30	30	1	1991-11-01	1991-11-30	30	NA	NA	NA	NA	NA	NA	NA	0	0	NA	NA	NA	NA
ABGA	1991	SEN	LOU	TGA	NA	OVI	EWO	SNLOOV17270	W/P	F	NA	SNLOOV02436	5	1768	1	1	1	1991-10-24	274	1991	10	NA	NA	327944	276	12	2	1991-12-01	1991-12-31	31	1	1991-12-01	1991-12-31	31	NA	NA	NA	NA	NA	NA	NA	0	0	NA	NA	NA	NA
ABGA	1991	SEN	LOU	TGA	NA	OVI	EWO	SNLOOV16473	W/P	M	NA	SNLOOV02618	4	1482	1	1	1	1991-01-05	265	1991	1	NA	NA	317334	266	2	1	1991-01-31	1991-03-01	30	1	1991-01-31	1991-03-01	30	NA	NA	NA	NA	NA	NA	NA	0	0	NA	NA	NA	NA
ABGA	1991	SEN	LOU	TGA	NA	OVI	EWO	SNLOOV03953	W/P	F	NA	SNLOOV01168	1	476	1	1	1	1989-01-03	241	1989	1	NA	NA	114593	272	8	31	1991-08-01	1991-08-31	31	1	1991-08-01	1991-08-31	31	NA	NA	NA	NA	NA	NA	NA	0	0	NA	NA	NA	NA
ABGA	1991	SEN	LOU	TGA	NA	OVI	EWO	SNLOOV03954	W/P	F	NA	NA	NA	NA	NA	NA	0	1984-12-15	192	1984	12	NA	NA	114698	270	6	78	1991-06-02	1991-07-01	30	1	1991-06-02	1991-07-01	30	NA	NA	NA	NA	NA	NA	NA	0	0	NA	NA	NA	NA
ABGA	1991	SEN	LOU	TGA	NA	OVI	EWO	SNLOOV12848	W/P	F	NA	SNLOOV02748	3	1103	1	1	1	1988-09-06	237	1988	9	NA	NA	264368	265	1	28	1991-01-01	1991-01-30	30	1	1991-01-01	1991-01-30	30	NA	NA	NA	NA	NA	NA	NA	1	0	1	1	2	854
ABGA	1991	SEN	LOU	TGA	NA	OVI	EWO	SNLOOV03954	W/P	F	NA	NA	NA	NA	NA	NA	0	1984-12-15	192	1984	12	NA	NA	114699	271	7	79	1991-07-02	1991-07-31	30	1	1991-07-02	1991-07-31	30	NA	NA	NA	NA	NA	NA	NA	0	0	NA	NA	NA	NA
ABGA	1991	SEN	LOU	TGA	NA	OVI	EWO	SNLOOV02619	W/P	M	NA	SNLOOV12848	2	854	1	1	1	1991-01-08	265	1991	1	NA	NA	67137	266	2	1	1991-01-31	1991-03-01	30	1	1991-01-31	1991-03-01	30	NA	NA	NA	NA	NA	NA	NA	0	0	NA	NA	NA	NA
ABGA	1991	SEN	LOU	TGA	NA	OVI	EWO	SNLOOV02617	W/P	F	NA	SNLOOV11953	4	1778	1	1	1	1988-01-26	229	1988	1	NA	NA	67064	269	5	40	1991-05-02	1991-06-01	31	1	1991-05-02	1991-06-01	31	NA	NA	NA	NA	NA	NA	NA	0	0	NA	NA	NA	NA
ABGA	1991	SEN	LOU	TGA	NA	OVI	EWO	SNLOOV02617	W/P	F	NA	SNLOOV11953	4	1778	1	1	1	1988-01-26	229	1988	1	NA	NA	67069	274	10	45	1991-10-01	1991-10-31	31	1	1991-10-01	1991-10-31	31	NA	NA	NA	NA	NA	NA	NA	0	0	NA	NA	NA	NA
ABGA	1991	SEN	LOU	TGA	NA	OVI	EWO	SNLOOV02436	W/P	F	NA	SNLOOV01485	2	716	1	1	1	1986-12-21	216	1986	12	NA	NA	61157	270	6	54	1991-06-02	1991-07-01	30	1	1991-06-02	1991-07-01	30	NA	NA	NA	NA	NA	NA	NA	0	0	NA	NA	NA	NA
ABGA	1991	SEN	LOU	TGA	NA	OVI	EWO	SNLOOV03954	W/P	F	NA	NA	NA	NA	NA	NA	0	1984-12-15	192	1984	12	NA	NA	114695	267	3	75	1991-03-02	1991-04-01	31	1	1991-03-02	1991-04-01	31	NA	NA	NA	NA	NA	NA	NA	0	0	NA	NA	NA	NA
ABGA	1991	SEN	LOU	TGA	NA	OVI	EWO	SNLOOV16374	W/P	M	NA	SNLOOV01646	7	3279	1	1	1	1991-01-07	265	1991	1	NA	NA	315940	271	7	6	1991-07-02	1991-07-31	30	1	1991-07-02	1991-07-17	16	NA	NA	191	DEA	DIS	D20	NA	0	0	NA	NA	NA	NA
ABGA	1991	SEN	LOU	TGA	NA	OVI	EWO	SNLOOV02620	W/P	F	NA	SNLOOV03953	1	731	1	1	1	1991-01-04	265	1991	1	NA	NA	67158	268	4	3	1991-04-02	1991-05-01	30	1	1991-04-02	1991-05-01	30	NA	NA	NA	NA	NA	NA	NA	0	0	NA	NA	NA	NA
ABGA	1991	SEN	LOU	TGA	NA	OVI	EWO	SNLOOV16447	W/P	M	NA	SNLOOV02436	4	1474	1	1	1	1991-01-03	265	1991	1	NA	NA	317011	269	5	4	1991-05-02	1991-06-01	31	1	1991-05-02	1991-06-01	31	NA	NA	NA	NA	NA	NA	NA	0	0	NA	NA	NA	NA
ABGA	1991	SEN	LOU	TGA	NA	OVI	EWO	SNLOOV14813	W/P	M	NA	SNLOOV01485	5	1824	1	1	1	1990-01-02	253	1990	1	NA	NA	293875	269	5	16	1991-05-02	1991-06-01	31	1	1991-05-02	1991-06-01	31	NA	NA	NA	NA	NA	NA	NA	0	0	NA	NA	NA	NA
ABGA	1991	SEN	LOU	TGA	NA	OVI	EWO	SNLOOV14809	W/P	M	NA	SNLOOV03954	7	2208	1	1	1	1991-01-01	265	1991	1	NA	NA	293817	274	10	9	1991-10-01	1991-10-31	31	1	1991-10-01	1991-10-10	10	NA	NA	282	SAL	NA	NA	NA	0	0	NA	NA	NA	NA
ABGA	1991	SEN	LOU	TGA	NA	OVI	EWO	SNLOOV03953	W/P	F	NA	SNLOOV01168	1	476	1	1	1	1989-01-03	241	1989	1	NA	NA	114596	275	11	34	1991-11-01	1991-11-30	30	1	1991-11-01	1991-11-30	30	NA	NA	NA	NA	NA	NA	NA	0	0	NA	NA	NA	NA
ABGA	1991	SEN	LOU	TGA	NA	OVI	EWO	SNLOOV03953	W/P	F	NA	SNLOOV01168	1	476	1	1	1	1989-01-03	241	1989	1	NA	NA	114594	273	9	32	1991-09-01	1991-09-30	30	1	1991-09-01	1991-09-30	30	NA	NA	NA	NA	NA	NA	NA	0	0	NA	NA	NA	NA
ABGA	1991	SEN	LOU	TGA	NA	OVI	EWO	SNLOOV02621	W/P	F	NA	SNLOOV02375	7	2452	1	1	1	1991-01-02	265	1991	1	NA	NA	67167	268	4	3	1991-04-02	1991-05-01	30	1	1991-04-02	1991-05-01	30	NA	NA	NA	NA	NA	NA	NA	0	0	NA	NA	NA	NA
ABGA	1991	SEN	LOU	TGA	NA	OVI	EWO	SNLOOV02311	W/P	F	NA	SNLOOV12556	2	697	1	1	1	1989-12-23	252	1989	12	NA	NA	55979	266	2	14	1991-01-31	1991-03-01	30	1	1991-01-31	1991-03-01	30	NA	NA	NA	NA	NA	NA	NA	0	0	NA	NA	NA	NA
ABGA	1991	SEN	LOU	TGA	NA	OVI	EWO	SNLOOV01485	W/P	F	NA	SNLOOV06289	6	1847	1	1	1	1985-01-04	193	1985	1	NA	NA	23526	274	10	81	1991-10-01	1991-10-31	31	1	1991-10-01	1991-10-10	10	NA	NA	2470	DEA	DIS	D80	NA	0	0	NA	NA	NA	NA
ABGA	1991	SEN	LOU	TGA	NA	OVI	EWO	SNLOOV02380	W/P	F	NA	SNLOOV13833	1	525	1	1	1	1990-05-06	257	1990	5	NA	NA	59431	276	12	19	1991-12-01	1991-12-31	31	1	1991-12-01	1991-12-31	31	NA	NA	NA	NA	NA	NA	NA	0	0	NA	NA	NA	NA
ABGA	1991	SEN	LOU	TGA	NA	OVI	EWO	SNLOOV02618	W/P	F	NA	NA	NA	NA	NA	NA	0	1986-12-15	216	1986	12	NA	NA	67129	266	2	50	1991-01-31	1991-03-01	30	1	1991-01-31	1991-03-01	30	NA	NA	NA	NA	NA	NA	NA	0	0	NA	NA	NA	NA
ABGA	1991	SEN	LOU	TGA	NA	OVI	EWO	SNLOOV16449	W/P	M	NA	SNLOOV01168	3	1203	1	1	1	1990-12-31	264	1990	12	NA	NA	317036	266	2	2	1991-01-31	1991-03-01	30	1	1991-01-31	1991-02-27	28	NA	NA	58	DEA	DIS	D20	NA	0	0	NA	NA	NA	NA
ABGA	1991	SEN	LOU	TGA	NA	OVI	EWO	SNLOOV02436	W/P	F	NA	SNLOOV01485	2	716	1	1	1	1986-12-21	216	1986	12	NA	NA	61163	276	12	60	1991-12-01	1991-12-31	31	1	1991-12-01	1991-12-31	31	NA	NA	NA	NA	NA	NA	NA	0	0	NA	NA	NA	NA
ABGA	1991	SEN	LOU	TGA	NA	OVI	EWO	SNLOOV16374	W/P	M	NA	SNLOOV01646	7	3279	1	1	1	1991-01-07	265	1991	1	NA	NA	315937	268	4	3	1991-04-02	1991-05-01	30	1	1991-04-02	1991-05-01	30	NA	NA	NA	NA	NA	NA	NA	0	0	NA	NA	NA	NA
ABGA	1991	SEN	LOU	TGA	NA	OVI	EWO	SNLOOV02621	W/P	F	NA	SNLOOV02375	7	2452	1	1	1	1991-01-02	265	1991	1	NA	NA	67168	269	5	4	1991-05-02	1991-06-01	31	1	1991-05-02	1991-06-01	31	NA	NA	NA	NA	NA	NA	NA	0	0	NA	NA	NA	NA
ABGA	1991	SEN	LOU	TGA	NA	OVI	EWO	SNLOOV16029	W/P	M	NA	SNLOOV14211	2	834	1	1	1	1990-11-27	263	1990	11	NA	NA	311392	268	4	5	1991-04-02	1991-05-01	30	1	1991-04-02	1991-05-01	30	NA	NA	NA	NA	NA	NA	NA	0	0	NA	NA	NA	NA
ABGA	1991	SEN	LOU	TGA	NA	OVI	EWO	SNLOOV16447	W/P	M	NA	SNLOOV02436	4	1474	1	1	1	1991-01-03	265	1991	1	NA	NA	317010	268	4	3	1991-04-02	1991-05-01	30	1	1991-04-02	1991-05-01	30	NA	NA	NA	NA	NA	NA	NA	0	0	NA	NA	NA	NA
ABGA	1991	SEN	LOU	TGA	NA	OVI	EWO	SNLOOV01168	W/P	F	NA	SNLOOV02748	2	746	1	1	1	1987-09-15	225	1987	9	NA	NA	11891	275	11	50	1991-11-01	1991-11-30	30	1	1991-11-01	1991-11-30	30	NA	NA	NA	NA	NA	NA	NA	0	0	NA	NA	NA	NA
ABGA	1991	SEN	LOU	TGA	NA	OVI	EWO	SNLOOV17270	W/P	F	NA	SNLOOV02436	5	1768	1	1	1	1991-10-24	274	1991	10	NA	NA	327942	274	10	0	1991-10-01	1991-10-31	31	1	1991-10-24	1991-10-31	8	0	BIR	NA	NA	NA	NA	NA	0	0	NA	NA	NA	NA
ABGA	1991	SEN	LOU	TGA	NA	OVI	EWO	SNLOOV14211	W/P	F	NA	NA	NA	NA	NA	NA	0	1988-08-15	236	1988	8	NA	NA	284300	267	3	31	1991-03-02	1991-04-01	31	1	1991-03-02	1991-04-01	31	NA	NA	NA	NA	NA	NA	NA	0	0	NA	NA	NA	NA
ABGA	1991	SEN	LOU	TGA	NA	OVI	EWO	SNLOOV16473	W/P	M	NA	SNLOOV02618	4	1482	1	1	1	1991-01-05	265	1991	1	NA	NA	317339	271	7	6	1991-07-02	1991-07-31	30	1	1991-07-02	1991-07-31	30	NA	NA	NA	NA	NA	NA	NA	0	0	NA	NA	NA	NA
ABGA	1991	SEN	LOU	TGA	NA	OVI	EWO	SNLOOV16473	W/P	M	NA	SNLOOV02618	4	1482	1	1	1	1991-01-05	265	1991	1	NA	NA	317340	272	8	7	1991-08-01	1991-08-31	31	1	1991-08-01	1991-08-31	31	NA	NA	NA	NA	NA	NA	NA	0	0	NA	NA	NA	NA
ABGA	1991	SEN	LOU	TGA	NA	OVI	EWO	SNLOOV13833	W/P	F	NA	SNLOOV01486	4	1402	1	1	1	1988-11-27	239	1988	11	NA	NA	278833	274	10	35	1991-10-01	1991-10-31	31	1	1991-10-01	1991-10-31	31	NA	NA	NA	NA	NA	NA	NA	0	0	NA	NA	NA	NA
ABGA	1991	SEN	LOU	TGA	NA	OVI	EWO	SNLOOV14211	W/P	F	NA	NA	NA	NA	NA	NA	0	1988-08-15	236	1988	8	NA	NA	284302	269	5	33	1991-05-02	1991-06-01	31	1	1991-05-02	1991-06-01	31	NA	NA	NA	NA	NA	NA	NA	0	0	NA	NA	NA	NA
ABGA	1991	SEN	LOU	TGA	NA	OVI	EWO	SNLOOV02436	W/P	F	NA	SNLOOV01485	2	716	1	1	1	1986-12-21	216	1986	12	NA	NA	61158	271	7	55	1991-07-02	1991-07-31	30	1	1991-07-02	1991-07-31	30	NA	NA	NA	NA	NA	NA	NA	0	0	NA	NA	NA	NA
ABGA	1991	SEN	LOU	TGA	NA	OVI	EWO	SNLOOV01168	W/P	F	NA	SNLOOV02748	2	746	1	1	1	1987-09-15	225	1987	9	NA	NA	11886	270	6	45	1991-06-02	1991-07-01	30	1	1991-06-02	1991-07-01	30	NA	NA	NA	NA	NA	NA	NA	0	0	NA	NA	NA	NA
ABGA	1991	SEN	LOU	TGA	NA	OVI	EWO	SNLOOV14211	W/P	F	NA	NA	NA	NA	NA	NA	0	1988-08-15	236	1988	8	NA	NA	284304	271	7	35	1991-07-02	1991-07-31	30	1	1991-07-02	1991-07-31	30	NA	NA	NA	NA	NA	NA	NA	0	0	NA	NA	NA	NA
ABGA	1991	SEN	LOU	TGA	NA	OVI	EWO	SNLOOV16374	W/P	M	NA	SNLOOV01646	7	3279	1	1	1	1991-01-07	265	1991	1	NA	NA	315939	270	6	5	1991-06-02	1991-07-01	30	1	1991-06-02	1991-07-01	30	NA	NA	NA	NA	NA	NA	NA	0	0	NA	NA	NA	NA
ABGA	1991	SEN	LOU	TGA	NA	OVI	EWO	SNLOOV12848	W/P	F	NA	SNLOOV02748	3	1103	1	1	1	1988-09-06	237	1988	9	NA	NA	264370	267	3	30	1991-03-02	1991-04-01	31	1	1991-03-02	1991-04-01	31	NA	NA	NA	NA	NA	NA	NA	0	0	NA	NA	NA	NA
ABGA	1991	SEN	LOU	TGA	NA	OVI	EWO	SNLOOV17270	W/P	F	NA	SNLOOV02436	5	1768	1	1	1	1991-10-24	274	1991	10	NA	NA	327943	275	11	1	1991-11-01	1991-11-30	30	1	1991-11-01	1991-11-30	30	NA	NA	NA	NA	NA	NA	NA	0	0	NA	NA	NA	NA
ABGA	1991	SEN	LOU	TGA	NA	OVI	EWO	SNLOOV01168	W/P	F	NA	SNLOOV02748	2	746	1	1	1	1987-09-15	225	1987	9	NA	NA	11890	274	10	49	1991-10-01	1991-10-31	31	1	1991-10-01	1991-10-31	31	NA	NA	NA	NA	NA	NA	NA	1	0	1	1	4	1498
ABGA	1991	SEN	LOU	TGA	NA	OVI	EWO	SNLOOV14809	W/P	M	NA	SNLOOV03954	7	2208	1	1	1	1991-01-01	265	1991	1	NA	NA	293808	265	1	0	1991-01-01	1991-01-30	30	1	1991-01-01	1991-01-30	30	0	BIR	NA	NA	NA	NA	NA	0	0	NA	NA	NA	NA
ABGA	1991	SEN	LOU	TGA	NA	OVI	EWO	SNLOOV14809	W/P	M	NA	SNLOOV03954	7	2208	1	1	1	1991-01-01	265	1991	1	NA	NA	293809	266	2	1	1991-01-31	1991-03-01	30	1	1991-01-31	1991-03-01	30	NA	NA	NA	NA	NA	NA	NA	0	0	NA	NA	NA	NA
ABGA	1991	SEN	LOU	TGA	NA	OVI	EWO	SNLOOV03954	W/P	F	NA	NA	NA	NA	NA	NA	0	1984-12-15	192	1984	12	NA	NA	114696	268	4	76	1991-04-02	1991-05-01	30	1	1991-04-02	1991-05-01	30	NA	NA	NA	NA	NA	NA	NA	0	0	NA	NA	NA	NA
ABGA	1991	SEN	LOU	TGA	NA	OVI	EWO	SNLOOV02375	W/P	F	NA	SNLOOV02865	1	518	1	1	1	1984-04-16	184	1984	4	NA	NA	59265	270	6	86	1991-06-02	1991-07-01	30	1	1991-06-02	1991-07-01	30	NA	NA	NA	NA	NA	NA	NA	0	0	NA	NA	NA	NA
ABGA	1991	SEN	LOU	TGA	NA	OVI	EWO	SNLOOV12556	W/P	F	NA	SNLOOV01646	5	2202	1	1	1	1988-01-26	229	1988	1	NA	NA	259982	269	5	40	1991-05-02	1991-06-01	31	1	1991-05-02	1991-06-01	31	NA	NA	NA	NA	NA	NA	NA	0	0	NA	NA	NA	NA
ABGA	1991	SEN	LOU	TGA	NA	OVI	EWO	SNLOOV02618	W/P	F	NA	NA	NA	NA	NA	NA	0	1986-12-15	216	1986	12	NA	NA	67131	268	4	52	1991-04-02	1991-05-01	30	1	1991-04-02	1991-05-01	30	NA	NA	NA	NA	NA	NA	NA	0	0	NA	NA	NA	NA
ABGA	1991	SEN	LOU	TGA	NA	OVI	EWO	SNLOOV01356	W/P	F	NA	NA	NA	NA	NA	NA	0	1980-10-15	142	1980	10	NA	NA	18693	276	12	134	1991-12-01	1991-12-31	31	1	1991-12-01	1991-12-31	31	NA	NA	NA	NA	NA	NA	NA	0	0	NA	NA	NA	NA
ABGA	1991	SEN	LOU	TGA	NA	OVI	EWO	SNLOOV02380	W/P	F	NA	SNLOOV13833	1	525	1	1	1	1990-05-06	257	1990	5	NA	NA	59430	275	11	18	1991-11-01	1991-11-30	30	1	1991-11-01	1991-11-30	30	NA	NA	NA	NA	NA	NA	NA	0	0	NA	NA	NA	NA
ABGA	1991	SEN	LOU	TGA	NA	OVI	EWO	SNLOOV02436	W/P	F	NA	SNLOOV01485	2	716	1	1	1	1986-12-21	216	1986	12	NA	NA	61156	269	5	53	1991-05-02	1991-06-01	31	1	1991-05-02	1991-06-01	31	NA	NA	NA	NA	NA	NA	NA	0	0	NA	NA	NA	NA
ABGA	1991	SEN	LOU	TGA	NA	OVI	EWO	SNLOOV17272	W/P	F	NA	SNLOOV01168	4	1498	1	1	1	1991-10-22	274	1991	10	NA	NA	327970	275	11	1	1991-11-01	1991-11-30	30	1	1991-11-01	1991-11-30	30	NA	NA	NA	NA	NA	NA	NA	0	0	NA	NA	NA	NA
ABGA	1991	SEN	LOU	TGA	NA	OVI	EWO	SNLOOV16447	W/P	M	NA	SNLOOV02436	4	1474	1	1	1	1991-01-03	265	1991	1	NA	NA	317014	272	8	7	1991-08-01	1991-08-31	31	1	1991-08-01	1991-08-31	31	NA	NA	NA	NA	NA	NA	NA	0	0	NA	NA	NA	NA
ABGA	1991	SEN	LOU	TGA	NA	OVI	EWO	SNLOOV16029	W/P	M	NA	SNLOOV14211	2	834	1	1	1	1990-11-27	263	1990	11	NA	NA	311394	270	6	7	1991-06-02	1991-07-01	30	1	1991-06-02	1991-07-01	30	NA	NA	NA	NA	NA	NA	NA	0	0	NA	NA	NA	NA
ABGA	1991	SEN	LOU	TGA	NA	OVI	EWO	SNLOOV11951	W/P	F	NA	NA	NA	NA	NA	NA	0	1984-01-15	181	1984	1	NA	NA	251130	267	3	86	1991-03-02	1991-04-01	31	1	1991-03-02	1991-04-01	31	NA	NA	NA	NA	NA	NA	NA	0	0	NA	NA	NA	NA
ABGA	1991	SEN	LOU	TGA	NA	OVI	EWO	SNLOOV12556	W/P	F	NA	SNLOOV01646	5	2202	1	1	1	1988-01-26	229	1988	1	NA	NA	259987	274	10	45	1991-10-01	1991-10-31	31	1	1991-10-01	1991-10-31	31	NA	NA	NA	NA	NA	NA	NA	0	0	NA	NA	NA	NA
ABGA	1991	SEN	LOU	TGA	NA	OVI	EWO	SNLOOV01168	W/P	F	NA	SNLOOV02748	2	746	1	1	1	1987-09-15	225	1987	9	NA	NA	11881	265	1	40	1991-01-01	1991-01-30	30	1	1991-01-01	1991-01-30	30	NA	NA	NA	NA	NA	NA	NA	0	0	NA	NA	NA	NA
ABGA	1991	SEN	LOU	TGA	NA	OVI	EWO	SNLOOV14211	W/P	F	NA	NA	NA	NA	NA	NA	0	1988-08-15	236	1988	8	NA	NA	284309	276	12	40	1991-12-01	1991-12-31	31	1	1991-12-01	1991-12-31	31	NA	NA	NA	NA	NA	NA	NA	0	0	NA	NA	NA	NA
ABGA	1991	SEN	LOU	TGA	NA	OVI	EWO	SNLOOV16990	W/P	M	NA	SNLOOV14808	1	528	1	1	1	1991-06-09	270	1991	6	NA	NA	324185	275	11	5	1991-11-01	1991-11-30	30	1	1991-11-01	1991-11-30	30	NA	NA	NA	NA	NA	NA	NA	0	0	NA	NA	NA	NA
ABGA	1991	SEN	LOU	TGA	NA	OVI	EWO	SNLOOV02311	W/P	F	NA	SNLOOV12556	2	697	1	1	1	1989-12-23	252	1989	12	NA	NA	55978	265	1	13	1991-01-01	1991-01-30	30	1	1991-01-01	1991-01-30	30	NA	NA	NA	NA	NA	NA	NA	0	0	NA	NA	NA	NA
ABGA	1991	SEN	LOU	TGA	NA	OVI	EWO	SNLOOV03954	W/P	F	NA	NA	NA	NA	NA	NA	0	1984-12-15	192	1984	12	NA	NA	114700	272	8	80	1991-08-01	1991-08-31	31	1	1991-08-01	1991-08-31	31	NA	NA	NA	NA	NA	NA	NA	0	0	NA	NA	NA	NA
ABGA	1991	SEN	LOU	TGA	NA	OVI	EWO	SNLOOV02311	W/P	F	NA	SNLOOV12556	2	697	1	1	1	1989-12-23	252	1989	12	NA	NA	55987	276	12	24	1991-12-01	1991-12-31	31	1	1991-12-01	1991-12-31	31	NA	NA	NA	NA	NA	NA	NA	0	0	NA	NA	NA	NA
ABGA	1991	SEN	LOU	TGA	NA	OVI	EWO	SNLOOV02619	W/P	M	NA	SNLOOV12848	2	854	1	1	1	1991-01-08	265	1991	1	NA	NA	67139	268	4	3	1991-04-02	1991-05-01	30	1	1991-04-02	1991-05-01	30	NA	NA	NA	NA	NA	NA	NA	0	0	NA	NA	NA	NA
ABGA	1991	SEN	LOU	TGA	NA	OVI	EWO	SNLOOV14211	W/P	F	NA	NA	NA	NA	NA	NA	0	1988-08-15	236	1988	8	NA	NA	284303	270	6	34	1991-06-02	1991-07-01	30	1	1991-06-02	1991-07-01	30	NA	NA	NA	NA	NA	NA	NA	0	0	NA	NA	NA	NA
ABGA	1991	SEN	LOU	TGA	NA	OVI	EWO	SNLOOV02436	W/P	F	NA	SNLOOV01485	2	716	1	1	1	1986-12-21	216	1986	12	NA	NA	61154	267	3	51	1991-03-02	1991-04-01	31	1	1991-03-02	1991-04-01	31	NA	NA	NA	NA	NA	NA	NA	0	0	NA	NA	NA	NA
ABGA	1991	SEN	LOU	TGA	NA	OVI	EWO	SNLOOV02621	W/P	F	NA	SNLOOV02375	7	2452	1	1	1	1991-01-02	265	1991	1	NA	NA	67174	275	11	10	1991-11-01	1991-11-30	30	1	1991-11-01	1991-11-30	30	NA	NA	NA	NA	NA	NA	NA	0	0	NA	NA	NA	NA
ABGA	1991	SEN	LOU	TGA	NA	OVI	EWO	SNLOOV02621	W/P	F	NA	SNLOOV02375	7	2452	1	1	1	1991-01-02	265	1991	1	NA	NA	67171	272	8	7	1991-08-01	1991-08-31	31	1	1991-08-01	1991-08-31	31	NA	NA	NA	NA	NA	NA	NA	0	0	NA	NA	NA	NA
ABGA	1991	SEN	LOU	TGA	NA	OVI	EWO	SNLOOV01168	W/P	F	NA	SNLOOV02748	2	746	1	1	1	1987-09-15	225	1987	9	NA	NA	11889	273	9	48	1991-09-01	1991-09-30	30	1	1991-09-01	1991-09-30	30	NA	NA	NA	NA	NA	NA	NA	0	0	NA	NA	NA	NA
ABGA	1991	SEN	LOU	TGA	NA	OVI	EWO	SNLOOV14809	W/P	M	NA	SNLOOV03954	7	2208	1	1	1	1991-01-01	265	1991	1	NA	NA	293812	269	5	4	1991-05-02	1991-06-01	31	1	1991-05-02	1991-06-01	31	NA	NA	NA	NA	NA	NA	NA	0	0	NA	NA	NA	NA
ABGA	1991	SEN	LOU	TGA	NA	OVI	EWO	SNLOOV16449	W/P	M	NA	SNLOOV01168	3	1203	1	1	1	1990-12-31	264	1990	12	NA	NA	317035	265	1	1	1991-01-01	1991-01-30	30	1	1991-01-01	1991-01-30	30	NA	NA	NA	NA	NA	NA	NA	0	0	NA	NA	NA	NA
ABGA	1991	SEN	LOU	TGA	NA	OVI	EWO	SNLOOV03954	W/P	F	NA	NA	NA	NA	NA	NA	0	1984-12-15	192	1984	12	NA	NA	114701	273	9	81	1991-09-01	1991-09-30	30	1	1991-09-01	1991-09-30	30	NA	NA	NA	NA	NA	NA	NA	0	0	NA	NA	NA	NA
ABGA	1991	SEN	LOU	TGA	NA	OVI	EWO	SNLOOV16473	W/P	M	NA	SNLOOV02618	4	1482	1	1	1	1991-01-05	265	1991	1	NA	NA	317336	268	4	3	1991-04-02	1991-05-01	30	1	1991-04-02	1991-05-01	30	NA	NA	NA	NA	NA	NA	NA	0	0	NA	NA	NA	NA
ABGA	1991	SEN	LOU	TGA	NA	OVI	EWO	SNLOOV02311	W/P	F	NA	SNLOOV12556	2	697	1	1	1	1989-12-23	252	1989	12	NA	NA	55981	268	4	16	1991-04-02	1991-05-01	30	1	1991-04-02	1991-05-01	30	NA	NA	NA	NA	NA	NA	NA	0	0	NA	NA	NA	NA
ABGA	1991	SEN	LOU	TGA	NA	OVI	EWO	SNLOOV02311	W/P	F	NA	SNLOOV12556	2	697	1	1	1	1989-12-23	252	1989	12	NA	NA	55984	271	7	19	1991-07-02	1991-07-31	30	1	1991-07-02	1991-07-26	25	NA	NA	580	DPC	NA	NA	NA	0	0	NA	NA	NA	NA
ABGA	1991	SEN	LOU	TGA	NA	OVI	EWO	SNLOOV02375	W/P	F	NA	SNLOOV02865	1	518	1	1	1	1984-04-16	184	1984	4	NA	NA	59262	267	3	83	1991-03-02	1991-04-01	31	1	1991-03-02	1991-04-01	31	NA	NA	NA	NA	NA	NA	NA	0	0	NA	NA	NA	NA
ABGA	1991	SEN	LOU	TGA	NA	OVI	EWO	SNLOOV16473	W/P	M	NA	SNLOOV02618	4	1482	1	1	1	1991-01-05	265	1991	1	NA	NA	317344	276	12	11	1991-12-01	1991-12-31	31	1	1991-12-01	1991-12-31	31	NA	NA	NA	NA	NA	NA	NA	0	0	NA	NA	NA	NA
ABGA	1991	SEN	LOU	TGA	NA	OVI	EWO	SNLOOV02621	W/P	F	NA	SNLOOV02375	7	2452	1	1	1	1991-01-02	265	1991	1	NA	NA	67164	265	1	0	1991-01-01	1991-01-30	30	1	1991-01-02	1991-01-30	29	0	BIR	NA	NA	NA	NA	NA	0	0	NA	NA	NA	NA
ABGA	1991	SEN	LOU	TGA	NA	OVI	EWO	SNLOOV01356	W/P	F	NA	NA	NA	NA	NA	NA	0	1980-10-15	142	1980	10	NA	NA	18685	268	4	126	1991-04-02	1991-05-01	30	1	1991-04-02	1991-05-01	30	NA	NA	NA	NA	NA	NA	NA	0	0	NA	NA	NA	NA
ABGA	1991	SEN	LOU	TGA	NA	OVI	EWO	SNLOOV13833	W/P	F	NA	SNLOOV01486	4	1402	1	1	1	1988-11-27	239	1988	11	NA	NA	278828	269	5	30	1991-05-02	1991-06-01	31	1	1991-05-02	1991-06-01	31	NA	NA	NA	NA	NA	NA	NA	0	0	NA	NA	NA	NA
ABGA	1991	SEN	LOU	TGA	NA	OVI	EWO	SNLOOV14809	W/P	M	NA	SNLOOV03954	7	2208	1	1	1	1991-01-01	265	1991	1	NA	NA	293813	270	6	5	1991-06-02	1991-07-01	30	1	1991-06-02	1991-07-01	30	NA	NA	NA	NA	NA	NA	NA	0	0	NA	NA	NA	NA
ABGA	1991	SEN	LOU	TGA	NA	OVI	EWO	SNLOOV12556	W/P	F	NA	SNLOOV01646	5	2202	1	1	1	1988-01-26	229	1988	1	NA	NA	259988	275	11	46	1991-11-01	1991-11-30	30	1	1991-11-01	1991-11-30	30	NA	NA	NA	NA	NA	NA	NA	0	0	NA	NA	NA	NA
ABGA	1991	SEN	LOU	TGA	NA	OVI	EWO	SNLOOV15685	W/P	M	NA	SNLOOV11951	7	2442	1	1	1	1990-09-22	261	1990	9	NA	NA	306629	265	1	4	1991-01-01	1991-01-30	30	1	1991-01-01	1991-01-30	30	NA	NA	NA	NA	NA	NA	NA	0	0	NA	NA	NA	NA
ABGA	1991	SEN	LOU	TGA	NA	OVI	EWO	SNLOOV16029	W/P	M	NA	SNLOOV14211	2	834	1	1	1	1990-11-27	263	1990	11	NA	NA	311393	269	5	6	1991-05-02	1991-06-01	31	1	1991-05-02	1991-06-01	31	NA	NA	NA	NA	NA	NA	NA	0	0	NA	NA	NA	NA
ABGA	1991	SEN	LOU	TGA	NA	OVI	EWO	SNLOOV12848	W/P	F	NA	SNLOOV02748	3	1103	1	1	1	1988-09-06	237	1988	9	NA	NA	264379	276	12	39	1991-12-01	1991-12-31	31	1	1991-12-01	1991-12-31	31	NA	NA	NA	NA	NA	NA	NA	0	0	NA	NA	NA	NA
ABGA	1991	SEN	LOU	TGA	NA	OVI	EWO	SNLOOV14808	W/P	F	NA	SNLOOV14211	1	500	1	1	1	1989-12-28	252	1989	12	NA	NA	293804	269	5	17	1991-05-02	1991-06-01	31	1	1991-05-02	1991-06-01	31	NA	NA	NA	NA	NA	NA	NA	0	0	NA	NA	NA	NA
ABGA	1991	SEN	LOU	TGA	NA	OVI	EWO	SNLOOV14808	W/P	F	NA	SNLOOV14211	1	500	1	1	1	1989-12-28	252	1989	12	NA	NA	293801	266	2	14	1991-01-31	1991-03-01	30	1	1991-01-31	1991-03-01	30	NA	NA	NA	NA	NA	NA	NA	0	0	NA	NA	NA	NA
ABGA	1991	SEN	LOU	TGA	NA	OVI	EWO	SNLOOV02311	W/P	F	NA	SNLOOV12556	2	697	1	1	1	1989-12-23	252	1989	12	NA	NA	55985	274	10	22	1991-10-01	1991-10-31	31	0	1991-10-15	1991-10-31	17	661	CBC	NA	NA	NA	NA	NA	1	0	1	1	1	666
ABGA	1991	SEN	LOU	TGA	NA	OVI	EWO	SNLOOV02375	W/P	F	NA	SNLOOV02865	1	518	1	1	1	1984-04-16	184	1984	4	NA	NA	59261	266	2	82	1991-01-31	1991-03-01	30	1	1991-01-31	1991-03-01	30	NA	NA	NA	NA	NA	NA	NA	0	0	NA	NA	NA	NA
ABGA	1991	SEN	LOU	TGA	NA	OVI	EWO	SNLOOV02621	W/P	F	NA	SNLOOV02375	7	2452	1	1	1	1991-01-02	265	1991	1	NA	NA	67166	267	3	2	1991-03-02	1991-04-01	31	1	1991-03-02	1991-04-01	31	NA	NA	NA	NA	NA	NA	NA	0	0	NA	NA	NA	NA
ABGA	1991	SEN	LOU	TGA	NA	OVI	EWO	SNLOOV14809	W/P	M	NA	SNLOOV03954	7	2208	1	1	1	1991-01-01	265	1991	1	NA	NA	293811	268	4	3	1991-04-02	1991-05-01	30	1	1991-04-02	1991-05-01	30	NA	NA	NA	NA	NA	NA	NA	0	0	NA	NA	NA	NA
ABGA	1991	SEN	LOU	TGA	NA	OVI	EWO	SNLOOV16446	W/P	F	NA	SNLOOV01356	11	3732	1	1	1	1991-01-03	265	1991	1	NA	NA	316946	267	3	2	1991-03-02	1991-04-01	31	1	1991-03-02	1991-04-01	31	NA	NA	NA	NA	NA	NA	NA	0	0	NA	NA	NA	NA
ABGA	1991	SEN	LOU	TGA	NA	OVI	EWO	SNLOOV17322	W/P	F	NA	SNLOOV13833	2	1069	1	1	1	1991-11-01	275	1991	11	NA	NA	328580	275	11	0	1991-11-01	1991-11-30	30	1	1991-11-01	1991-11-30	30	0	BIR	NA	NA	NA	NA	NA	0	0	NA	NA	NA	NA
ABGA	1991	SEN	LOU	TGA	NA	OVI	EWO	SNLOOV16447	W/P	M	NA	SNLOOV02436	4	1474	1	1	1	1991-01-03	265	1991	1	NA	NA	317007	265	1	0	1991-01-01	1991-01-30	30	1	1991-01-03	1991-01-30	28	0	BIR	NA	NA	NA	NA	NA	0	0	NA	NA	NA	NA
ABGA	1991	SEN	LOU	TGA	NA	OVI	EWO	SNLOOV02436	W/P	F	NA	SNLOOV01485	2	716	1	1	1	1986-12-21	216	1986	12	NA	NA	61159	272	8	56	1991-08-01	1991-08-31	31	1	1991-08-01	1991-08-31	31	NA	NA	NA	NA	NA	NA	NA	0	0	NA	NA	NA	NA
ABGA	1991	SEN	LOU	TGA	NA	OVI	EWO	SNLOOV17322	W/P	F	NA	SNLOOV13833	2	1069	1	1	1	1991-11-01	275	1991	11	NA	NA	328581	276	12	1	1991-12-01	1991-12-31	31	1	1991-12-01	1991-12-31	31	NA	NA	NA	NA	NA	NA	NA	0	0	NA	NA	NA	NA
ABGA	1991	SEN	LOU	TGA	NA	OVI	EWO	SNLOOV14813	W/P	M	NA	SNLOOV01485	5	1824	1	1	1	1990-01-02	253	1990	1	NA	NA	293871	265	1	12	1991-01-01	1991-01-30	30	1	1991-01-01	1991-01-30	30	NA	NA	NA	NA	NA	NA	NA	0	0	NA	NA	NA	NA
ABGA	1991	SEN	LOU	TGA	NA	OVI	EWO	SNLOOV17188	W/P	F	NA	SNLOOV02380	1	510	1	1	1	1991-09-28	273	1991	9	NA	NA	326811	274	10	1	1991-10-01	1991-10-31	31	1	1991-10-01	1991-10-31	31	NA	NA	NA	NA	NA	NA	NA	0	0	NA	NA	NA	NA
ABGA	1991	SEN	LOU	TGA	NA	OVI	EWO	SNLOOV16990	W/P	M	NA	SNLOOV14808	1	528	1	1	1	1991-06-09	270	1991	6	NA	NA	324184	274	10	4	1991-10-01	1991-10-31	31	1	1991-10-01	1991-10-31	31	NA	NA	NA	NA	NA	NA	NA	0	0	NA	NA	NA	NA
ABGA	1991	SEN	LOU	TGA	NA	OVI	EWO	SNLOOV01168	W/P	F	NA	SNLOOV02748	2	746	1	1	1	1987-09-15	225	1987	9	NA	NA	11892	276	12	51	1991-12-01	1991-12-31	31	1	1991-12-01	1991-12-31	31	NA	NA	NA	NA	NA	NA	NA	0	0	NA	NA	NA	NA
ABGA	1991	SEN	LOU	TGA	NA	OVI	EWO	SNLOOV02621	W/P	F	NA	SNLOOV02375	7	2452	1	1	1	1991-01-02	265	1991	1	NA	NA	67175	276	12	11	1991-12-01	1991-12-31	31	1	1991-12-01	1991-12-31	31	NA	NA	NA	NA	NA	NA	NA	0	0	NA	NA	NA	NA
ABGA	1991	SEN	LOU	TGA	NA	OVI	EWO	SNLOOV03953	W/P	F	NA	SNLOOV01168	1	476	1	1	1	1989-01-03	241	1989	1	NA	NA	114588	267	3	26	1991-03-02	1991-04-01	31	1	1991-03-02	1991-04-01	31	NA	NA	NA	NA	NA	NA	NA	0	0	NA	NA	NA	NA
ABGA	1991	SEN	LOU	TGA	NA	OVI	EWO	SNLOOV16473	W/P	M	NA	SNLOOV02618	4	1482	1	1	1	1991-01-05	265	1991	1	NA	NA	317342	274	10	9	1991-10-01	1991-10-31	31	1	1991-10-01	1991-10-31	31	NA	NA	NA	NA	NA	NA	NA	0	0	NA	NA	NA	NA
ABGA	1991	SEN	LOU	TGA	NA	OVI	EWO	SNLOOV01356	W/P	F	NA	NA	NA	NA	NA	NA	0	1980-10-15	142	1980	10	NA	NA	18686	269	5	127	1991-05-02	1991-06-01	31	1	1991-05-02	1991-06-01	31	NA	NA	NA	NA	NA	NA	NA	0	0	NA	NA	NA	NA
ABGA	1991	SEN	LOU	TGA	NA	OVI	EWO	SNLOOV01485	W/P	F	NA	SNLOOV06289	6	1847	1	1	1	1985-01-04	193	1985	1	NA	NA	23525	273	9	80	1991-09-01	1991-09-30	30	1	1991-09-01	1991-09-30	30	NA	NA	NA	NA	NA	NA	NA	0	0	NA	NA	NA	NA
ABGA	1991	SEN	LOU	TGA	NA	OVI	EWO	SNLOOV02620	W/P	F	NA	SNLOOV03953	1	731	1	1	1	1991-01-04	265	1991	1	NA	NA	67155	265	1	0	1991-01-01	1991-01-30	30	1	1991-01-04	1991-01-30	27	0	BIR	NA	NA	NA	NA	NA	0	0	NA	NA	NA	NA
ABGA	1991	SEN	LOU	TGA	NA	OVI	EWO	SNLOOV13764	W/P	M	NA	SNLOOV02618	3	1082	1	1	1	1989-12-01	252	1989	12	NA	NA	277747	270	6	18	1991-06-02	1991-07-01	30	1	1991-06-02	1991-06-06	5	NA	NA	552	SAL	NA	NA	NA	0	0	NA	NA	NA	NA
ABGA	1991	SEN	LOU	TGA	NA	OVI	EWO	SNLOOV02618	W/P	F	NA	NA	NA	NA	NA	NA	0	1986-12-15	216	1986	12	NA	NA	67132	269	5	53	1991-05-02	1991-06-01	31	1	1991-05-02	1991-06-01	31	NA	NA	NA	NA	NA	NA	NA	0	0	NA	NA	NA	NA
ABGA	1991	SEN	LOU	TGA	NA	OVI	EWO	SNLOOV01646	W/P	F	NA	SNLOOV06017	NA	1461	NA	NA	0	1982-01-15	157	1982	1	NA	NA	30667	265	1	108	1991-01-01	1991-01-30	30	1	1991-01-01	1991-01-30	30	NA	NA	NA	NA	NA	NA	NA	1	0	1	1	7	3279
ABGA	1991	SEN	LOU	TGA	NA	OVI	EWO	SNLOOV13833	W/P	F	NA	SNLOOV01486	4	1402	1	1	1	1988-11-27	239	1988	11	NA	NA	278834	275	11	36	1991-11-01	1991-11-30	30	1	1991-11-01	1991-11-30	30	NA	NA	NA	NA	NA	NA	NA	1	0	1	1	2	1069
ABGA	1991	SEN	LOU	TGA	NA	OVI	EWO	SNLOOV01646	W/P	F	NA	SNLOOV06017	NA	1461	NA	NA	0	1982-01-15	157	1982	1	NA	NA	30668	266	2	109	1991-01-31	1991-03-01	30	1	1991-01-31	1991-02-11	12	NA	NA	3314	DEA	DIS	NA	NA	0	0	NA	NA	NA	NA
ABGA	1991	SEN	LOU	TGA	NA	OVI	EWO	SNLOOV13764	W/P	M	NA	SNLOOV02618	3	1082	1	1	1	1989-12-01	252	1989	12	NA	NA	277744	267	3	15	1991-03-02	1991-04-01	31	1	1991-03-02	1991-04-01	31	NA	NA	NA	NA	NA	NA	NA	0	0	NA	NA	NA	NA
ABGA	1991	SEN	LOU	TGA	NA	OVI	EWO	SNLOOV16990	W/P	M	NA	SNLOOV14808	1	528	1	1	1	1991-06-09	270	1991	6	NA	NA	324181	271	7	1	1991-07-02	1991-07-31	30	1	1991-07-02	1991-07-31	30	NA	NA	NA	NA	NA	NA	NA	0	0	NA	NA	NA	NA
ABGA	1991	SEN	LOU	TGA	NA	OVI	EWO	SNLOOV16990	W/P	M	NA	SNLOOV14808	1	528	1	1	1	1991-06-09	270	1991	6	NA	NA	324183	273	9	3	1991-09-01	1991-09-30	30	1	1991-09-01	1991-09-30	30	NA	NA	NA	NA	NA	NA	NA	0	0	NA	NA	NA	NA
ABGA	1991	SEN	LOU	TGA	NA	OVI	EWO	SNLOOV03953	W/P	F	NA	SNLOOV01168	1	476	1	1	1	1989-01-03	241	1989	1	NA	NA	114591	270	6	29	1991-06-02	1991-07-01	30	1	1991-06-02	1991-07-01	30	NA	NA	NA	NA	NA	NA	NA	0	0	NA	NA	NA	NA
ABGA	1991	SEN	LOU	TGA	NA	OVI	EWO	SNLOOV03953	W/P	F	NA	SNLOOV01168	1	476	1	1	1	1989-01-03	241	1989	1	NA	NA	114587	266	2	25	1991-01-31	1991-03-01	30	1	1991-01-31	1991-03-01	30	NA	NA	NA	NA	NA	NA	NA	0	0	NA	NA	NA	NA
ABGA	1991	SEN	LOU	TGA	NA	OVI	EWO	SNLOOV13833	W/P	F	NA	SNLOOV01486	4	1402	1	1	1	1988-11-27	239	1988	11	NA	NA	278824	265	1	26	1991-01-01	1991-01-30	30	1	1991-01-01	1991-01-30	30	NA	NA	NA	NA	NA	NA	NA	0	0	NA	NA	NA	NA
ABGA	1991	SEN	LOU	TGA	NA	OVI	EWO	SNLOOV12848	W/P	F	NA	SNLOOV02748	3	1103	1	1	1	1988-09-06	237	1988	9	NA	NA	264371	268	4	31	1991-04-02	1991-05-01	30	1	1991-04-02	1991-05-01	30	NA	NA	NA	NA	NA	NA	NA	0	0	NA	NA	NA	NA
ABGA	1991	SEN	LOU	TGA	NA	OVI	EWO	SNLOOV01485	W/P	F	NA	SNLOOV06289	6	1847	1	1	1	1985-01-04	193	1985	1	NA	NA	23521	269	5	76	1991-05-02	1991-06-01	31	1	1991-05-02	1991-06-01	31	NA	NA	NA	NA	NA	NA	NA	0	0	NA	NA	NA	NA
ABGA	1991	SEN	LOU	TGA	NA	OVI	EWO	SNLOOV02380	W/P	F	NA	SNLOOV13833	1	525	1	1	1	1990-05-06	257	1990	5	NA	NA	59425	270	6	13	1991-06-02	1991-07-01	30	1	1991-06-02	1991-07-01	30	NA	NA	NA	NA	NA	NA	NA	0	0	NA	NA	NA	NA
ABGA	1991	SEN	LOU	TGA	NA	OVI	EWO	SNLOOV03954	W/P	F	NA	NA	NA	NA	NA	NA	0	1984-12-15	192	1984	12	NA	NA	114703	275	11	83	1991-11-01	1991-11-30	30	1	1991-11-01	1991-11-30	30	NA	NA	NA	NA	NA	NA	NA	0	0	NA	NA	NA	NA
ABGA	1991	SEN	LOU	TGA	NA	OVI	EWO	SNLOOV02380	W/P	F	NA	SNLOOV13833	1	525	1	1	1	1990-05-06	257	1990	5	NA	NA	59423	268	4	11	1991-04-02	1991-05-01	30	1	1991-04-02	1991-05-01	30	NA	NA	NA	NA	NA	NA	NA	0	0	NA	NA	NA	NA
ABGA	1991	SEN	LOU	TGA	NA	OVI	EWO	SNLOOV14211	W/P	F	NA	NA	NA	NA	NA	NA	0	1988-08-15	236	1988	8	NA	NA	284301	268	4	32	1991-04-02	1991-05-01	30	1	1991-04-02	1991-05-01	30	NA	NA	NA	NA	NA	NA	NA	0	0	NA	NA	NA	NA
ABGA	1991	SEN	LOU	TGA	NA	OVI	EWO	SNLOOV02380	W/P	F	NA	SNLOOV13833	1	525	1	1	1	1990-05-06	257	1990	5	NA	NA	59429	274	10	17	1991-10-01	1991-10-31	31	1	1991-10-01	1991-10-31	31	NA	NA	NA	NA	NA	NA	NA	0	0	NA	NA	NA	NA
ABGA	1991	SEN	LOU	TGA	NA	OVI	EWO	SNLOOV02380	W/P	F	NA	SNLOOV13833	1	525	1	1	1	1990-05-06	257	1990	5	NA	NA	59427	272	8	15	1991-08-01	1991-08-31	31	1	1991-08-01	1991-08-31	31	NA	NA	NA	NA	NA	NA	NA	0	0	NA	NA	NA	NA
ABGA	1991	SEN	LOU	TGA	NA	OVI	EWO	SNLOOV13764	W/P	M	NA	SNLOOV02618	3	1082	1	1	1	1989-12-01	252	1989	12	NA	NA	277745	268	4	16	1991-04-02	1991-05-01	30	1	1991-04-02	1991-05-01	30	NA	NA	NA	NA	NA	NA	NA	0	0	NA	NA	NA	NA
ABGA	1991	SEN	LOU	TGA	NA	OVI	EWO	SNLOOV16990	W/P	M	NA	SNLOOV14808	1	528	1	1	1	1991-06-09	270	1991	6	NA	NA	324180	270	6	0	1991-06-02	1991-07-01	30	1	1991-06-09	1991-07-01	23	0	BIR	NA	NA	NA	NA	NA	0	0	NA	NA	NA	NA
ABGA	1991	SEN	LOU	TGA	NA	OVI	EWO	SNLOOV16990	W/P	M	NA	SNLOOV14808	1	528	1	1	1	1991-06-09	270	1991	6	NA	NA	324182	272	8	2	1991-08-01	1991-08-31	31	1	1991-08-01	1991-08-31	31	NA	NA	NA	NA	NA	NA	NA	0	0	NA	NA	NA	NA
ABGA	1991	SEN	LOU	TGA	NA	OVI	EWO	SNLOOV02311	W/P	F	NA	SNLOOV12556	2	697	1	1	1	1989-12-23	252	1989	12	NA	NA	55986	275	11	23	1991-11-01	1991-11-30	30	1	1991-11-01	1991-11-30	30	NA	NA	NA	NA	NA	NA	NA	0	0	NA	NA	NA	NA
ABGA	1991	SEN	LOU	TGA	NA	OVI	EWO	SNLOOV01168	W/P	F	NA	SNLOOV02748	2	746	1	1	1	1987-09-15	225	1987	9	NA	NA	11887	271	7	46	1991-07-02	1991-07-31	30	1	1991-07-02	1991-07-31	30	NA	NA	NA	NA	NA	NA	NA	0	0	NA	NA	NA	NA
ABGA	1991	SEN	LOU	TGA	NA	OVI	EWO	SNLOOV02312	W/P	M	NA	SNLOOV02375	6	2062	1	1	1	1989-12-08	252	1989	12	NA	NA	56027	266	2	14	1991-01-31	1991-03-01	30	1	1991-01-31	1991-03-01	30	NA	NA	NA	NA	NA	NA	NA	0	0	NA	NA	NA	NA
ABGA	1991	SEN	LOU	TGA	NA	OVI	EWO	SNLOOV01356	W/P	F	NA	NA	NA	NA	NA	NA	0	1980-10-15	142	1980	10	NA	NA	18691	274	10	132	1991-10-01	1991-10-31	31	1	1991-10-01	1991-10-31	31	NA	NA	NA	NA	NA	NA	NA	0	0	NA	NA	NA	NA
ABGA	1991	SEN	LOU	TGA	NA	OVI	EWO	SNLOOV12556	W/P	F	NA	SNLOOV01646	5	2202	1	1	1	1988-01-26	229	1988	1	NA	NA	259978	265	1	36	1991-01-01	1991-01-30	30	1	1991-01-01	1991-01-30	30	NA	NA	NA	NA	NA	NA	NA	1	0	1	1	3	1074
ABGA	1991	SEN	LOU	TGA	NA	OVI	EWO	SNLOOV16473	W/P	M	NA	SNLOOV02618	4	1482	1	1	1	1991-01-05	265	1991	1	NA	NA	317338	270	6	5	1991-06-02	1991-07-01	30	1	1991-06-02	1991-07-01	30	NA	NA	NA	NA	NA	NA	NA	0	0	NA	NA	NA	NA
ABGA	1991	SEN	LOU	TGA	NA	OVI	EWO	SNLOOV13833	W/P	F	NA	SNLOOV01486	4	1402	1	1	1	1988-11-27	239	1988	11	NA	NA	278825	266	2	27	1991-01-31	1991-03-01	30	1	1991-01-31	1991-03-01	30	NA	NA	NA	NA	NA	NA	NA	0	0	NA	NA	NA	NA
ABGA	1991	SEN	LOU	TGA	NA	OVI	EWO	SNLOOV03954	W/P	F	NA	NA	NA	NA	NA	NA	0	1984-12-15	192	1984	12	NA	NA	114697	269	5	77	1991-05-02	1991-06-01	31	1	1991-05-02	1991-06-01	31	NA	NA	NA	NA	NA	NA	NA	0	0	NA	NA	NA	NA
ABGA	1991	SEN	LOU	TGA	NA	OVI	EWO	SNLOOV02436	W/P	F	NA	SNLOOV01485	2	716	1	1	1	1986-12-21	216	1986	12	NA	NA	61161	274	10	58	1991-10-01	1991-10-31	31	1	1991-10-01	1991-10-31	31	NA	NA	NA	NA	NA	NA	NA	1	0	1	1	5	1768
ABGA	1991	SEN	LOU	TGA	NA	OVI	EWO	SNLOOV16446	W/P	F	NA	SNLOOV01356	11	3732	1	1	1	1991-01-03	265	1991	1	NA	NA	316944	265	1	0	1991-01-01	1991-01-30	30	1	1991-01-03	1991-01-30	28	0	BIR	NA	NA	NA	NA	NA	0	0	NA	NA	NA	NA
ABGA	1991	SEN	LOU	TGA	NA	OVI	EWO	SNLOOV14211	W/P	F	NA	NA	NA	NA	NA	NA	0	1988-08-15	236	1988	8	NA	NA	284306	273	9	37	1991-09-01	1991-09-30	30	1	1991-09-01	1991-09-30	30	NA	NA	NA	NA	NA	NA	NA	0	0	NA	NA	NA	NA
ABGA	1991	SEN	LOU	TGA	NA	OVI	EWO	SNLOOV16473	W/P	M	NA	SNLOOV02618	4	1482	1	1	1	1991-01-05	265	1991	1	NA	NA	317337	269	5	4	1991-05-02	1991-06-01	31	1	1991-05-02	1991-06-01	31	NA	NA	NA	NA	NA	NA	NA	0	0	NA	NA	NA	NA
ABGA	1991	SEN	LOU	TGA	NA	OVI	EWO	SNLOOV14211	W/P	F	NA	NA	NA	NA	NA	NA	0	1988-08-15	236	1988	8	NA	NA	284308	275	11	39	1991-11-01	1991-11-30	30	1	1991-11-01	1991-11-30	30	NA	NA	NA	NA	NA	NA	NA	0	0	NA	NA	NA	NA
ABGA	1991	SEN	LOU	TGA	NA	OVI	EWO	SNLOOV16990	W/P	M	NA	SNLOOV14808	1	528	1	1	1	1991-06-09	270	1991	6	NA	NA	324186	276	12	6	1991-12-01	1991-12-31	31	1	1991-12-01	1991-12-31	31	NA	NA	NA	NA	NA	NA	NA	0	0	NA	NA	NA	NA
ABGA	1991	SEN	LOU	TGA	NA	OVI	EWO	SNLOOV02312	W/P	M	NA	SNLOOV02375	6	2062	1	1	1	1989-12-08	252	1989	12	NA	NA	56026	265	1	13	1991-01-01	1991-01-30	30	1	1991-01-01	1991-01-30	30	NA	NA	NA	NA	NA	NA	NA	0	0	NA	NA	NA	NA
ABGA	1991	SEN	LOU	TGA	NA	OVI	EWO	SNLOOV16473	W/P	M	NA	SNLOOV02618	4	1482	1	1	1	1991-01-05	265	1991	1	NA	NA	317333	265	1	0	1991-01-01	1991-01-30	30	1	1991-01-05	1991-01-30	26	0	BIR	NA	NA	NA	NA	NA	0	0	NA	NA	NA	NA
ABGA	1991	SEN	LOU	TGA	NA	OVI	EWO	SNLOOV01485	W/P	F	NA	SNLOOV06289	6	1847	1	1	1	1985-01-04	193	1985	1	NA	NA	23524	272	8	79	1991-08-01	1991-08-31	31	1	1991-08-01	1991-08-31	31	NA	NA	NA	NA	NA	NA	NA	0	0	NA	NA	NA	NA
ABGA	1991	SEN	LOU	TGA	NA	OVI	EWO	SNLOOV01485	W/P	F	NA	SNLOOV06289	6	1847	1	1	1	1985-01-04	193	1985	1	NA	NA	23520	268	4	75	1991-04-02	1991-05-01	30	1	1991-04-02	1991-05-01	30	NA	NA	NA	NA	NA	NA	NA	0	0	NA	NA	NA	NA
ABGA	1991	SEN	LOU	TGA	NA	OVI	EWO	SNLOOV01485	W/P	F	NA	SNLOOV06289	6	1847	1	1	1	1985-01-04	193	1985	1	NA	NA	23519	267	3	74	1991-03-02	1991-04-01	31	1	1991-03-02	1991-04-01	31	NA	NA	NA	NA	NA	NA	NA	0	0	NA	NA	NA	NA
ABGA	1991	SEN	LOU	TGA	NA	OVI	EWO	SNLOOV14813	W/P	M	NA	SNLOOV01485	5	1824	1	1	1	1990-01-02	253	1990	1	NA	NA	293874	268	4	15	1991-04-02	1991-05-01	30	1	1991-04-02	1991-05-01	30	NA	NA	NA	NA	NA	NA	NA	0	0	NA	NA	NA	NA
ABGA	1991	SEN	LOU	TGA	NA	OVI	EWO	SNLOOV12848	W/P	F	NA	SNLOOV02748	3	1103	1	1	1	1988-09-06	237	1988	9	NA	NA	264373	270	6	33	1991-06-02	1991-07-01	30	1	1991-06-02	1991-07-01	30	NA	NA	NA	NA	NA	NA	NA	0	0	NA	NA	NA	NA
ABGA	1991	SEN	LOU	TGA	NA	OVI	EWO	SNLOOV12556	W/P	F	NA	SNLOOV01646	5	2202	1	1	1	1988-01-26	229	1988	1	NA	NA	259983	270	6	41	1991-06-02	1991-07-01	30	1	1991-06-02	1991-07-01	30	NA	NA	NA	NA	NA	NA	NA	0	0	NA	NA	NA	NA
ABGA	1991	SEN	LOU	TGA	NA	OVI	EWO	SNLOOV02619	W/P	M	NA	SNLOOV12848	2	854	1	1	1	1991-01-08	265	1991	1	NA	NA	67138	267	3	2	1991-03-02	1991-04-01	31	1	1991-03-02	1991-04-01	31	NA	NA	NA	NA	NA	NA	NA	0	0	NA	NA	NA	NA
ABGA	1991	SEN	LOU	TGA	NA	OVI	EWO	SNLOOV14211	W/P	F	NA	NA	NA	NA	NA	NA	0	1988-08-15	236	1988	8	NA	NA	284299	266	2	30	1991-01-31	1991-03-01	30	1	1991-01-31	1991-03-01	30	NA	NA	NA	NA	NA	NA	NA	0	0	NA	NA	NA	NA
ABGA	1991	SEN	LOU	TGA	NA	OVI	EWO	SNLOOV15685	W/P	M	NA	SNLOOV11951	7	2442	1	1	1	1990-09-22	261	1990	9	NA	NA	306630	266	2	5	1991-01-31	1991-03-01	30	1	1991-01-31	1991-03-01	30	NA	NA	NA	NA	NA	NA	NA	0	0	NA	NA	NA	NA
ABGA	1991	SEN	LOU	TGA	NA	OVI	EWO	SNLOOV02621	W/P	F	NA	SNLOOV02375	7	2452	1	1	1	1991-01-02	265	1991	1	NA	NA	67169	270	6	5	1991-06-02	1991-07-01	30	1	1991-06-02	1991-07-01	30	NA	NA	NA	NA	NA	NA	NA	0	0	NA	NA	NA	NA
ABGA	1991	SEN	LOU	TGA	NA	OVI	EWO	SNLOOV14813	W/P	M	NA	SNLOOV01485	5	1824	1	1	1	1990-01-02	253	1990	1	NA	NA	293873	267	3	14	1991-03-02	1991-04-01	31	1	1991-03-02	1991-04-01	31	NA	NA	NA	NA	NA	NA	NA	0	0	NA	NA	NA	NA
ABGA	1991	SEN	LOU	TGA	NA	OVI	EWO	SNLOOV16029	W/P	M	NA	SNLOOV14211	2	834	1	1	1	1990-11-27	263	1990	11	NA	NA	311400	276	12	13	1991-12-01	1991-12-31	31	1	1991-12-01	1991-12-31	31	NA	NA	NA	NA	NA	NA	NA	0	0	NA	NA	NA	NA
ABGA	1991	SEN	LOU	TGA	NA	OVI	EWO	SNLOOV16473	W/P	M	NA	SNLOOV02618	4	1482	1	1	1	1991-01-05	265	1991	1	NA	NA	317335	267	3	2	1991-03-02	1991-04-01	31	1	1991-03-02	1991-04-01	31	NA	NA	NA	NA	NA	NA	NA	0	0	NA	NA	NA	NA
ABGA	1991	SEN	LOU	TGA	NA	OVI	EWO	SNLOOV14813	W/P	M	NA	SNLOOV01485	5	1824	1	1	1	1990-01-02	253	1990	1	NA	NA	293876	270	6	17	1991-06-02	1991-07-01	30	1	1991-06-02	1991-06-20	19	NA	NA	534	SAL	NA	NA	NA	0	0	NA	NA	NA	NA
ABGA	1991	SEN	LOU	TGA	NA	OVI	EWO	SNLOOV02618	W/P	F	NA	NA	NA	NA	NA	NA	0	1986-12-15	216	1986	12	NA	NA	67134	271	7	55	1991-07-02	1991-07-31	30	1	1991-07-02	1991-07-31	30	NA	NA	NA	NA	NA	NA	NA	0	0	NA	NA	NA	NA
ABGA	1991	SEN	LOU	TGA	NA	OVI	EWO	SNLOOV02618	W/P	F	NA	NA	NA	NA	NA	NA	0	1986-12-15	216	1986	12	NA	NA	67128	265	1	49	1991-01-01	1991-01-30	30	1	1991-01-01	1991-01-30	30	NA	NA	NA	NA	NA	NA	NA	1	0	1	1	4	1482
ABGA	1991	SEN	LOU	TGA	NA	OVI	EWO	SNLOOV01485	W/P	F	NA	SNLOOV06289	6	1847	1	1	1	1985-01-04	193	1985	1	NA	NA	23518	266	2	73	1991-01-31	1991-03-01	30	1	1991-01-31	1991-03-01	30	NA	NA	NA	NA	NA	NA	NA	0	0	NA	NA	NA	NA
ABGA	1991	SEN	LOU	TGA	NA	OVI	EWO	SNLOOV02619	W/P	M	NA	SNLOOV12848	2	854	1	1	1	1991-01-08	265	1991	1	NA	NA	67136	265	1	0	1991-01-01	1991-01-30	30	1	1991-01-08	1991-01-30	23	0	BIR	NA	NA	NA	NA	NA	0	0	NA	NA	NA	NA
ABGA	1991	SEN	LOU	TGA	NA	OVI	EWO	SNLOOV13833	W/P	F	NA	SNLOOV01486	4	1402	1	1	1	1988-11-27	239	1988	11	NA	NA	278832	273	9	34	1991-09-01	1991-09-30	30	1	1991-09-01	1991-09-30	30	NA	NA	NA	NA	NA	NA	NA	0	0	NA	NA	NA	NA
ABGA	1991	SEN	LOU	TGA	NA	OVI	EWO	SNLOOV02436	W/P	F	NA	SNLOOV01485	2	716	1	1	1	1986-12-21	216	1986	12	NA	NA	61153	266	2	50	1991-01-31	1991-03-01	30	1	1991-01-31	1991-03-01	30	NA	NA	NA	NA	NA	NA	NA	0	0	NA	NA	NA	NA
ABGA	1991	SEN	LOU	TGA	NA	OVI	EWO	SNLOOV16473	W/P	M	NA	SNLOOV02618	4	1482	1	1	1	1991-01-05	265	1991	1	NA	NA	317343	275	11	10	1991-11-01	1991-11-30	30	1	1991-11-01	1991-11-30	30	NA	NA	NA	NA	NA	NA	NA	0	0	NA	NA	NA	NA
ABGA	1991	SEN	LOU	TGA	NA	OVI	EWO	SNLOOV14808	W/P	F	NA	SNLOOV14211	1	500	1	1	1	1989-12-28	252	1989	12	NA	NA	293805	270	6	18	1991-06-02	1991-07-01	30	1	1991-06-02	1991-07-01	30	NA	NA	NA	NA	NA	NA	NA	1	0	1	1	1	528
ABGA	1991	SEN	LOU	TGA	NA	OVI	EWO	SNLOOV12556	W/P	F	NA	SNLOOV01646	5	2202	1	1	1	1988-01-26	229	1988	1	NA	NA	259980	267	3	38	1991-03-02	1991-04-01	31	1	1991-03-02	1991-04-01	31	NA	NA	NA	NA	NA	NA	NA	0	0	NA	NA	NA	NA
ABGA	1991	SEN	LOU	TGA	NA	OVI	EWO	SNLOOV17188	W/P	F	NA	SNLOOV02380	1	510	1	1	1	1991-09-28	273	1991	9	NA	NA	326810	273	9	0	1991-09-01	1991-09-30	30	1	1991-09-28	1991-09-30	3	0	BIR	NA	NA	NA	NA	NA	0	0	NA	NA	NA	NA
ABGA	1991	SEN	LOU	TGA	NA	OVI	EWO	SNLOOV14808	W/P	F	NA	SNLOOV14211	1	500	1	1	1	1989-12-28	252	1989	12	NA	NA	293800	265	1	13	1991-01-01	1991-01-30	30	1	1991-01-01	1991-01-30	30	NA	NA	NA	NA	NA	NA	NA	0	0	NA	NA	NA	NA
ABGA	1991	SEN	LOU	TGA	NA	OVI	EWO	SNLOOV12556	W/P	F	NA	SNLOOV01646	5	2202	1	1	1	1988-01-26	229	1988	1	NA	NA	259984	271	7	42	1991-07-02	1991-07-31	30	1	1991-07-02	1991-07-31	30	NA	NA	NA	NA	NA	NA	NA	0	0	NA	NA	NA	NA
ABGA	1991	SEN	LOU	TGA	NA	OVI	EWO	SNLOOV12848	W/P	F	NA	SNLOOV02748	3	1103	1	1	1	1988-09-06	237	1988	9	NA	NA	264372	269	5	32	1991-05-02	1991-06-01	31	1	1991-05-02	1991-06-01	31	NA	NA	NA	NA	NA	NA	NA	0	0	NA	NA	NA	NA
ABGA	1991	SEN	LOU	TGA	NA	OVI	EWO	SNLOOV02621	W/P	F	NA	SNLOOV02375	7	2452	1	1	1	1991-01-02	265	1991	1	NA	NA	67165	266	2	1	1991-01-31	1991-03-01	30	1	1991-01-31	1991-03-01	30	NA	NA	NA	NA	NA	NA	NA	0	0	NA	NA	NA	NA
ABGA	1991	SEN	LOU	TGA	NA	OVI	EWO	SNLOOV17188	W/P	F	NA	SNLOOV02380	1	510	1	1	1	1991-09-28	273	1991	9	NA	NA	326813	276	12	3	1991-12-01	1991-12-31	31	1	1991-12-01	1991-12-31	31	NA	NA	NA	NA	NA	NA	NA	0	0	NA	NA	NA	NA
ABGA	1991	SEN	LOU	TGA	NA	OVI	EWO	SNLOOV16446	W/P	F	NA	SNLOOV01356	11	3732	1	1	1	1991-01-03	265	1991	1	NA	NA	316947	268	4	3	1991-04-02	1991-05-01	30	1	1991-04-02	1991-05-01	30	NA	NA	NA	NA	NA	NA	NA	0	0	NA	NA	NA	NA
ABGA	1991	SEN	LOU	TGA	NA	OVI	EWO	SNLOOV02618	W/P	F	NA	NA	NA	NA	NA	NA	0	1986-12-15	216	1986	12	NA	NA	67135	272	8	56	1991-08-01	1991-08-31	31	1	1991-08-01	1991-08-15	15	NA	NA	1704	DEA	DIS	D30	NA	0	0	NA	NA	NA	NA
ABGA	1991	SEN	LOU	TGA	NA	OVI	EWO	SNLOOV12848	W/P	F	NA	SNLOOV02748	3	1103	1	1	1	1988-09-06	237	1988	9	NA	NA	264377	274	10	37	1991-10-01	1991-10-31	31	1	1991-10-01	1991-10-31	31	NA	NA	NA	NA	NA	NA	NA	0	0	NA	NA	NA	NA
ABGA	1991	SEN	LOU	TGA	NA	OVI	EWO	SNLOOV12556	W/P	F	NA	SNLOOV01646	5	2202	1	1	1	1988-01-26	229	1988	1	NA	NA	259986	273	9	44	1991-09-01	1991-09-30	30	1	1991-09-01	1991-09-30	30	NA	NA	NA	NA	NA	NA	NA	0	0	NA	NA	NA	NA
ABGA	1991	SEN	LOU	TGA	NA	OVI	EWO	SNLOOV16446	W/P	F	NA	SNLOOV01356	11	3732	1	1	1	1991-01-03	265	1991	1	NA	NA	316953	274	10	9	1991-10-01	1991-10-31	31	1	1991-10-01	1991-10-31	31	NA	NA	NA	NA	NA	NA	NA	0	0	NA	NA	NA	NA
ABGA	1991	SEN	LOU	TGA	NA	OVI	EWO	SNLOOV01485	W/P	F	NA	SNLOOV06289	6	1847	1	1	1	1985-01-04	193	1985	1	NA	NA	23517	265	1	72	1991-01-01	1991-01-30	30	1	1991-01-01	1991-01-30	30	NA	NA	NA	NA	NA	NA	NA	0	0	NA	NA	NA	NA
ABGA	1991	SEN	LOU	TGA	NA	OVI	EWO	SNLOOV16446	W/P	F	NA	SNLOOV01356	11	3732	1	1	1	1991-01-03	265	1991	1	NA	NA	316945	266	2	1	1991-01-31	1991-03-01	30	1	1991-01-31	1991-03-01	30	NA	NA	NA	NA	NA	NA	NA	0	0	NA	NA	NA	NA
ABGA	1991	SEN	LOU	TGA	NA	OVI	EWO	SNLOOV12556	W/P	F	NA	SNLOOV01646	5	2202	1	1	1	1988-01-26	229	1988	1	NA	NA	259985	272	8	43	1991-08-01	1991-08-31	31	1	1991-08-01	1991-08-31	31	NA	NA	NA	NA	NA	NA	NA	0	0	NA	NA	NA	NA
ABGA	1991	SEN	LOU	TGA	NA	OVI	EWO	SNLOOV02436	W/P	F	NA	SNLOOV01485	2	716	1	1	1	1986-12-21	216	1986	12	NA	NA	61160	273	9	57	1991-09-01	1991-09-30	30	1	1991-09-01	1991-09-30	30	NA	NA	NA	NA	NA	NA	NA	0	0	NA	NA	NA	NA
ABGA	1991	SEN	LOU	TGA	NA	OVI	EWO	SNLOOV01356	W/P	F	NA	NA	NA	NA	NA	NA	0	1980-10-15	142	1980	10	NA	NA	18682	265	1	123	1991-01-01	1991-01-30	30	1	1991-01-01	1991-01-30	30	NA	NA	NA	NA	NA	NA	NA	1	0	1	1	11	3732
ABGA	1992	SEN	LOU	TGA	NA	OVI	EWO	SNLOOV14211	W/P	F	NA	NA	NA	NA	NA	NA	0	1988-08-15	236	1988	8	NA	NA	284313	280	4	44	1992-04-01	1992-05-01	31	1	1992-04-01	1992-05-01	31	NA	NA	NA	NA	NA	NA	NA	0	0	NA	NA	NA	NA
ABGA	1992	SEN	LOU	TGA	NA	OVI	EWO	SNLOOV02617	W/P	F	NA	SNLOOV11953	4	1778	1	1	1	1988-01-26	229	1988	1	NA	NA	67073	278	2	49	1992-01-31	1992-03-01	31	1	1992-01-31	1992-03-01	31	NA	NA	NA	NA	NA	NA	NA	0	0	NA	NA	NA	NA
ABGA	1992	SEN	LOU	TGA	NA	OVI	EWO	SNLOOV03018	W/P	M	NA	SNLOOV03038	1	583	1	1	1	1992-01-19	277	1992	1	NA	NA	81011	278	2	1	1992-01-31	1992-03-01	31	1	1992-01-31	1992-03-01	31	NA	NA	NA	NA	NA	NA	NA	0	0	NA	NA	NA	NA
ABGA	1992	SEN	LOU	TGA	NA	OVI	EWO	SNLOOV17343	W/P	M	NA	SNLOOV02311	1	666	1	1	1	1991-10-20	274	1991	10	NA	NA	328873	282	6	8	1992-06-01	1992-07-01	31	1	1992-06-01	1992-07-01	31	NA	NA	NA	NA	NA	NA	NA	0	0	NA	NA	NA	NA
ABGA	1992	SEN	LOU	TGA	NA	OVI	EWO	SNLOOV17937	W/P	M	NA	SNLOOV01356	12	4106	1	1	1	1992-01-12	277	1992	1	NA	NA	335795	287	11	10	1992-11-01	1992-11-30	30	1	1992-11-01	1992-11-30	30	NA	NA	NA	NA	NA	NA	NA	0	0	NA	NA	NA	NA
ABGA	1992	SEN	LOU	TGA	NA	OVI	EWO	SNLOOV01356	W/P	F	NA	NA	NA	NA	NA	NA	0	1980-10-15	142	1980	10	NA	NA	18697	280	4	138	1992-04-01	1992-05-01	31	1	1992-04-01	1992-05-01	31	NA	NA	NA	NA	NA	NA	NA	0	0	NA	NA	NA	NA
ABGA	1992	SEN	LOU	TGA	NA	OVI	EWO	SNLOOV01356	W/P	F	NA	NA	NA	NA	NA	NA	0	1980-10-15	142	1980	10	NA	NA	18700	283	7	141	1992-07-02	1992-07-31	30	1	1992-07-02	1992-07-31	30	NA	NA	NA	NA	NA	NA	NA	0	0	NA	NA	NA	NA
ABGA	1992	SEN	LOU	TGA	NA	OVI	EWO	SNLOOV02617	W/P	F	NA	SNLOOV11953	4	1778	1	1	1	1988-01-26	229	1988	1	NA	NA	67076	281	5	52	1992-05-02	1992-05-31	30	1	1992-05-02	1992-05-31	30	NA	NA	NA	NA	NA	NA	NA	0	0	NA	NA	NA	NA
ABGA	1992	SEN	LOU	TGA	NA	OVI	EWO	SNLOOV01356	W/P	F	NA	NA	NA	NA	NA	NA	0	1980-10-15	142	1980	10	NA	NA	18698	281	5	139	1992-05-02	1992-05-31	30	1	1992-05-02	1992-05-31	30	NA	NA	NA	NA	NA	NA	NA	0	0	NA	NA	NA	NA
ABGA	1992	SEN	LOU	TGA	NA	OVI	EWO	SNLOOV12556	W/P	F	NA	SNLOOV01646	5	2202	1	1	1	1988-01-26	229	1988	1	NA	NA	259993	280	4	51	1992-04-01	1992-05-01	31	1	1992-04-01	1992-05-01	31	NA	NA	NA	NA	NA	NA	NA	0	0	NA	NA	NA	NA
ABGA	1992	SEN	LOU	TGA	NA	OVI	EWO	SNLOOV17343	W/P	M	NA	SNLOOV02311	1	666	1	1	1	1991-10-20	274	1991	10	NA	NA	328876	285	9	11	1992-09-01	1992-09-30	30	1	1992-09-01	1992-09-30	30	NA	NA	NA	NA	NA	NA	NA	0	0	NA	NA	NA	NA
ABGA	1992	SEN	LOU	TGA	NA	OVI	EWO	SNLOOV17188	W/P	F	NA	SNLOOV02380	1	510	1	1	1	1991-09-28	273	1991	9	NA	NA	326814	277	1	4	1992-01-01	1992-01-30	30	1	1992-01-01	1992-01-30	30	NA	NA	NA	NA	NA	NA	NA	0	0	NA	NA	NA	NA
ABGA	1992	SEN	LOU	TGA	NA	OVI	EWO	SNLOOV12556	W/P	F	NA	SNLOOV01646	5	2202	1	1	1	1988-01-26	229	1988	1	NA	NA	259991	278	2	49	1992-01-31	1992-03-01	31	1	1992-01-31	1992-03-01	31	NA	NA	NA	NA	NA	NA	NA	0	0	NA	NA	NA	NA
ABGA	1992	SEN	LOU	TGA	NA	OVI	EWO	SNLOOV01356	W/P	F	NA	NA	NA	NA	NA	NA	0	1980-10-15	142	1980	10	NA	NA	18701	284	8	142	1992-08-01	1992-08-31	31	1	1992-08-01	1992-08-10	10	NA	NA	4317	GIF	NA	NA	NA	0	0	NA	NA	NA	NA
ABGA	1992	SEN	LOU	TGA	NA	OVI	EWO	SNLOOV17343	W/P	M	NA	SNLOOV02311	1	666	1	1	1	1991-10-20	274	1991	10	NA	NA	328877	286	10	12	1992-10-01	1992-10-31	31	1	1992-10-01	1992-10-31	31	NA	NA	NA	NA	NA	NA	NA	0	0	NA	NA	NA	NA
ABGA	1992	SEN	LOU	TGA	NA	OVI	EWO	SNLOOV01356	W/P	F	NA	NA	NA	NA	NA	NA	0	1980-10-15	142	1980	10	NA	NA	18696	279	3	137	1992-03-02	1992-03-31	30	1	1992-03-02	1992-03-31	30	NA	NA	NA	NA	NA	NA	NA	0	0	NA	NA	NA	NA
ABGA	1992	SEN	LOU	TGA	NA	OVI	EWO	SNLOOV01356	W/P	F	NA	NA	NA	NA	NA	NA	0	1980-10-15	142	1980	10	NA	NA	18699	282	6	140	1992-06-01	1992-07-01	31	1	1992-06-01	1992-07-01	31	NA	NA	NA	NA	NA	NA	NA	0	0	NA	NA	NA	NA
ABGA	1992	SEN	LOU	TGA	NA	OVI	EWO	SNLOOV02311	W/P	F	NA	SNLOOV12556	2	697	1	1	1	1989-12-23	252	1989	12	NA	NA	55996	285	9	33	1992-09-01	1992-09-30	30	1	1992-09-01	1992-09-30	30	NA	NA	NA	NA	NA	NA	NA	0	0	NA	NA	NA	NA
ABGA	1992	SEN	LOU	TGA	NA	OVI	EWO	SNLOOV12556	W/P	F	NA	SNLOOV01646	5	2202	1	1	1	1988-01-26	229	1988	1	NA	NA	259994	281	5	52	1992-05-02	1992-05-31	30	1	1992-05-02	1992-05-31	30	NA	NA	NA	NA	NA	NA	NA	0	0	NA	NA	NA	NA
ABGA	1992	SEN	LOU	TGA	NA	OVI	EWO	SNLOOV17343	W/P	M	NA	SNLOOV02311	1	666	1	1	1	1991-10-20	274	1991	10	NA	NA	328872	281	5	7	1992-05-02	1992-05-31	30	1	1992-05-02	1992-05-31	30	NA	NA	NA	NA	NA	NA	NA	0	0	NA	NA	NA	NA
ABGA	1992	SEN	LOU	TGA	NA	OVI	EWO	SNLOOV02380	W/P	F	NA	SNLOOV13833	1	525	1	1	1	1990-05-06	257	1990	5	NA	NA	59433	278	2	21	1992-01-31	1992-03-01	31	1	1992-01-31	1992-03-01	31	NA	NA	NA	NA	NA	NA	NA	0	0	NA	NA	NA	NA
ABGA	1992	SEN	LOU	TGA	NA	OVI	EWO	SNLOOV01168	W/P	F	NA	SNLOOV02748	2	746	1	1	1	1987-09-15	225	1987	9	NA	NA	11898	282	6	57	1992-06-01	1992-07-01	31	1	1992-06-01	1992-07-01	31	NA	NA	NA	NA	NA	NA	NA	0	0	NA	NA	NA	NA
ABGA	1992	SEN	LOU	TGA	NA	OVI	EWO	SNLOOV12556	W/P	F	NA	SNLOOV01646	5	2202	1	1	1	1988-01-26	229	1988	1	NA	NA	259992	279	3	50	1992-03-02	1992-03-31	30	1	1992-03-02	1992-03-31	30	NA	NA	NA	NA	NA	NA	NA	0	0	NA	NA	NA	NA
ABGA	1992	SEN	LOU	TGA	NA	OVI	EWO	SNLOOV02865	W/P	F	NA	NA	NA	NA	NA	NA	0	1982-11-15	167	1982	11	NA	NA	76365	278	2	111	1992-01-31	1992-03-01	31	0	1992-02-23	1992-03-01	8	3387	PUR	NA	NA	NA	NA	NA	0	0	NA	NA	NA	NA
ABGA	1992	SEN	LOU	TGA	NA	OVI	EWO	SNLOOV13833	W/P	F	NA	SNLOOV01486	4	1402	1	1	1	1988-11-27	239	1988	11	NA	NA	278840	281	5	42	1992-05-02	1992-05-31	30	1	1992-05-02	1992-05-31	30	NA	NA	NA	NA	NA	NA	NA	0	0	NA	NA	NA	NA
ABGA	1992	SEN	LOU	TGA	NA	OVI	EWO	SNLOOV03954	W/P	F	NA	NA	NA	NA	NA	NA	0	1984-12-15	192	1984	12	NA	NA	114716	288	12	96	1992-12-01	1992-12-31	31	1	1992-12-01	1992-12-31	31	NA	NA	NA	NA	NA	NA	NA	0	0	NA	NA	NA	NA
ABGA	1992	SEN	LOU	TGA	NA	OVI	EWO	SNLOOV17343	W/P	M	NA	SNLOOV02311	1	666	1	1	1	1991-10-20	274	1991	10	NA	NA	328879	288	12	14	1992-12-01	1992-12-31	31	1	1992-12-01	1992-12-31	31	NA	NA	NA	NA	NA	NA	NA	0	0	NA	NA	NA	NA
ABGA	1992	SEN	LOU	TGA	NA	OVI	EWO	SNLOOV01168	W/P	F	NA	SNLOOV02748	2	746	1	1	1	1987-09-15	225	1987	9	NA	NA	11902	286	10	61	1992-10-01	1992-10-31	31	1	1992-10-01	1992-10-31	31	NA	NA	NA	NA	NA	NA	NA	1	0	1	1	5	1850
ABGA	1992	SEN	LOU	TGA	NA	OVI	EWO	SNLOOV14211	W/P	F	NA	NA	NA	NA	NA	NA	0	1988-08-15	236	1988	8	NA	NA	284312	279	3	43	1992-03-02	1992-03-31	30	1	1992-03-02	1992-03-31	30	NA	NA	NA	NA	NA	NA	NA	0	0	NA	NA	NA	NA
ABGA	1992	SEN	LOU	TGA	NA	OVI	EWO	SNLOOV01356	W/P	F	NA	NA	NA	NA	NA	NA	0	1980-10-15	142	1980	10	NA	NA	18695	278	2	136	1992-01-31	1992-03-01	31	1	1992-01-31	1992-03-01	31	NA	NA	NA	NA	NA	NA	NA	0	0	NA	NA	NA	NA
ABGA	1992	SEN	LOU	TGA	NA	OVI	EWO	SNLOOV02311	W/P	F	NA	SNLOOV12556	2	697	1	1	1	1989-12-23	252	1989	12	NA	NA	55992	281	5	29	1992-05-02	1992-05-31	30	1	1992-05-02	1992-05-31	30	NA	NA	NA	NA	NA	NA	NA	0	0	NA	NA	NA	NA
ABGA	1992	SEN	LOU	TGA	NA	OVI	EWO	SNLOOV17343	W/P	M	NA	SNLOOV02311	1	666	1	1	1	1991-10-20	274	1991	10	NA	NA	328878	287	11	13	1992-11-01	1992-11-30	30	1	1992-11-01	1992-11-30	30	NA	NA	NA	NA	NA	NA	NA	0	0	NA	NA	NA	NA
ABGA	1992	SEN	LOU	TGA	NA	OVI	EWO	SNLOOV13833	W/P	F	NA	SNLOOV01486	4	1402	1	1	1	1988-11-27	239	1988	11	NA	NA	278839	280	4	41	1992-04-01	1992-05-01	31	1	1992-04-01	1992-05-01	31	NA	NA	NA	NA	NA	NA	NA	0	0	NA	NA	NA	NA
ABGA	1992	SEN	LOU	TGA	NA	OVI	EWO	SNLOOV02311	W/P	F	NA	SNLOOV12556	2	697	1	1	1	1989-12-23	252	1989	12	NA	NA	55993	282	6	30	1992-06-01	1992-07-01	31	1	1992-06-01	1992-07-01	31	NA	NA	NA	NA	NA	NA	NA	1	0	1	1	2	895
ABGA	1992	SEN	LOU	TGA	NA	OVI	EWO	SNLOOV01168	W/P	F	NA	SNLOOV02748	2	746	1	1	1	1987-09-15	225	1987	9	NA	NA	11894	278	2	53	1992-01-31	1992-03-01	31	1	1992-01-31	1992-03-01	31	NA	NA	NA	NA	NA	NA	NA	0	0	NA	NA	NA	NA
ABGA	1992	SEN	LOU	TGA	NA	OVI	EWO	SNLOOV17270	W/P	F	NA	SNLOOV02436	5	1768	1	1	1	1991-10-24	274	1991	10	NA	NA	327948	280	4	6	1992-04-01	1992-05-01	31	1	1992-04-01	1992-05-01	31	NA	NA	NA	NA	NA	NA	NA	0	0	NA	NA	NA	NA
ABGA	1992	SEN	LOU	TGA	NA	OVI	EWO	SNLOOV02865	W/P	F	NA	NA	NA	NA	NA	NA	0	1982-11-15	167	1982	11	NA	NA	76366	279	3	112	1992-03-02	1992-03-31	30	1	1992-03-02	1992-03-31	30	NA	NA	NA	NA	NA	NA	NA	0	0	NA	NA	NA	NA
ABGA	1992	SEN	LOU	TGA	NA	OVI	EWO	SNLOOV13833	W/P	F	NA	SNLOOV01486	4	1402	1	1	1	1988-11-27	239	1988	11	NA	NA	278844	285	9	46	1992-09-01	1992-09-30	30	1	1992-09-01	1992-09-30	30	NA	NA	NA	NA	NA	NA	NA	0	0	NA	NA	NA	NA
ABGA	1992	SEN	LOU	TGA	NA	OVI	EWO	SNLOOV17343	W/P	M	NA	SNLOOV02311	1	666	1	1	1	1991-10-20	274	1991	10	NA	NA	328869	278	2	4	1992-01-31	1992-03-01	31	1	1992-01-31	1992-03-01	31	NA	NA	NA	NA	NA	NA	NA	0	0	NA	NA	NA	NA
ABGA	1992	SEN	LOU	TGA	NA	OVI	EWO	SNLOOV17343	W/P	M	NA	SNLOOV02311	1	666	1	1	1	1991-10-20	274	1991	10	NA	NA	328875	284	8	10	1992-08-01	1992-08-31	31	1	1992-08-01	1992-08-31	31	NA	NA	NA	NA	NA	NA	NA	0	0	NA	NA	NA	NA
ABGA	1992	SEN	LOU	TGA	NA	OVI	EWO	SNLOOV02436	W/P	F	NA	SNLOOV01485	2	716	1	1	1	1986-12-21	216	1986	12	NA	NA	61169	282	6	66	1992-06-01	1992-07-01	31	1	1992-06-01	1992-07-01	31	NA	NA	NA	NA	NA	NA	NA	0	0	NA	NA	NA	NA
ABGA	1992	SEN	LOU	TGA	NA	OVI	EWO	SNLOOV17343	W/P	M	NA	SNLOOV02311	1	666	1	1	1	1991-10-20	274	1991	10	NA	NA	328874	283	7	9	1992-07-02	1992-07-31	30	1	1992-07-02	1992-07-31	30	NA	NA	NA	NA	NA	NA	NA	0	0	NA	NA	NA	NA
ABGA	1992	SEN	LOU	TGA	NA	OVI	EWO	SNLOOV03953	W/P	F	NA	SNLOOV01168	1	476	1	1	1	1989-01-03	241	1989	1	NA	NA	114603	282	6	41	1992-06-01	1992-07-01	31	1	1992-06-01	1992-07-01	31	NA	NA	NA	NA	NA	NA	NA	0	0	NA	NA	NA	NA
ABGA	1992	SEN	LOU	TGA	NA	OVI	EWO	SNLOOV16447	W/P	M	NA	SNLOOV02436	4	1474	1	1	1	1991-01-03	265	1991	1	NA	NA	317020	278	2	13	1992-01-31	1992-03-01	31	1	1992-01-31	1992-03-01	31	NA	NA	NA	NA	NA	NA	NA	0	0	NA	NA	NA	NA
ABGA	1992	SEN	LOU	TGA	NA	OVI	EWO	SNLOOV03219	W/P	F	NA	SNLOOV02436	6	2117	1	1	1	1992-10-07	286	1992	10	NA	NA	86900	287	11	1	1992-11-01	1992-11-30	30	1	1992-11-01	1992-11-30	30	NA	NA	NA	NA	NA	NA	NA	0	0	NA	NA	NA	NA
ABGA	1992	SEN	LOU	TGA	NA	OVI	EWO	SNLOOV17188	W/P	F	NA	SNLOOV02380	1	510	1	1	1	1991-09-28	273	1991	9	NA	NA	326816	279	3	6	1992-03-02	1992-03-31	30	1	1992-03-02	1992-03-31	30	NA	NA	NA	NA	NA	NA	NA	0	0	NA	NA	NA	NA
ABGA	1992	SEN	LOU	TGA	NA	OVI	EWO	SNLOOV17270	W/P	F	NA	SNLOOV02436	5	1768	1	1	1	1991-10-24	274	1991	10	NA	NA	327952	284	8	10	1992-08-01	1992-08-31	31	1	1992-08-01	1992-08-31	31	NA	NA	NA	NA	NA	NA	NA	0	0	NA	NA	NA	NA
ABGA	1992	SEN	LOU	TGA	NA	OVI	EWO	SNLOOV12556	W/P	F	NA	SNLOOV01646	5	2202	1	1	1	1988-01-26	229	1988	1	NA	NA	259998	285	9	56	1992-09-01	1992-09-30	30	1	1992-09-01	1992-09-30	30	NA	NA	NA	NA	NA	NA	NA	0	0	NA	NA	NA	NA
ABGA	1992	SEN	LOU	TGA	NA	OVI	EWO	SNLOOV01168	W/P	F	NA	SNLOOV02748	2	746	1	1	1	1987-09-15	225	1987	9	NA	NA	11897	281	5	56	1992-05-02	1992-05-31	30	1	1992-05-02	1992-05-31	30	NA	NA	NA	NA	NA	NA	NA	0	0	NA	NA	NA	NA
ABGA	1992	SEN	LOU	TGA	NA	OVI	EWO	SNLOOV03954	W/P	F	NA	NA	NA	NA	NA	NA	0	1984-12-15	192	1984	12	NA	NA	114713	285	9	93	1992-09-01	1992-09-30	30	1	1992-09-01	1992-09-30	30	NA	NA	NA	NA	NA	NA	NA	0	0	NA	NA	NA	NA
ABGA	1992	SEN	LOU	TGA	NA	OVI	EWO	SNLOOV13833	W/P	F	NA	SNLOOV01486	4	1402	1	1	1	1988-11-27	239	1988	11	NA	NA	278836	277	1	38	1992-01-01	1992-01-30	30	1	1992-01-01	1992-01-30	30	NA	NA	NA	NA	NA	NA	NA	0	0	NA	NA	NA	NA
ABGA	1992	SEN	LOU	TGA	NA	OVI	EWO	SNLOOV17270	W/P	F	NA	SNLOOV02436	5	1768	1	1	1	1991-10-24	274	1991	10	NA	NA	327945	277	1	3	1992-01-01	1992-01-30	30	1	1992-01-01	1992-01-30	30	NA	NA	NA	NA	NA	NA	NA	0	0	NA	NA	NA	NA
ABGA	1992	SEN	LOU	TGA	NA	OVI	EWO	SNLOOV03954	W/P	F	NA	NA	NA	NA	NA	NA	0	1984-12-15	192	1984	12	NA	NA	114712	284	8	92	1992-08-01	1992-08-31	31	1	1992-08-01	1992-08-31	31	NA	NA	NA	NA	NA	NA	NA	0	0	NA	NA	NA	NA
ABGA	1992	SEN	LOU	TGA	NA	OVI	EWO	SNLOOV17322	W/P	F	NA	SNLOOV13833	2	1069	1	1	1	1991-11-01	275	1991	11	NA	NA	328589	284	8	9	1992-08-01	1992-08-31	31	1	1992-08-01	1992-08-31	31	NA	NA	NA	NA	NA	NA	NA	0	0	NA	NA	NA	NA
ABGA	1992	SEN	LOU	TGA	NA	OVI	EWO	SNLOOV16446	W/P	F	NA	SNLOOV01356	11	3732	1	1	1	1991-01-03	265	1991	1	NA	NA	316960	281	5	16	1992-05-02	1992-05-31	30	1	1992-05-02	1992-05-31	30	NA	NA	NA	NA	NA	NA	NA	0	0	NA	NA	NA	NA
ABGA	1992	SEN	LOU	TGA	NA	OVI	EWO	SNLOOV17937	W/P	M	NA	SNLOOV01356	12	4106	1	1	1	1992-01-12	277	1992	1	NA	NA	335794	286	10	9	1992-10-01	1992-10-31	31	1	1992-10-01	1992-10-31	31	NA	NA	NA	NA	NA	NA	NA	0	0	NA	NA	NA	NA
ABGA	1992	SEN	LOU	TGA	NA	OVI	EWO	SNLOOV17922	W/P	F	NA	SNLOOV14211	3	1252	1	1	1	1992-01-19	277	1992	1	NA	NA	335638	278	2	1	1992-01-31	1992-03-01	31	1	1992-01-31	1992-03-01	31	NA	NA	NA	NA	NA	NA	NA	0	0	NA	NA	NA	NA
ABGA	1992	SEN	LOU	TGA	NA	OVI	EWO	SNLOOV13833	W/P	F	NA	SNLOOV01486	4	1402	1	1	1	1988-11-27	239	1988	11	NA	NA	278845	286	10	47	1992-10-01	1992-10-31	31	1	1992-10-01	1992-10-31	31	NA	NA	NA	NA	NA	NA	NA	0	0	NA	NA	NA	NA
ABGA	1992	SEN	LOU	TGA	NA	OVI	EWO	SNLOOV12556	W/P	F	NA	SNLOOV01646	5	2202	1	1	1	1988-01-26	229	1988	1	NA	NA	259990	277	1	48	1992-01-01	1992-01-30	30	1	1992-01-01	1992-01-30	30	NA	NA	NA	NA	NA	NA	NA	0	0	NA	NA	NA	NA
ABGA	1992	SEN	LOU	TGA	NA	OVI	EWO	SNLOOV18520	W/P	F	NA	SNLOOV12556	4	1592	1	1	1	1992-06-05	282	1992	6	NA	NA	341803	286	10	4	1992-10-01	1992-10-31	31	1	1992-10-01	1992-10-31	31	NA	NA	NA	NA	NA	NA	NA	0	0	NA	NA	NA	NA
ABGA	1992	SEN	LOU	TGA	NA	OVI	EWO	SNLOOV17322	W/P	F	NA	SNLOOV13833	2	1069	1	1	1	1991-11-01	275	1991	11	NA	NA	328588	283	7	8	1992-07-02	1992-07-31	30	1	1992-07-02	1992-07-31	30	NA	NA	NA	NA	NA	NA	NA	0	0	NA	NA	NA	NA
ABGA	1992	SEN	LOU	TGA	NA	OVI	EWO	SNLOOV02436	W/P	F	NA	SNLOOV01485	2	716	1	1	1	1986-12-21	216	1986	12	NA	NA	61173	286	10	70	1992-10-01	1992-10-31	31	1	1992-10-01	1992-10-31	31	NA	NA	NA	NA	NA	NA	NA	1	0	1	1	6	2117
ABGA	1992	SEN	LOU	TGA	NA	OVI	EWO	SNLOOV18243	W/P	M	NA	SNLOOV16446	1	406	1	1	1	1992-02-13	278	1992	2	NA	NA	339172	279	3	1	1992-03-02	1992-03-31	30	1	1992-03-02	1992-03-31	30	NA	NA	NA	NA	NA	NA	NA	0	0	NA	NA	NA	NA
ABGA	1992	SEN	LOU	TGA	NA	OVI	EWO	SNLOOV17343	W/P	M	NA	SNLOOV02311	1	666	1	1	1	1991-10-20	274	1991	10	NA	NA	328871	280	4	6	1992-04-01	1992-05-01	31	1	1992-04-01	1992-05-01	31	NA	NA	NA	NA	NA	NA	NA	0	0	NA	NA	NA	NA
ABGA	1992	SEN	LOU	TGA	NA	OVI	EWO	SNLOOV12848	W/P	F	NA	SNLOOV02748	3	1103	1	1	1	1988-09-06	237	1988	9	NA	NA	264383	280	4	43	1992-04-01	1992-05-01	31	1	1992-04-01	1992-05-01	31	NA	NA	NA	NA	NA	NA	NA	0	0	NA	NA	NA	NA
ABGA	1992	SEN	LOU	TGA	NA	OVI	EWO	SNLOOV01356	W/P	F	NA	NA	NA	NA	NA	NA	0	1980-10-15	142	1980	10	NA	NA	18694	277	1	135	1992-01-01	1992-01-30	30	1	1992-01-01	1992-01-30	30	NA	NA	NA	NA	NA	NA	NA	1	0	1	1	12	4106
ABGA	1992	SEN	LOU	TGA	NA	OVI	EWO	SNLOOV02436	W/P	F	NA	SNLOOV01485	2	716	1	1	1	1986-12-21	216	1986	12	NA	NA	61167	280	4	64	1992-04-01	1992-05-01	31	1	1992-04-01	1992-05-01	31	NA	NA	NA	NA	NA	NA	NA	0	0	NA	NA	NA	NA
ABGA	1992	SEN	LOU	TGA	NA	OVI	EWO	SNLOOV02380	W/P	F	NA	SNLOOV13833	1	525	1	1	1	1990-05-06	257	1990	5	NA	NA	59437	282	6	25	1992-06-01	1992-07-01	31	1	1992-06-01	1992-07-01	31	NA	NA	NA	NA	NA	NA	NA	0	0	NA	NA	NA	NA
ABGA	1992	SEN	LOU	TGA	NA	OVI	EWO	SNLOOV02311	W/P	F	NA	SNLOOV12556	2	697	1	1	1	1989-12-23	252	1989	12	NA	NA	55995	284	8	32	1992-08-01	1992-08-31	31	1	1992-08-01	1992-08-31	31	NA	NA	NA	NA	NA	NA	NA	0	0	NA	NA	NA	NA
ABGA	1992	SEN	LOU	TGA	NA	OVI	EWO	SNLOOV03110	W/P	M	NA	SNLOOV12848	3	1242	1	1	1	1992-01-31	278	1992	2	NA	NA	83479	280	4	2	1992-04-01	1992-05-01	31	1	1992-04-01	1992-05-01	31	NA	NA	NA	NA	NA	NA	NA	0	0	NA	NA	NA	NA
ABGA	1992	SEN	LOU	TGA	NA	OVI	EWO	SNLOOV18243	W/P	M	NA	SNLOOV16446	1	406	1	1	1	1992-02-13	278	1992	2	NA	NA	339181	288	12	10	1992-12-01	1992-12-31	31	1	1992-12-01	1992-12-31	31	NA	NA	NA	NA	NA	NA	NA	0	0	NA	NA	NA	NA
ABGA	1992	SEN	LOU	TGA	NA	OVI	EWO	SNLOOV02621	W/P	F	NA	SNLOOV02375	7	2452	1	1	1	1991-01-02	265	1991	1	NA	NA	67177	278	2	13	1992-01-31	1992-03-01	31	1	1992-01-31	1992-02-12	13	NA	NA	406	DPC	NA	NA	NA	0	0	NA	NA	NA	NA
ABGA	1992	SEN	LOU	TGA	NA	OVI	EWO	SNLOOV12556	W/P	F	NA	SNLOOV01646	5	2202	1	1	1	1988-01-26	229	1988	1	NA	NA	260001	288	12	59	1992-12-01	1992-12-31	31	1	1992-12-01	1992-12-31	31	NA	NA	NA	NA	NA	NA	NA	0	0	NA	NA	NA	NA
ABGA	1992	SEN	LOU	TGA	NA	OVI	EWO	SNLOOV16446	W/P	F	NA	SNLOOV01356	11	3732	1	1	1	1991-01-03	265	1991	1	NA	NA	316967	288	12	23	1992-12-01	1992-12-31	31	1	1992-12-01	1992-12-31	31	NA	NA	NA	NA	NA	NA	NA	0	0	NA	NA	NA	NA
ABGA	1992	SEN	LOU	TGA	NA	OVI	EWO	SNLOOV18656	W/P	M	NA	SNLOOV02617	5	1703	1	1	1	1992-09-24	285	1992	9	NA	NA	343113	287	11	2	1992-11-01	1992-11-30	30	1	1992-11-01	1992-11-30	30	NA	NA	NA	NA	NA	NA	NA	0	0	NA	NA	NA	NA
ABGA	1992	SEN	LOU	TGA	NA	OVI	EWO	SNLOOV02380	W/P	F	NA	SNLOOV13833	1	525	1	1	1	1990-05-06	257	1990	5	NA	NA	59440	285	9	28	1992-09-01	1992-09-30	30	1	1992-09-01	1992-09-30	30	NA	NA	NA	NA	NA	NA	NA	0	0	NA	NA	NA	NA
ABGA	1992	SEN	LOU	TGA	NA	OVI	EWO	SNLOOV02616	W/P	M	NA	SNLOOV14080	1	669	1	1	1	1991-01-08	265	1991	1	NA	NA	67022	279	3	14	1992-03-02	1992-03-31	30	1	1992-03-02	1992-03-31	30	NA	NA	NA	NA	NA	NA	NA	0	0	NA	NA	NA	NA
ABGA	1992	SEN	LOU	TGA	NA	OVI	EWO	SNLOOV18520	W/P	F	NA	SNLOOV12556	4	1592	1	1	1	1992-06-05	282	1992	6	NA	NA	341804	287	11	5	1992-11-01	1992-11-30	30	1	1992-11-01	1992-11-30	30	NA	NA	NA	NA	NA	NA	NA	0	0	NA	NA	NA	NA
ABGA	1992	SEN	LOU	TGA	NA	OVI	EWO	SNLOOV16448	W/P	M	NA	SNLOOV03953	2	1098	1	1	1	1992-01-06	277	1992	1	NA	NA	317028	283	7	6	1992-07-02	1992-07-31	30	1	1992-07-02	1992-07-31	30	NA	NA	NA	NA	NA	NA	NA	0	0	NA	NA	NA	NA
ABGA	1992	SEN	LOU	TGA	NA	OVI	EWO	SNLOOV03116	W/P	F	NA	SNLOOV02865	9	3357	1	1	1	1992-01-24	277	1992	1	NA	NA	83573	279	3	2	1992-03-02	1992-03-31	30	1	1992-03-02	1992-03-31	30	NA	NA	NA	NA	NA	NA	NA	0	0	NA	NA	NA	NA
ABGA	1992	SEN	LOU	TGA	NA	OVI	EWO	SNLOOV16446	W/P	F	NA	SNLOOV01356	11	3732	1	1	1	1991-01-03	265	1991	1	NA	NA	316957	278	2	13	1992-01-31	1992-03-01	31	1	1992-01-31	1992-03-01	31	NA	NA	NA	NA	NA	NA	NA	1	0	1	1	1	406
ABGA	1992	SEN	LOU	TGA	NA	OVI	EWO	SNLOOV02436	W/P	F	NA	SNLOOV01485	2	716	1	1	1	1986-12-21	216	1986	12	NA	NA	61170	283	7	67	1992-07-02	1992-07-31	30	1	1992-07-02	1992-07-31	30	NA	NA	NA	NA	NA	NA	NA	0	0	NA	NA	NA	NA
ABGA	1992	SEN	LOU	TGA	NA	OVI	EWO	SNLOOV12848	W/P	F	NA	SNLOOV02748	3	1103	1	1	1	1988-09-06	237	1988	9	NA	NA	264387	284	8	47	1992-08-01	1992-08-31	31	1	1992-08-01	1992-08-10	10	NA	NA	1434	DEA	FEE	NA	NA	0	0	NA	NA	NA	NA
ABGA	1992	SEN	LOU	TGA	NA	OVI	EWO	SNLOOV18243	W/P	M	NA	SNLOOV16446	1	406	1	1	1	1992-02-13	278	1992	2	NA	NA	339177	284	8	6	1992-08-01	1992-08-31	31	1	1992-08-01	1992-08-31	31	NA	NA	NA	NA	NA	NA	NA	0	0	NA	NA	NA	NA
ABGA	1992	SEN	LOU	TGA	NA	OVI	EWO	SNLOOV16029	W/P	M	NA	SNLOOV14211	2	834	1	1	1	1990-11-27	263	1990	11	NA	NA	311401	277	1	14	1992-01-01	1992-01-30	30	1	1992-01-01	1992-01-26	26	NA	NA	425	GIF	NA	NA	NA	0	0	NA	NA	NA	NA
ABGA	1992	SEN	LOU	TGA	NA	OVI	EWO	SNLOOV16448	W/P	M	NA	SNLOOV03953	2	1098	1	1	1	1992-01-06	277	1992	1	NA	NA	317023	278	2	1	1992-01-31	1992-03-01	31	1	1992-01-31	1992-03-01	31	NA	NA	NA	NA	NA	NA	NA	0	0	NA	NA	NA	NA
ABGA	1992	SEN	LOU	TGA	NA	OVI	EWO	SNLOOV03953	W/P	F	NA	SNLOOV01168	1	476	1	1	1	1989-01-03	241	1989	1	NA	NA	114607	286	10	45	1992-10-01	1992-10-31	31	1	1992-10-01	1992-10-31	31	NA	NA	NA	NA	NA	NA	NA	0	0	NA	NA	NA	NA
ABGA	1992	SEN	LOU	TGA	NA	OVI	EWO	SNLOOV02380	W/P	F	NA	SNLOOV13833	1	525	1	1	1	1990-05-06	257	1990	5	NA	NA	59432	277	1	20	1992-01-01	1992-01-30	30	1	1992-01-01	1992-01-30	30	NA	NA	NA	NA	NA	NA	NA	0	0	NA	NA	NA	NA
ABGA	1992	SEN	LOU	TGA	NA	OVI	EWO	SNLOOV18243	W/P	M	NA	SNLOOV16446	1	406	1	1	1	1992-02-13	278	1992	2	NA	NA	339178	285	9	7	1992-09-01	1992-09-30	30	1	1992-09-01	1992-09-30	30	NA	NA	NA	NA	NA	NA	NA	0	0	NA	NA	NA	NA
ABGA	1992	SEN	LOU	TGA	NA	OVI	EWO	SNLOOV03954	W/P	F	NA	NA	NA	NA	NA	NA	0	1984-12-15	192	1984	12	NA	NA	114710	282	6	90	1992-06-01	1992-07-01	31	1	1992-06-01	1992-07-01	31	NA	NA	NA	NA	NA	NA	NA	0	0	NA	NA	NA	NA
ABGA	1992	SEN	LOU	TGA	NA	OVI	EWO	SNLOOV17125	W/P	M	NA	SNLOOV02617	4	1314	1	1	1	1991-09-01	273	1991	9	NA	NA	325925	277	1	4	1992-01-01	1992-01-30	30	1	1992-01-01	1992-01-30	30	NA	NA	NA	NA	NA	NA	NA	0	0	NA	NA	NA	NA
ABGA	1992	SEN	LOU	TGA	NA	OVI	EWO	SNLOOV16990	W/P	M	NA	SNLOOV14808	1	528	1	1	1	1991-06-09	270	1991	6	NA	NA	324189	279	3	9	1992-03-02	1992-03-31	30	1	1992-03-02	1992-03-31	30	NA	NA	NA	NA	NA	NA	NA	0	0	NA	NA	NA	NA
ABGA	1992	SEN	LOU	TGA	NA	OVI	EWO	SNLOOV02617	W/P	F	NA	SNLOOV11953	4	1778	1	1	1	1988-01-26	229	1988	1	NA	NA	67077	282	6	53	1992-06-01	1992-07-01	31	1	1992-06-01	1992-07-01	31	NA	NA	NA	NA	NA	NA	NA	0	0	NA	NA	NA	NA
ABGA	1992	SEN	LOU	TGA	NA	OVI	EWO	SNLOOV03219	W/P	F	NA	SNLOOV02436	6	2117	1	1	1	1992-10-07	286	1992	10	NA	NA	86899	286	10	0	1992-10-01	1992-10-31	31	1	1992-10-07	1992-10-31	25	0	BIR	NA	NA	NA	NA	NA	0	0	NA	NA	NA	NA
ABGA	1992	SEN	LOU	TGA	NA	OVI	EWO	SNLOOV16447	W/P	M	NA	SNLOOV02436	4	1474	1	1	1	1991-01-03	265	1991	1	NA	NA	317019	277	1	12	1992-01-01	1992-01-30	30	1	1992-01-01	1992-01-30	30	NA	NA	NA	NA	NA	NA	NA	0	0	NA	NA	NA	NA
ABGA	1992	SEN	LOU	TGA	NA	OVI	EWO	SNLOOV03953	W/P	F	NA	SNLOOV01168	1	476	1	1	1	1989-01-03	241	1989	1	NA	NA	114606	285	9	44	1992-09-01	1992-09-30	30	1	1992-09-01	1992-09-30	30	NA	NA	NA	NA	NA	NA	NA	0	0	NA	NA	NA	NA
ABGA	1992	SEN	LOU	TGA	NA	OVI	EWO	SNLOOV12848	W/P	F	NA	SNLOOV02748	3	1103	1	1	1	1988-09-06	237	1988	9	NA	NA	264384	281	5	44	1992-05-02	1992-05-31	30	1	1992-05-02	1992-05-31	30	NA	NA	NA	NA	NA	NA	NA	0	0	NA	NA	NA	NA
ABGA	1992	SEN	LOU	TGA	NA	OVI	EWO	SNLOOV02311	W/P	F	NA	SNLOOV12556	2	697	1	1	1	1989-12-23	252	1989	12	NA	NA	55989	278	2	26	1992-01-31	1992-03-01	31	1	1992-01-31	1992-03-01	31	NA	NA	NA	NA	NA	NA	NA	0	0	NA	NA	NA	NA
ABGA	1992	SEN	LOU	TGA	NA	OVI	EWO	SNLOOV02375	W/P	F	NA	SNLOOV02865	1	518	1	1	1	1984-04-16	184	1984	4	NA	NA	59283	288	12	104	1992-12-01	1992-12-31	31	1	1992-12-01	1992-12-31	31	NA	NA	NA	NA	NA	NA	NA	0	0	NA	NA	NA	NA
ABGA	1992	SEN	LOU	TGA	NA	OVI	EWO	SNLOOV16446	W/P	F	NA	SNLOOV01356	11	3732	1	1	1	1991-01-03	265	1991	1	NA	NA	316962	283	7	18	1992-07-02	1992-07-31	30	1	1992-07-02	1992-07-31	30	NA	NA	NA	NA	NA	NA	NA	0	0	NA	NA	NA	NA
ABGA	1992	SEN	LOU	TGA	NA	OVI	EWO	SNLOOV18656	W/P	M	NA	SNLOOV02617	5	1703	1	1	1	1992-09-24	285	1992	9	NA	NA	343114	288	12	3	1992-12-01	1992-12-31	31	1	1992-12-01	1992-12-31	31	NA	NA	NA	NA	NA	NA	NA	0	0	NA	NA	NA	NA
ABGA	1992	SEN	LOU	TGA	NA	OVI	EWO	SNLOOV01168	W/P	F	NA	SNLOOV02748	2	746	1	1	1	1987-09-15	225	1987	9	NA	NA	11900	284	8	59	1992-08-01	1992-08-31	31	1	1992-08-01	1992-08-31	31	NA	NA	NA	NA	NA	NA	NA	0	0	NA	NA	NA	NA
ABGA	1992	SEN	LOU	TGA	NA	OVI	EWO	SNLOOV18513	W/P	F	NA	SNLOOV02311	2	895	1	1	1	1992-06-05	282	1992	6	NA	NA	341726	282	6	0	1992-06-01	1992-07-01	31	1	1992-06-05	1992-07-01	27	0	BIR	NA	NA	NA	NA	NA	0	0	NA	NA	NA	NA
ABGA	1992	SEN	LOU	TGA	NA	OVI	EWO	SNLOOV02375	W/P	F	NA	SNLOOV02865	1	518	1	1	1	1984-04-16	184	1984	4	NA	NA	59277	282	6	98	1992-06-01	1992-07-01	31	1	1992-06-01	1992-07-01	31	NA	NA	NA	NA	NA	NA	NA	0	0	NA	NA	NA	NA
ABGA	1992	SEN	LOU	TGA	NA	OVI	EWO	SNLOOV17937	W/P	M	NA	SNLOOV01356	12	4106	1	1	1	1992-01-12	277	1992	1	NA	NA	335786	278	2	1	1992-01-31	1992-03-01	31	1	1992-01-31	1992-03-01	31	NA	NA	NA	NA	NA	NA	NA	0	0	NA	NA	NA	NA
ABGA	1992	SEN	LOU	TGA	NA	OVI	EWO	SNLOOV18520	W/P	F	NA	SNLOOV12556	4	1592	1	1	1	1992-06-05	282	1992	6	NA	NA	341799	282	6	0	1992-06-01	1992-07-01	31	1	1992-06-05	1992-07-01	27	0	BIR	NA	NA	NA	NA	NA	0	0	NA	NA	NA	NA
ABGA	1992	SEN	LOU	TGA	NA	OVI	EWO	SNLOOV17322	W/P	F	NA	SNLOOV13833	2	1069	1	1	1	1991-11-01	275	1991	11	NA	NA	328586	281	5	6	1992-05-02	1992-05-31	30	1	1992-05-02	1992-05-31	30	NA	NA	NA	NA	NA	NA	NA	0	0	NA	NA	NA	NA
ABGA	1992	SEN	LOU	TGA	NA	OVI	EWO	SNLOOV01168	W/P	F	NA	SNLOOV02748	2	746	1	1	1	1987-09-15	225	1987	9	NA	NA	11899	283	7	58	1992-07-02	1992-07-31	30	1	1992-07-02	1992-07-31	30	NA	NA	NA	NA	NA	NA	NA	0	0	NA	NA	NA	NA
ABGA	1992	SEN	LOU	TGA	NA	OVI	EWO	SNLOOV16473	W/P	M	NA	SNLOOV02618	4	1482	1	1	1	1991-01-05	265	1991	1	NA	NA	317346	278	2	13	1992-01-31	1992-03-01	31	1	1992-01-31	1992-03-01	31	NA	NA	NA	NA	NA	NA	NA	0	0	NA	NA	NA	NA
ABGA	1992	SEN	LOU	TGA	NA	OVI	EWO	SNLOOV13833	W/P	F	NA	SNLOOV01486	4	1402	1	1	1	1988-11-27	239	1988	11	NA	NA	278841	282	6	43	1992-06-01	1992-07-01	31	1	1992-06-01	1992-07-01	31	NA	NA	NA	NA	NA	NA	NA	0	0	NA	NA	NA	NA
ABGA	1992	SEN	LOU	TGA	NA	OVI	EWO	SNLOOV02375	W/P	F	NA	SNLOOV02865	1	518	1	1	1	1984-04-16	184	1984	4	NA	NA	59279	284	8	100	1992-08-01	1992-08-31	31	1	1992-08-01	1992-08-31	31	NA	NA	NA	NA	NA	NA	NA	0	0	NA	NA	NA	NA
ABGA	1992	SEN	LOU	TGA	NA	OVI	EWO	SNLOOV14211	W/P	F	NA	NA	NA	NA	NA	NA	0	1988-08-15	236	1988	8	NA	NA	284315	282	6	46	1992-06-01	1992-07-01	31	1	1992-06-01	1992-07-01	31	NA	NA	NA	NA	NA	NA	NA	0	0	NA	NA	NA	NA
ABGA	1992	SEN	LOU	TGA	NA	OVI	EWO	SNLOOV03018	W/P	M	NA	SNLOOV03038	1	583	1	1	1	1992-01-19	277	1992	1	NA	NA	81012	279	3	2	1992-03-02	1992-03-31	30	1	1992-03-02	1992-03-31	30	NA	NA	NA	NA	NA	NA	NA	0	0	NA	NA	NA	NA
ABGA	1992	SEN	LOU	TGA	NA	OVI	EWO	SNLOOV17937	W/P	M	NA	SNLOOV01356	12	4106	1	1	1	1992-01-12	277	1992	1	NA	NA	335790	282	6	5	1992-06-01	1992-07-01	31	1	1992-06-01	1992-07-01	31	NA	NA	NA	NA	NA	NA	NA	0	0	NA	NA	NA	NA
ABGA	1992	SEN	LOU	TGA	NA	OVI	EWO	SNLOOV17937	W/P	M	NA	SNLOOV01356	12	4106	1	1	1	1992-01-12	277	1992	1	NA	NA	335792	284	8	7	1992-08-01	1992-08-31	31	1	1992-08-01	1992-08-31	31	NA	NA	NA	NA	NA	NA	NA	0	0	NA	NA	NA	NA
ABGA	1992	SEN	LOU	TGA	NA	OVI	EWO	SNLOOV03954	W/P	F	NA	NA	NA	NA	NA	NA	0	1984-12-15	192	1984	12	NA	NA	114708	280	4	88	1992-04-01	1992-05-01	31	1	1992-04-01	1992-05-01	31	NA	NA	NA	NA	NA	NA	NA	0	0	NA	NA	NA	NA
ABGA	1992	SEN	LOU	TGA	NA	OVI	EWO	SNLOOV13833	W/P	F	NA	SNLOOV01486	4	1402	1	1	1	1988-11-27	239	1988	11	NA	NA	278843	284	8	45	1992-08-01	1992-08-31	31	1	1992-08-01	1992-08-31	31	NA	NA	NA	NA	NA	NA	NA	0	0	NA	NA	NA	NA
ABGA	1992	SEN	LOU	TGA	NA	OVI	EWO	SNLOOV18243	W/P	M	NA	SNLOOV16446	1	406	1	1	1	1992-02-13	278	1992	2	NA	NA	339171	278	2	0	1992-01-31	1992-03-01	31	1	1992-02-13	1992-03-01	18	0	BIR	NA	NA	NA	NA	NA	0	0	NA	NA	NA	NA
ABGA	1992	SEN	LOU	TGA	NA	OVI	EWO	SNLOOV02617	W/P	F	NA	SNLOOV11953	4	1778	1	1	1	1988-01-26	229	1988	1	NA	NA	67078	283	7	54	1992-07-02	1992-07-31	30	1	1992-07-02	1992-07-31	30	NA	NA	NA	NA	NA	NA	NA	0	0	NA	NA	NA	NA
ABGA	1992	SEN	LOU	TGA	NA	OVI	EWO	SNLOOV17270	W/P	F	NA	SNLOOV02436	5	1768	1	1	1	1991-10-24	274	1991	10	NA	NA	327947	279	3	5	1992-03-02	1992-03-31	30	1	1992-03-02	1992-03-31	30	NA	NA	NA	NA	NA	NA	NA	0	0	NA	NA	NA	NA
ABGA	1992	SEN	LOU	TGA	NA	OVI	EWO	SNLOOV18656	W/P	M	NA	SNLOOV02617	5	1703	1	1	1	1992-09-24	285	1992	9	NA	NA	343111	285	9	0	1992-09-01	1992-09-30	30	1	1992-09-24	1992-09-30	7	0	BIR	NA	NA	NA	NA	NA	0	0	NA	NA	NA	NA
ABGA	1992	SEN	LOU	TGA	NA	OVI	EWO	SNLOOV03110	W/P	M	NA	SNLOOV12848	3	1242	1	1	1	1992-01-31	278	1992	2	NA	NA	83480	281	5	3	1992-05-02	1992-05-31	30	1	1992-05-02	1992-05-31	30	NA	NA	NA	NA	NA	NA	NA	0	0	NA	NA	NA	NA
ABGA	1992	SEN	LOU	TGA	NA	OVI	EWO	SNLOOV02311	W/P	F	NA	SNLOOV12556	2	697	1	1	1	1989-12-23	252	1989	12	NA	NA	55994	283	7	31	1992-07-02	1992-07-31	30	1	1992-07-02	1992-07-31	30	NA	NA	NA	NA	NA	NA	NA	0	0	NA	NA	NA	NA
ABGA	1992	SEN	LOU	TGA	NA	OVI	EWO	SNLOOV18656	W/P	M	NA	SNLOOV02617	5	1703	1	1	1	1992-09-24	285	1992	9	NA	NA	343112	286	10	1	1992-10-01	1992-10-31	31	1	1992-10-01	1992-10-31	31	NA	NA	NA	NA	NA	NA	NA	0	0	NA	NA	NA	NA
ABGA	1992	SEN	LOU	TGA	NA	OVI	EWO	SNLOOV02380	W/P	F	NA	SNLOOV13833	1	525	1	1	1	1990-05-06	257	1990	5	NA	NA	59435	280	4	23	1992-04-01	1992-05-01	31	1	1992-04-01	1992-05-01	31	NA	NA	NA	NA	NA	NA	NA	0	0	NA	NA	NA	NA
ABGA	1992	SEN	LOU	TGA	NA	OVI	EWO	SNLOOV12848	W/P	F	NA	SNLOOV02748	3	1103	1	1	1	1988-09-06	237	1988	9	NA	NA	264381	278	2	41	1992-01-31	1992-03-01	31	1	1992-01-31	1992-03-01	31	NA	NA	NA	NA	NA	NA	NA	1	0	1	1	3	1242
ABGA	1992	SEN	LOU	TGA	NA	OVI	EWO	SNLOOV01168	W/P	F	NA	SNLOOV02748	2	746	1	1	1	1987-09-15	225	1987	9	NA	NA	11901	285	9	60	1992-09-01	1992-09-30	30	1	1992-09-01	1992-09-30	30	NA	NA	NA	NA	NA	NA	NA	0	0	NA	NA	NA	NA
ABGA	1992	SEN	LOU	TGA	NA	OVI	EWO	SNLOOV01168	W/P	F	NA	SNLOOV02748	2	746	1	1	1	1987-09-15	225	1987	9	NA	NA	11904	288	12	63	1992-12-01	1992-12-31	31	1	1992-12-01	1992-12-31	31	NA	NA	NA	NA	NA	NA	NA	0	0	NA	NA	NA	NA
ABGA	1992	SEN	LOU	TGA	NA	OVI	EWO	SNLOOV16473	W/P	M	NA	SNLOOV02618	4	1482	1	1	1	1991-01-05	265	1991	1	NA	NA	317349	281	5	16	1992-05-02	1992-05-31	30	1	1992-05-02	1992-05-30	29	NA	NA	511	SAL	NA	NA	NA	0	0	NA	NA	NA	NA
ABGA	1992	SEN	LOU	TGA	NA	OVI	EWO	SNLOOV02375	W/P	F	NA	SNLOOV02865	1	518	1	1	1	1984-04-16	184	1984	4	NA	NA	59274	279	3	95	1992-03-02	1992-03-31	30	1	1992-03-02	1992-03-31	30	NA	NA	NA	NA	NA	NA	NA	0	0	NA	NA	NA	NA
ABGA	1992	SEN	LOU	TGA	NA	OVI	EWO	SNLOOV17922	W/P	F	NA	SNLOOV14211	3	1252	1	1	1	1992-01-19	277	1992	1	NA	NA	335646	286	10	9	1992-10-01	1992-10-31	31	1	1992-10-01	1992-10-29	29	NA	NA	284	SAL	NA	NA	NA	0	0	NA	NA	NA	NA
ABGA	1992	SEN	LOU	TGA	NA	OVI	EWO	SNLOOV16445	W/P	M	NA	SNLOOV03954	8	2591	1	1	1	1992-01-19	277	1992	1	NA	NA	316934	277	1	0	1992-01-01	1992-01-30	30	1	1992-01-19	1992-01-30	12	0	BIR	NA	NA	NA	NA	NA	0	0	NA	NA	NA	NA
ABGA	1992	SEN	LOU	TGA	NA	OVI	EWO	SNLOOV17270	W/P	F	NA	SNLOOV02436	5	1768	1	1	1	1991-10-24	274	1991	10	NA	NA	327953	285	9	11	1992-09-01	1992-09-30	30	1	1992-09-01	1992-09-30	30	NA	NA	NA	NA	NA	NA	NA	0	0	NA	NA	NA	NA
ABGA	1992	SEN	LOU	TGA	NA	OVI	EWO	SNLOOV14211	W/P	F	NA	NA	NA	NA	NA	NA	0	1988-08-15	236	1988	8	NA	NA	284316	283	7	47	1992-07-02	1992-07-31	30	1	1992-07-02	1992-07-16	15	NA	NA	1431	SAL	NA	NA	NA	0	0	NA	NA	NA	NA
ABGA	1992	SEN	LOU	TGA	NA	OVI	EWO	SNLOOV17322	W/P	F	NA	SNLOOV13833	2	1069	1	1	1	1991-11-01	275	1991	11	NA	NA	328585	280	4	5	1992-04-01	1992-05-01	31	1	1992-04-01	1992-05-01	31	NA	NA	NA	NA	NA	NA	NA	0	0	NA	NA	NA	NA
ABGA	1992	SEN	LOU	TGA	NA	OVI	EWO	SNLOOV03954	W/P	F	NA	NA	NA	NA	NA	NA	0	1984-12-15	192	1984	12	NA	NA	114714	286	10	94	1992-10-01	1992-10-31	31	1	1992-10-01	1992-10-31	31	NA	NA	NA	NA	NA	NA	NA	0	0	NA	NA	NA	NA
ABGA	1992	SEN	LOU	TGA	NA	OVI	EWO	SNLOOV02617	W/P	F	NA	SNLOOV11953	4	1778	1	1	1	1988-01-26	229	1988	1	NA	NA	67074	279	3	50	1992-03-02	1992-03-31	30	1	1992-03-02	1992-03-31	30	NA	NA	NA	NA	NA	NA	NA	0	0	NA	NA	NA	NA
ABGA	1992	SEN	LOU	TGA	NA	OVI	EWO	SNLOOV02617	W/P	F	NA	SNLOOV11953	4	1778	1	1	1	1988-01-26	229	1988	1	NA	NA	67072	277	1	48	1992-01-01	1992-01-30	30	1	1992-01-01	1992-01-30	30	NA	NA	NA	NA	NA	NA	NA	0	0	NA	NA	NA	NA
ABGA	1992	SEN	LOU	TGA	NA	OVI	EWO	SNLOOV12848	W/P	F	NA	SNLOOV02748	3	1103	1	1	1	1988-09-06	237	1988	9	NA	NA	264385	282	6	45	1992-06-01	1992-07-01	31	1	1992-06-01	1992-07-01	31	NA	NA	NA	NA	NA	NA	NA	0	0	NA	NA	NA	NA
ABGA	1992	SEN	LOU	TGA	NA	OVI	EWO	SNLOOV16446	W/P	F	NA	SNLOOV01356	11	3732	1	1	1	1991-01-03	265	1991	1	NA	NA	316961	282	6	17	1992-06-01	1992-07-01	31	1	1992-06-01	1992-07-01	31	NA	NA	NA	NA	NA	NA	NA	0	0	NA	NA	NA	NA
ABGA	1992	SEN	LOU	TGA	NA	OVI	EWO	SNLOOV17270	W/P	F	NA	SNLOOV02436	5	1768	1	1	1	1991-10-24	274	1991	10	NA	NA	327946	278	2	4	1992-01-31	1992-03-01	31	1	1992-01-31	1992-03-01	31	NA	NA	NA	NA	NA	NA	NA	0	0	NA	NA	NA	NA
ABGA	1992	SEN	LOU	TGA	NA	OVI	EWO	SNLOOV16446	W/P	F	NA	SNLOOV01356	11	3732	1	1	1	1991-01-03	265	1991	1	NA	NA	316959	280	4	15	1992-04-01	1992-05-01	31	1	1992-04-01	1992-05-01	31	NA	NA	NA	NA	NA	NA	NA	0	0	NA	NA	NA	NA
ABGA	1992	SEN	LOU	TGA	NA	OVI	EWO	SNLOOV12556	W/P	F	NA	SNLOOV01646	5	2202	1	1	1	1988-01-26	229	1988	1	NA	NA	259995	282	6	53	1992-06-01	1992-07-01	31	1	1992-06-01	1992-07-01	31	NA	NA	NA	NA	NA	NA	NA	1	0	1	1	4	1592
ABGA	1992	SEN	LOU	TGA	NA	OVI	EWO	SNLOOV01168	W/P	F	NA	SNLOOV02748	2	746	1	1	1	1987-09-15	225	1987	9	NA	NA	11896	280	4	55	1992-04-01	1992-05-01	31	1	1992-04-01	1992-05-01	31	NA	NA	NA	NA	NA	NA	NA	0	0	NA	NA	NA	NA
ABGA	1992	SEN	LOU	TGA	NA	OVI	EWO	SNLOOV16473	W/P	M	NA	SNLOOV02618	4	1482	1	1	1	1991-01-05	265	1991	1	NA	NA	317348	280	4	15	1992-04-01	1992-05-01	31	1	1992-04-01	1992-05-01	31	NA	NA	NA	NA	NA	NA	NA	0	0	NA	NA	NA	NA
ABGA	1992	SEN	LOU	TGA	NA	OVI	EWO	SNLOOV16473	W/P	M	NA	SNLOOV02618	4	1482	1	1	1	1991-01-05	265	1991	1	NA	NA	317345	277	1	12	1992-01-01	1992-01-30	30	1	1992-01-01	1992-01-30	30	NA	NA	NA	NA	NA	NA	NA	0	0	NA	NA	NA	NA
ABGA	1992	SEN	LOU	TGA	NA	OVI	EWO	SNLOOV17322	W/P	F	NA	SNLOOV13833	2	1069	1	1	1	1991-11-01	275	1991	11	NA	NA	328591	286	10	11	1992-10-01	1992-10-31	31	1	1992-10-01	1992-10-08	8	NA	NA	342	SAL	NA	NA	NA	0	0	NA	NA	NA	NA
ABGA	1992	SEN	LOU	TGA	NA	OVI	EWO	SNLOOV13833	W/P	F	NA	SNLOOV01486	4	1402	1	1	1	1988-11-27	239	1988	11	NA	NA	278837	278	2	39	1992-01-31	1992-03-01	31	1	1992-01-31	1992-03-01	31	NA	NA	NA	NA	NA	NA	NA	0	0	NA	NA	NA	NA
ABGA	1992	SEN	LOU	TGA	NA	OVI	EWO	SNLOOV02375	W/P	F	NA	SNLOOV02865	1	518	1	1	1	1984-04-16	184	1984	4	NA	NA	59278	283	7	99	1992-07-02	1992-07-31	30	1	1992-07-02	1992-07-31	30	NA	NA	NA	NA	NA	NA	NA	0	0	NA	NA	NA	NA
ABGA	1992	SEN	LOU	TGA	NA	OVI	EWO	SNLOOV17188	W/P	F	NA	SNLOOV02380	1	510	1	1	1	1991-09-28	273	1991	9	NA	NA	326821	284	8	11	1992-08-01	1992-08-31	31	1	1992-08-01	1992-08-31	31	NA	NA	NA	NA	NA	NA	NA	0	0	NA	NA	NA	NA
ABGA	1992	SEN	LOU	TGA	NA	OVI	EWO	SNLOOV12848	W/P	F	NA	SNLOOV02748	3	1103	1	1	1	1988-09-06	237	1988	9	NA	NA	264382	279	3	42	1992-03-02	1992-03-31	30	1	1992-03-02	1992-03-31	30	NA	NA	NA	NA	NA	NA	NA	0	0	NA	NA	NA	NA
ABGA	1992	SEN	LOU	TGA	NA	OVI	EWO	SNLOOV02375	W/P	F	NA	SNLOOV02865	1	518	1	1	1	1984-04-16	184	1984	4	NA	NA	59275	280	4	96	1992-04-01	1992-05-01	31	1	1992-04-01	1992-05-01	31	NA	NA	NA	NA	NA	NA	NA	0	0	NA	NA	NA	NA
ABGA	1992	SEN	LOU	TGA	NA	OVI	EWO	SNLOOV03110	W/P	M	NA	SNLOOV12848	3	1242	1	1	1	1992-01-31	278	1992	2	NA	NA	83477	278	2	0	1992-01-31	1992-03-01	31	1	1992-01-31	1992-03-01	31	0	BIR	NA	NA	NA	NA	NA	0	0	NA	NA	NA	NA
ABGA	1992	SEN	LOU	TGA	NA	OVI	EWO	SNLOOV02621	W/P	F	NA	SNLOOV02375	7	2452	1	1	1	1991-01-02	265	1991	1	NA	NA	67176	277	1	12	1992-01-01	1992-01-30	30	1	1992-01-01	1992-01-30	30	NA	NA	NA	NA	NA	NA	NA	0	0	NA	NA	NA	NA
ABGA	1992	SEN	LOU	TGA	NA	OVI	EWO	SNLOOV03954	W/P	F	NA	NA	NA	NA	NA	NA	0	1984-12-15	192	1984	12	NA	NA	114709	281	5	89	1992-05-02	1992-05-31	30	1	1992-05-02	1992-05-31	30	NA	NA	NA	NA	NA	NA	NA	0	0	NA	NA	NA	NA
ABGA	1992	SEN	LOU	TGA	NA	OVI	EWO	SNLOOV02617	W/P	F	NA	SNLOOV11953	4	1778	1	1	1	1988-01-26	229	1988	1	NA	NA	67080	285	9	56	1992-09-01	1992-09-30	30	1	1992-09-01	1992-09-30	30	NA	NA	NA	NA	NA	NA	NA	1	0	1	1	5	1703
ABGA	1992	SEN	LOU	TGA	NA	OVI	EWO	SNLOOV17937	W/P	M	NA	SNLOOV01356	12	4106	1	1	1	1992-01-12	277	1992	1	NA	NA	335789	281	5	4	1992-05-02	1992-05-31	30	1	1992-05-02	1992-05-31	30	NA	NA	NA	NA	NA	NA	NA	0	0	NA	NA	NA	NA
ABGA	1992	SEN	LOU	TGA	NA	OVI	EWO	SNLOOV02311	W/P	F	NA	SNLOOV12556	2	697	1	1	1	1989-12-23	252	1989	12	NA	NA	55988	277	1	25	1992-01-01	1992-01-30	30	1	1992-01-01	1992-01-30	30	NA	NA	NA	NA	NA	NA	NA	0	0	NA	NA	NA	NA
ABGA	1992	SEN	LOU	TGA	NA	OVI	EWO	SNLOOV02375	W/P	F	NA	SNLOOV02865	1	518	1	1	1	1984-04-16	184	1984	4	NA	NA	59282	287	11	103	1992-11-01	1992-11-30	30	1	1992-11-01	1992-11-30	30	NA	NA	NA	NA	NA	NA	NA	0	0	NA	NA	NA	NA
ABGA	1992	SEN	LOU	TGA	NA	OVI	EWO	SNLOOV14211	W/P	F	NA	NA	NA	NA	NA	NA	0	1988-08-15	236	1988	8	NA	NA	284311	278	2	42	1992-01-31	1992-03-01	31	1	1992-01-31	1992-03-01	31	NA	NA	NA	NA	NA	NA	NA	0	0	NA	NA	NA	NA
ABGA	1992	SEN	LOU	TGA	NA	OVI	EWO	SNLOOV16473	W/P	M	NA	SNLOOV02618	4	1482	1	1	1	1991-01-05	265	1991	1	NA	NA	317347	279	3	14	1992-03-02	1992-03-31	30	1	1992-03-02	1992-03-31	30	NA	NA	NA	NA	NA	NA	NA	0	0	NA	NA	NA	NA
ABGA	1992	SEN	LOU	TGA	NA	OVI	EWO	SNLOOV16990	W/P	M	NA	SNLOOV14808	1	528	1	1	1	1991-06-09	270	1991	6	NA	NA	324191	281	5	11	1992-05-02	1992-05-31	30	1	1992-05-02	1992-05-31	30	NA	NA	NA	NA	NA	NA	NA	0	0	NA	NA	NA	NA
ABGA	1992	SEN	LOU	TGA	NA	OVI	EWO	SNLOOV16990	W/P	M	NA	SNLOOV14808	1	528	1	1	1	1991-06-09	270	1991	6	NA	NA	324188	278	2	8	1992-01-31	1992-03-01	31	1	1992-01-31	1992-03-01	31	NA	NA	NA	NA	NA	NA	NA	0	0	NA	NA	NA	NA
ABGA	1992	SEN	LOU	TGA	NA	OVI	EWO	SNLOOV02380	W/P	F	NA	SNLOOV13833	1	525	1	1	1	1990-05-06	257	1990	5	NA	NA	59438	283	7	26	1992-07-02	1992-07-31	30	1	1992-07-02	1992-07-31	30	NA	NA	NA	NA	NA	NA	NA	0	0	NA	NA	NA	NA
ABGA	1992	SEN	LOU	TGA	NA	OVI	EWO	SNLOOV14211	W/P	F	NA	NA	NA	NA	NA	NA	0	1988-08-15	236	1988	8	NA	NA	284314	281	5	45	1992-05-02	1992-05-31	30	1	1992-05-02	1992-05-31	30	NA	NA	NA	NA	NA	NA	NA	0	0	NA	NA	NA	NA
ABGA	1992	SEN	LOU	TGA	NA	OVI	EWO	SNLOOV12848	W/P	F	NA	SNLOOV02748	3	1103	1	1	1	1988-09-06	237	1988	9	NA	NA	264380	277	1	40	1992-01-01	1992-01-30	30	1	1992-01-01	1992-01-30	30	NA	NA	NA	NA	NA	NA	NA	0	0	NA	NA	NA	NA
ABGA	1992	SEN	LOU	TGA	NA	OVI	EWO	SNLOOV02375	W/P	F	NA	SNLOOV02865	1	518	1	1	1	1984-04-16	184	1984	4	NA	NA	59272	277	1	93	1992-01-01	1992-01-30	30	1	1992-01-01	1992-01-30	30	NA	NA	NA	NA	NA	NA	NA	0	0	NA	NA	NA	NA
ABGA	1992	SEN	LOU	TGA	NA	OVI	EWO	SNLOOV02311	W/P	F	NA	SNLOOV12556	2	697	1	1	1	1989-12-23	252	1989	12	NA	NA	55991	280	4	28	1992-04-01	1992-05-01	31	1	1992-04-01	1992-05-01	31	NA	NA	NA	NA	NA	NA	NA	0	0	NA	NA	NA	NA
ABGA	1992	SEN	LOU	TGA	NA	OVI	EWO	SNLOOV16445	W/P	M	NA	SNLOOV03954	8	2591	1	1	1	1992-01-19	277	1992	1	NA	NA	316935	278	2	1	1992-01-31	1992-03-01	31	1	1992-01-31	1992-03-01	31	NA	NA	NA	NA	NA	NA	NA	0	0	NA	NA	NA	NA
ABGA	1992	SEN	LOU	TGA	NA	OVI	EWO	SNLOOV17188	W/P	F	NA	SNLOOV02380	1	510	1	1	1	1991-09-28	273	1991	9	NA	NA	326823	286	10	13	1992-10-01	1992-10-31	31	1	1992-10-01	1992-10-08	8	NA	NA	376	SAL	NA	NA	NA	0	0	NA	NA	NA	NA
ABGA	1992	SEN	LOU	TGA	NA	OVI	EWO	SNLOOV18520	W/P	F	NA	SNLOOV12556	4	1592	1	1	1	1992-06-05	282	1992	6	NA	NA	341801	284	8	2	1992-08-01	1992-08-31	31	1	1992-08-01	1992-08-31	31	NA	NA	NA	NA	NA	NA	NA	0	0	NA	NA	NA	NA
ABGA	1992	SEN	LOU	TGA	NA	OVI	EWO	SNLOOV17922	W/P	F	NA	SNLOOV14211	3	1252	1	1	1	1992-01-19	277	1992	1	NA	NA	335643	283	7	6	1992-07-02	1992-07-31	30	1	1992-07-02	1992-07-31	30	NA	NA	NA	NA	NA	NA	NA	0	0	NA	NA	NA	NA
ABGA	1992	SEN	LOU	TGA	NA	OVI	EWO	SNLOOV02865	W/P	F	NA	NA	NA	NA	NA	NA	0	1982-11-15	167	1982	11	NA	NA	76367	280	4	113	1992-04-01	1992-05-01	31	1	1992-04-01	1992-04-09	9	NA	NA	3433	SAL	NA	NA	NA	0	0	NA	NA	NA	NA
ABGA	1992	SEN	LOU	TGA	NA	OVI	EWO	SNLOOV17188	W/P	F	NA	SNLOOV02380	1	510	1	1	1	1991-09-28	273	1991	9	NA	NA	326819	282	6	9	1992-06-01	1992-07-01	31	1	1992-06-01	1992-07-01	31	NA	NA	NA	NA	NA	NA	NA	0	0	NA	NA	NA	NA
ABGA	1992	SEN	LOU	TGA	NA	OVI	EWO	SNLOOV17272	W/P	F	NA	SNLOOV01168	4	1498	1	1	1	1991-10-22	274	1991	10	NA	NA	327978	283	7	9	1992-07-02	1992-07-31	30	1	1992-07-02	1992-07-16	15	NA	NA	268	SAL	NA	NA	NA	0	0	NA	NA	NA	NA
ABGA	1992	SEN	LOU	TGA	NA	OVI	EWO	SNLOOV17322	W/P	F	NA	SNLOOV13833	2	1069	1	1	1	1991-11-01	275	1991	11	NA	NA	328587	282	6	7	1992-06-01	1992-07-01	31	1	1992-06-01	1992-07-01	31	NA	NA	NA	NA	NA	NA	NA	0	0	NA	NA	NA	NA
ABGA	1992	SEN	LOU	TGA	NA	OVI	EWO	SNLOOV17188	W/P	F	NA	SNLOOV02380	1	510	1	1	1	1991-09-28	273	1991	9	NA	NA	326817	280	4	7	1992-04-01	1992-05-01	31	1	1992-04-01	1992-05-01	31	NA	NA	NA	NA	NA	NA	NA	0	0	NA	NA	NA	NA
ABGA	1992	SEN	LOU	TGA	NA	OVI	EWO	SNLOOV18520	W/P	F	NA	SNLOOV12556	4	1592	1	1	1	1992-06-05	282	1992	6	NA	NA	341800	283	7	1	1992-07-02	1992-07-31	30	1	1992-07-02	1992-07-31	30	NA	NA	NA	NA	NA	NA	NA	0	0	NA	NA	NA	NA
ABGA	1992	SEN	LOU	TGA	NA	OVI	EWO	SNLOOV17270	W/P	F	NA	SNLOOV02436	5	1768	1	1	1	1991-10-24	274	1991	10	NA	NA	327949	281	5	7	1992-05-02	1992-05-31	30	1	1992-05-02	1992-05-31	30	NA	NA	NA	NA	NA	NA	NA	0	0	NA	NA	NA	NA
ABGA	1992	SEN	LOU	TGA	NA	OVI	EWO	SNLOOV17270	W/P	F	NA	SNLOOV02436	5	1768	1	1	1	1991-10-24	274	1991	10	NA	NA	327950	282	6	8	1992-06-01	1992-07-01	31	1	1992-06-01	1992-07-01	31	NA	NA	NA	NA	NA	NA	NA	0	0	NA	NA	NA	NA
ABGA	1992	SEN	LOU	TGA	NA	OVI	EWO	SNLOOV17937	W/P	M	NA	SNLOOV01356	12	4106	1	1	1	1992-01-12	277	1992	1	NA	NA	335791	283	7	6	1992-07-02	1992-07-31	30	1	1992-07-02	1992-07-31	30	NA	NA	NA	NA	NA	NA	NA	0	0	NA	NA	NA	NA
ABGA	1992	SEN	LOU	TGA	NA	OVI	EWO	SNLOOV17343	W/P	M	NA	SNLOOV02311	1	666	1	1	1	1991-10-20	274	1991	10	NA	NA	328870	279	3	5	1992-03-02	1992-03-31	30	1	1992-03-02	1992-03-31	30	NA	NA	NA	NA	NA	NA	NA	0	0	NA	NA	NA	NA
ABGA	1992	SEN	LOU	TGA	NA	OVI	EWO	SNLOOV17270	W/P	F	NA	SNLOOV02436	5	1768	1	1	1	1991-10-24	274	1991	10	NA	NA	327955	287	11	13	1992-11-01	1992-11-30	30	1	1992-11-01	1992-11-19	19	NA	NA	392	SAL	NA	NA	NA	0	0	NA	NA	NA	NA
ABGA	1992	SEN	LOU	TGA	NA	OVI	EWO	SNLOOV16445	W/P	M	NA	SNLOOV03954	8	2591	1	1	1	1992-01-19	277	1992	1	NA	NA	316937	280	4	3	1992-04-01	1992-05-01	31	1	1992-04-01	1992-05-01	31	NA	NA	NA	NA	NA	NA	NA	0	0	NA	NA	NA	NA
ABGA	1992	SEN	LOU	TGA	NA	OVI	EWO	SNLOOV02375	W/P	F	NA	SNLOOV02865	1	518	1	1	1	1984-04-16	184	1984	4	NA	NA	59276	281	5	97	1992-05-02	1992-05-31	30	1	1992-05-02	1992-05-31	30	NA	NA	NA	NA	NA	NA	NA	0	0	NA	NA	NA	NA
ABGA	1992	SEN	LOU	TGA	NA	OVI	EWO	SNLOOV17922	W/P	F	NA	SNLOOV14211	3	1252	1	1	1	1992-01-19	277	1992	1	NA	NA	335642	282	6	5	1992-06-01	1992-07-01	31	1	1992-06-01	1992-07-01	31	NA	NA	NA	NA	NA	NA	NA	0	0	NA	NA	NA	NA
ABGA	1992	SEN	LOU	TGA	NA	OVI	EWO	SNLOOV18520	W/P	F	NA	SNLOOV12556	4	1592	1	1	1	1992-06-05	282	1992	6	NA	NA	341802	285	9	3	1992-09-01	1992-09-30	30	1	1992-09-01	1992-09-30	30	NA	NA	NA	NA	NA	NA	NA	0	0	NA	NA	NA	NA
ABGA	1992	SEN	LOU	TGA	NA	OVI	EWO	SNLOOV03954	W/P	F	NA	NA	NA	NA	NA	NA	0	1984-12-15	192	1984	12	NA	NA	114715	287	11	95	1992-11-01	1992-11-30	30	1	1992-11-01	1992-11-30	30	NA	NA	NA	NA	NA	NA	NA	0	0	NA	NA	NA	NA
ABGA	1992	SEN	LOU	TGA	NA	OVI	EWO	SNLOOV16990	W/P	M	NA	SNLOOV14808	1	528	1	1	1	1991-06-09	270	1991	6	NA	NA	324190	280	4	10	1992-04-01	1992-05-01	31	1	1992-04-01	1992-05-01	31	NA	NA	NA	NA	NA	NA	NA	0	0	NA	NA	NA	NA
ABGA	1992	SEN	LOU	TGA	NA	OVI	EWO	SNLOOV01168	W/P	F	NA	SNLOOV02748	2	746	1	1	1	1987-09-15	225	1987	9	NA	NA	11895	279	3	54	1992-03-02	1992-03-31	30	1	1992-03-02	1992-03-31	30	NA	NA	NA	NA	NA	NA	NA	0	0	NA	NA	NA	NA
ABGA	1992	SEN	LOU	TGA	NA	OVI	EWO	SNLOOV02311	W/P	F	NA	SNLOOV12556	2	697	1	1	1	1989-12-23	252	1989	12	NA	NA	55997	286	10	34	1992-10-01	1992-10-31	31	1	1992-10-01	1992-10-31	31	NA	NA	NA	NA	NA	NA	NA	0	0	NA	NA	NA	NA
ABGA	1992	SEN	LOU	TGA	NA	OVI	EWO	SNLOOV16446	W/P	F	NA	SNLOOV01356	11	3732	1	1	1	1991-01-03	265	1991	1	NA	NA	316958	279	3	14	1992-03-02	1992-03-31	30	1	1992-03-02	1992-03-31	30	NA	NA	NA	NA	NA	NA	NA	0	0	NA	NA	NA	NA
ABGA	1992	SEN	LOU	TGA	NA	OVI	EWO	SNLOOV03954	W/P	F	NA	NA	NA	NA	NA	NA	0	1984-12-15	192	1984	12	NA	NA	114711	283	7	91	1992-07-02	1992-07-31	30	1	1992-07-02	1992-07-31	30	NA	NA	NA	NA	NA	NA	NA	0	0	NA	NA	NA	NA
ABGA	1992	SEN	LOU	TGA	NA	OVI	EWO	SNLOOV03953	W/P	F	NA	SNLOOV01168	1	476	1	1	1	1989-01-03	241	1989	1	NA	NA	114604	283	7	42	1992-07-02	1992-07-31	30	1	1992-07-02	1992-07-31	30	NA	NA	NA	NA	NA	NA	NA	0	0	NA	NA	NA	NA
ABGA	1992	SEN	LOU	TGA	NA	OVI	EWO	SNLOOV17270	W/P	F	NA	SNLOOV02436	5	1768	1	1	1	1991-10-24	274	1991	10	NA	NA	327954	286	10	12	1992-10-01	1992-10-31	31	1	1992-10-01	1992-10-31	31	NA	NA	NA	NA	NA	NA	NA	0	0	NA	NA	NA	NA
ABGA	1992	SEN	LOU	TGA	NA	OVI	EWO	SNLOOV17937	W/P	M	NA	SNLOOV01356	12	4106	1	1	1	1992-01-12	277	1992	1	NA	NA	335787	279	3	2	1992-03-02	1992-03-31	30	1	1992-03-02	1992-03-31	30	NA	NA	NA	NA	NA	NA	NA	0	0	NA	NA	NA	NA
ABGA	1992	SEN	LOU	TGA	NA	OVI	EWO	SNLOOV17343	W/P	M	NA	SNLOOV02311	1	666	1	1	1	1991-10-20	274	1991	10	NA	NA	328868	277	1	3	1992-01-01	1992-01-30	30	1	1992-01-01	1992-01-30	30	NA	NA	NA	NA	NA	NA	NA	0	0	NA	NA	NA	NA
ABGA	1992	SEN	LOU	TGA	NA	OVI	EWO	SNLOOV16448	W/P	M	NA	SNLOOV03953	2	1098	1	1	1	1992-01-06	277	1992	1	NA	NA	317029	284	8	7	1992-08-01	1992-08-31	31	1	1992-08-01	1992-08-31	31	NA	NA	NA	NA	NA	NA	NA	0	0	NA	NA	NA	NA
ABGA	1992	SEN	LOU	TGA	NA	OVI	EWO	SNLOOV02375	W/P	F	NA	SNLOOV02865	1	518	1	1	1	1984-04-16	184	1984	4	NA	NA	59280	285	9	101	1992-09-01	1992-09-30	30	1	1992-09-01	1992-09-30	30	NA	NA	NA	NA	NA	NA	NA	0	0	NA	NA	NA	NA
ABGA	1992	SEN	LOU	TGA	NA	OVI	EWO	SNLOOV17922	W/P	F	NA	SNLOOV14211	3	1252	1	1	1	1992-01-19	277	1992	1	NA	NA	335640	280	4	3	1992-04-01	1992-05-01	31	1	1992-04-01	1992-05-01	31	NA	NA	NA	NA	NA	NA	NA	0	0	NA	NA	NA	NA
ABGA	1992	SEN	LOU	TGA	NA	OVI	EWO	SNLOOV02311	W/P	F	NA	SNLOOV12556	2	697	1	1	1	1989-12-23	252	1989	12	NA	NA	55999	288	12	36	1992-12-01	1992-12-31	31	1	1992-12-01	1992-12-31	31	NA	NA	NA	NA	NA	NA	NA	0	0	NA	NA	NA	NA
ABGA	1992	SEN	LOU	TGA	NA	OVI	EWO	SNLOOV03018	W/P	M	NA	SNLOOV03038	1	583	1	1	1	1992-01-19	277	1992	1	NA	NA	81010	277	1	0	1992-01-01	1992-01-30	30	1	1992-01-19	1992-01-30	12	0	BIR	NA	NA	NA	NA	NA	0	0	NA	NA	NA	NA
ABGA	1992	SEN	LOU	TGA	NA	OVI	EWO	SNLOOV17922	W/P	F	NA	SNLOOV14211	3	1252	1	1	1	1992-01-19	277	1992	1	NA	NA	335637	277	1	0	1992-01-01	1992-01-30	30	1	1992-01-19	1992-01-30	12	0	BIR	NA	NA	NA	NA	NA	0	0	NA	NA	NA	NA
ABGA	1992	SEN	LOU	TGA	NA	OVI	EWO	SNLOOV02380	W/P	F	NA	SNLOOV13833	1	525	1	1	1	1990-05-06	257	1990	5	NA	NA	59443	288	12	31	1992-12-01	1992-12-31	31	1	1992-12-01	1992-12-31	31	NA	NA	NA	NA	NA	NA	NA	0	0	NA	NA	NA	NA
ABGA	1992	SEN	LOU	TGA	NA	OVI	EWO	SNLOOV02616	W/P	M	NA	SNLOOV14080	1	669	1	1	1	1991-01-08	265	1991	1	NA	NA	67020	277	1	12	1992-01-01	1992-01-30	30	1	1992-01-01	1992-01-30	30	NA	NA	NA	NA	NA	NA	NA	0	0	NA	NA	NA	NA
ABGA	1992	SEN	LOU	TGA	NA	OVI	EWO	SNLOOV03953	W/P	F	NA	SNLOOV01168	1	476	1	1	1	1989-01-03	241	1989	1	NA	NA	114599	278	2	37	1992-01-31	1992-03-01	31	1	1992-01-31	1992-03-01	31	NA	NA	NA	NA	NA	NA	NA	0	0	NA	NA	NA	NA
ABGA	1992	SEN	LOU	TGA	NA	OVI	EWO	SNLOOV02380	W/P	F	NA	SNLOOV13833	1	525	1	1	1	1990-05-06	257	1990	5	NA	NA	59441	286	10	29	1992-10-01	1992-10-31	31	1	1992-10-01	1992-10-31	31	NA	NA	NA	NA	NA	NA	NA	0	0	NA	NA	NA	NA
ABGA	1992	SEN	LOU	TGA	NA	OVI	EWO	SNLOOV13833	W/P	F	NA	SNLOOV01486	4	1402	1	1	1	1988-11-27	239	1988	11	NA	NA	278846	287	11	48	1992-11-01	1992-11-30	30	1	1992-11-01	1992-11-30	30	NA	NA	NA	NA	NA	NA	NA	0	0	NA	NA	NA	NA
ABGA	1992	SEN	LOU	TGA	NA	OVI	EWO	SNLOOV18513	W/P	F	NA	SNLOOV02311	2	895	1	1	1	1992-06-05	282	1992	6	NA	NA	341727	283	7	1	1992-07-02	1992-07-31	30	1	1992-07-02	1992-07-28	27	NA	NA	53	DEA	FEE	NA	NA	0	0	NA	NA	NA	NA
ABGA	1992	SEN	LOU	TGA	NA	OVI	EWO	SNLOOV17922	W/P	F	NA	SNLOOV14211	3	1252	1	1	1	1992-01-19	277	1992	1	NA	NA	335644	284	8	7	1992-08-01	1992-08-31	31	1	1992-08-01	1992-08-31	31	NA	NA	NA	NA	NA	NA	NA	0	0	NA	NA	NA	NA
ABGA	1992	SEN	LOU	TGA	NA	OVI	EWO	SNLOOV17322	W/P	F	NA	SNLOOV13833	2	1069	1	1	1	1991-11-01	275	1991	11	NA	NA	328582	277	1	2	1992-01-01	1992-01-30	30	1	1992-01-01	1992-01-30	30	NA	NA	NA	NA	NA	NA	NA	0	0	NA	NA	NA	NA
ABGA	1992	SEN	LOU	TGA	NA	OVI	EWO	SNLOOV17272	W/P	F	NA	SNLOOV01168	4	1498	1	1	1	1991-10-22	274	1991	10	NA	NA	327977	282	6	8	1992-06-01	1992-07-01	31	1	1992-06-01	1992-07-01	31	NA	NA	NA	NA	NA	NA	NA	0	0	NA	NA	NA	NA
ABGA	1992	SEN	LOU	TGA	NA	OVI	EWO	SNLOOV17272	W/P	F	NA	SNLOOV01168	4	1498	1	1	1	1991-10-22	274	1991	10	NA	NA	327975	280	4	6	1992-04-01	1992-05-01	31	1	1992-04-01	1992-05-01	31	NA	NA	NA	NA	NA	NA	NA	0	0	NA	NA	NA	NA
ABGA	1992	SEN	LOU	TGA	NA	OVI	EWO	SNLOOV02375	W/P	F	NA	SNLOOV02865	1	518	1	1	1	1984-04-16	184	1984	4	NA	NA	59281	286	10	102	1992-10-01	1992-10-31	31	1	1992-10-01	1992-10-31	31	NA	NA	NA	NA	NA	NA	NA	0	0	NA	NA	NA	NA
ABGA	1992	SEN	LOU	TGA	NA	OVI	EWO	SNLOOV18520	W/P	F	NA	SNLOOV12556	4	1592	1	1	1	1992-06-05	282	1992	6	NA	NA	341805	288	12	6	1992-12-01	1992-12-31	31	1	1992-12-01	1992-12-31	31	NA	NA	NA	NA	NA	NA	NA	0	0	NA	NA	NA	NA
ABGA	1992	SEN	LOU	TGA	NA	OVI	EWO	SNLOOV18243	W/P	M	NA	SNLOOV16446	1	406	1	1	1	1992-02-13	278	1992	2	NA	NA	339173	280	4	2	1992-04-01	1992-05-01	31	1	1992-04-01	1992-05-01	31	NA	NA	NA	NA	NA	NA	NA	0	0	NA	NA	NA	NA
ABGA	1992	SEN	LOU	TGA	NA	OVI	EWO	SNLOOV02616	W/P	M	NA	SNLOOV14080	1	669	1	1	1	1991-01-08	265	1991	1	NA	NA	67023	280	4	15	1992-04-01	1992-05-01	31	1	1992-04-01	1992-04-04	4	NA	NA	452	SLA	NA	NA	ORD	0	0	NA	NA	NA	NA
ABGA	1992	SEN	LOU	TGA	NA	OVI	EWO	SNLOOV02311	W/P	F	NA	SNLOOV12556	2	697	1	1	1	1989-12-23	252	1989	12	NA	NA	55990	279	3	27	1992-03-02	1992-03-31	30	1	1992-03-02	1992-03-31	30	NA	NA	NA	NA	NA	NA	NA	0	0	NA	NA	NA	NA
ABGA	1992	SEN	LOU	TGA	NA	OVI	EWO	SNLOOV03953	W/P	F	NA	SNLOOV01168	1	476	1	1	1	1989-01-03	241	1989	1	NA	NA	114602	281	5	40	1992-05-02	1992-05-31	30	1	1992-05-02	1992-05-31	30	NA	NA	NA	NA	NA	NA	NA	0	0	NA	NA	NA	NA
ABGA	1992	SEN	LOU	TGA	NA	OVI	EWO	SNLOOV16990	W/P	M	NA	SNLOOV14808	1	528	1	1	1	1991-06-09	270	1991	6	NA	NA	324187	277	1	7	1992-01-01	1992-01-30	30	1	1992-01-01	1992-01-30	30	NA	NA	NA	NA	NA	NA	NA	0	0	NA	NA	NA	NA
ABGA	1992	SEN	LOU	TGA	NA	OVI	EWO	SNLOOV16448	W/P	M	NA	SNLOOV03953	2	1098	1	1	1	1992-01-06	277	1992	1	NA	NA	317022	277	1	0	1992-01-01	1992-01-30	30	1	1992-01-06	1992-01-30	25	0	BIR	NA	NA	NA	NA	NA	0	0	NA	NA	NA	NA
ABGA	1992	SEN	LOU	TGA	NA	OVI	EWO	SNLOOV17937	W/P	M	NA	SNLOOV01356	12	4106	1	1	1	1992-01-12	277	1992	1	NA	NA	335788	280	4	3	1992-04-01	1992-05-01	31	1	1992-04-01	1992-05-01	31	NA	NA	NA	NA	NA	NA	NA	0	0	NA	NA	NA	NA
ABGA	1992	SEN	LOU	TGA	NA	OVI	EWO	SNLOOV17937	W/P	M	NA	SNLOOV01356	12	4106	1	1	1	1992-01-12	277	1992	1	NA	NA	335785	277	1	0	1992-01-01	1992-01-30	30	1	1992-01-12	1992-01-30	19	0	BIR	NA	NA	NA	NA	NA	0	0	NA	NA	NA	NA
ABGA	1992	SEN	LOU	TGA	NA	OVI	EWO	SNLOOV16445	W/P	M	NA	SNLOOV03954	8	2591	1	1	1	1992-01-19	277	1992	1	NA	NA	316940	283	7	6	1992-07-02	1992-07-31	30	1	1992-07-02	1992-07-31	30	NA	NA	NA	NA	NA	NA	NA	0	0	NA	NA	NA	NA
ABGA	1992	SEN	LOU	TGA	NA	OVI	EWO	SNLOOV03116	W/P	F	NA	SNLOOV02865	9	3357	1	1	1	1992-01-24	277	1992	1	NA	NA	83574	280	4	3	1992-04-01	1992-05-01	31	1	1992-04-01	1992-04-09	9	NA	NA	76	SAL	NA	NA	NA	0	0	NA	NA	NA	NA
ABGA	1992	SEN	LOU	TGA	NA	OVI	EWO	SNLOOV16448	W/P	M	NA	SNLOOV03953	2	1098	1	1	1	1992-01-06	277	1992	1	NA	NA	317024	279	3	2	1992-03-02	1992-03-31	30	1	1992-03-02	1992-03-31	30	NA	NA	NA	NA	NA	NA	NA	0	0	NA	NA	NA	NA
ABGA	1992	SEN	LOU	TGA	NA	OVI	EWO	SNLOOV02436	W/P	F	NA	SNLOOV01485	2	716	1	1	1	1986-12-21	216	1986	12	NA	NA	61175	288	12	72	1992-12-01	1992-12-31	31	1	1992-12-01	1992-12-31	31	NA	NA	NA	NA	NA	NA	NA	0	0	NA	NA	NA	NA
ABGA	1992	SEN	LOU	TGA	NA	OVI	EWO	SNLOOV17272	W/P	F	NA	SNLOOV01168	4	1498	1	1	1	1991-10-22	274	1991	10	NA	NA	327976	281	5	7	1992-05-02	1992-05-31	30	1	1992-05-02	1992-05-31	30	NA	NA	NA	NA	NA	NA	NA	0	0	NA	NA	NA	NA
ABGA	1992	SEN	LOU	TGA	NA	OVI	EWO	SNLOOV16448	W/P	M	NA	SNLOOV03953	2	1098	1	1	1	1992-01-06	277	1992	1	NA	NA	317030	285	9	8	1992-09-01	1992-09-30	30	1	1992-09-01	1992-09-30	30	NA	NA	NA	NA	NA	NA	NA	0	0	NA	NA	NA	NA
ABGA	1992	SEN	LOU	TGA	NA	OVI	EWO	SNLOOV03038	W/P	F	NA	NA	NA	NA	NA	NA	0	1990-06-15	258	1990	6	NA	NA	81475	280	4	22	1992-04-01	1992-05-01	31	1	1992-04-01	1992-04-03	3	NA	NA	658	SAL	NA	NA	NA	0	0	NA	NA	NA	NA
ABGA	1992	SEN	LOU	TGA	NA	OVI	EWO	SNLOOV17188	W/P	F	NA	SNLOOV02380	1	510	1	1	1	1991-09-28	273	1991	9	NA	NA	326820	283	7	10	1992-07-02	1992-07-31	30	1	1992-07-02	1992-07-31	30	NA	NA	NA	NA	NA	NA	NA	0	0	NA	NA	NA	NA
ABGA	1992	SEN	LOU	TGA	NA	OVI	EWO	SNLOOV16446	W/P	F	NA	SNLOOV01356	11	3732	1	1	1	1991-01-03	265	1991	1	NA	NA	316966	287	11	22	1992-11-01	1992-11-30	30	1	1992-11-01	1992-11-30	30	NA	NA	NA	NA	NA	NA	NA	0	0	NA	NA	NA	NA
ABGA	1992	SEN	LOU	TGA	NA	OVI	EWO	SNLOOV16446	W/P	F	NA	SNLOOV01356	11	3732	1	1	1	1991-01-03	265	1991	1	NA	NA	316965	286	10	21	1992-10-01	1992-10-31	31	1	1992-10-01	1992-10-31	31	NA	NA	NA	NA	NA	NA	NA	0	0	NA	NA	NA	NA
ABGA	1992	SEN	LOU	TGA	NA	OVI	EWO	SNLOOV17125	W/P	M	NA	SNLOOV02617	4	1314	1	1	1	1991-09-01	273	1991	9	NA	NA	325926	278	2	5	1992-01-31	1992-03-01	31	1	1992-01-31	1992-03-01	31	NA	NA	NA	NA	NA	NA	NA	0	0	NA	NA	NA	NA
ABGA	1992	SEN	LOU	TGA	NA	OVI	EWO	SNLOOV03953	W/P	F	NA	SNLOOV01168	1	476	1	1	1	1989-01-03	241	1989	1	NA	NA	114605	284	8	43	1992-08-01	1992-08-31	31	1	1992-08-01	1992-08-31	31	NA	NA	NA	NA	NA	NA	NA	0	0	NA	NA	NA	NA
ABGA	1992	SEN	LOU	TGA	NA	OVI	EWO	SNLOOV16446	W/P	F	NA	SNLOOV01356	11	3732	1	1	1	1991-01-03	265	1991	1	NA	NA	316963	284	8	19	1992-08-01	1992-08-31	31	1	1992-08-01	1992-08-31	31	NA	NA	NA	NA	NA	NA	NA	0	0	NA	NA	NA	NA
ABGA	1992	SEN	LOU	TGA	NA	OVI	EWO	SNLOOV03038	W/P	F	NA	NA	NA	NA	NA	NA	0	1990-06-15	258	1990	6	NA	NA	81471	277	1	19	1992-01-01	1992-01-30	30	0	1992-01-15	1992-01-30	16	579	BEG	NA	NA	NA	NA	NA	1	0	1	1	1	583
ABGA	1992	SEN	LOU	TGA	NA	OVI	EWO	SNLOOV03038	W/P	F	NA	NA	NA	NA	NA	NA	0	1990-06-15	258	1990	6	NA	NA	81473	279	3	21	1992-03-02	1992-03-31	30	1	1992-03-02	1992-03-31	30	NA	NA	NA	NA	NA	NA	NA	0	0	NA	NA	NA	NA
ABGA	1992	SEN	LOU	TGA	NA	OVI	EWO	SNLOOV17125	W/P	M	NA	SNLOOV02617	4	1314	1	1	1	1991-09-01	273	1991	9	NA	NA	325927	279	3	6	1992-03-02	1992-03-31	30	1	1992-03-02	1992-03-31	30	NA	NA	NA	NA	NA	NA	NA	0	0	NA	NA	NA	NA
ABGA	1992	SEN	LOU	TGA	NA	OVI	EWO	SNLOOV03018	W/P	M	NA	SNLOOV03038	1	583	1	1	1	1992-01-19	277	1992	1	NA	NA	81013	280	4	3	1992-04-01	1992-05-01	31	1	1992-04-01	1992-04-03	3	NA	NA	75	SAL	NA	NA	NA	0	0	NA	NA	NA	NA
ABGA	1992	SEN	LOU	TGA	NA	OVI	EWO	SNLOOV17322	W/P	F	NA	SNLOOV13833	2	1069	1	1	1	1991-11-01	275	1991	11	NA	NA	328583	278	2	3	1992-01-31	1992-03-01	31	1	1992-01-31	1992-03-01	31	NA	NA	NA	NA	NA	NA	NA	0	0	NA	NA	NA	NA
ABGA	1992	SEN	LOU	TGA	NA	OVI	EWO	SNLOOV13833	W/P	F	NA	SNLOOV01486	4	1402	1	1	1	1988-11-27	239	1988	11	NA	NA	278847	288	12	49	1992-12-01	1992-12-31	31	1	1992-12-01	1992-12-31	31	NA	NA	NA	NA	NA	NA	NA	0	0	NA	NA	NA	NA
ABGA	1992	SEN	LOU	TGA	NA	OVI	EWO	SNLOOV03110	W/P	M	NA	SNLOOV12848	3	1242	1	1	1	1992-01-31	278	1992	2	NA	NA	83478	279	3	1	1992-03-02	1992-03-31	30	1	1992-03-02	1992-03-31	30	NA	NA	NA	NA	NA	NA	NA	0	0	NA	NA	NA	NA
ABGA	1992	SEN	LOU	TGA	NA	OVI	EWO	SNLOOV14211	W/P	F	NA	NA	NA	NA	NA	NA	0	1988-08-15	236	1988	8	NA	NA	284310	277	1	41	1992-01-01	1992-01-30	30	1	1992-01-01	1992-01-30	30	NA	NA	NA	NA	NA	NA	NA	1	0	1	1	3	1252
ABGA	1992	SEN	LOU	TGA	NA	OVI	EWO	SNLOOV02380	W/P	F	NA	SNLOOV13833	1	525	1	1	1	1990-05-06	257	1990	5	NA	NA	59442	287	11	30	1992-11-01	1992-11-30	30	1	1992-11-01	1992-11-30	30	NA	NA	NA	NA	NA	NA	NA	0	0	NA	NA	NA	NA
ABGA	1992	SEN	LOU	TGA	NA	OVI	EWO	SNLOOV16445	W/P	M	NA	SNLOOV03954	8	2591	1	1	1	1992-01-19	277	1992	1	NA	NA	316938	281	5	4	1992-05-02	1992-05-31	30	1	1992-05-02	1992-05-31	30	NA	NA	NA	NA	NA	NA	NA	0	0	NA	NA	NA	NA
ABGA	1992	SEN	LOU	TGA	NA	OVI	EWO	SNLOOV02436	W/P	F	NA	SNLOOV01485	2	716	1	1	1	1986-12-21	216	1986	12	NA	NA	61164	277	1	61	1992-01-01	1992-01-30	30	1	1992-01-01	1992-01-30	30	NA	NA	NA	NA	NA	NA	NA	0	0	NA	NA	NA	NA
ABGA	1992	SEN	LOU	TGA	NA	OVI	EWO	SNLOOV17937	W/P	M	NA	SNLOOV01356	12	4106	1	1	1	1992-01-12	277	1992	1	NA	NA	335793	285	9	8	1992-09-01	1992-09-30	30	1	1992-09-01	1992-09-30	30	NA	NA	NA	NA	NA	NA	NA	0	0	NA	NA	NA	NA
ABGA	1992	SEN	LOU	TGA	NA	OVI	EWO	SNLOOV03110	W/P	M	NA	SNLOOV12848	3	1242	1	1	1	1992-01-31	278	1992	2	NA	NA	83482	282	6	4	1992-06-01	1992-07-01	31	1	1992-06-01	1992-06-08	8	NA	NA	129	SAL	NA	NA	NA	0	0	NA	NA	NA	NA
ABGA	1992	SEN	LOU	TGA	NA	OVI	EWO	SNLOOV12556	W/P	F	NA	SNLOOV01646	5	2202	1	1	1	1988-01-26	229	1988	1	NA	NA	259996	283	7	54	1992-07-02	1992-07-31	30	1	1992-07-02	1992-07-31	30	NA	NA	NA	NA	NA	NA	NA	0	0	NA	NA	NA	NA
ABGA	1992	SEN	LOU	TGA	NA	OVI	EWO	SNLOOV03038	W/P	F	NA	NA	NA	NA	NA	NA	0	1990-06-15	258	1990	6	NA	NA	81472	278	2	20	1992-01-31	1992-03-01	31	1	1992-01-31	1992-03-01	31	NA	NA	NA	NA	NA	NA	NA	0	0	NA	NA	NA	NA
ABGA	1992	SEN	LOU	TGA	NA	OVI	EWO	SNLOOV18243	W/P	M	NA	SNLOOV16446	1	406	1	1	1	1992-02-13	278	1992	2	NA	NA	339175	282	6	4	1992-06-01	1992-07-01	31	1	1992-06-01	1992-07-01	31	NA	NA	NA	NA	NA	NA	NA	0	0	NA	NA	NA	NA
ABGA	1992	SEN	LOU	TGA	NA	OVI	EWO	SNLOOV12556	W/P	F	NA	SNLOOV01646	5	2202	1	1	1	1988-01-26	229	1988	1	NA	NA	260000	287	11	58	1992-11-01	1992-11-30	30	1	1992-11-01	1992-11-30	30	NA	NA	NA	NA	NA	NA	NA	0	0	NA	NA	NA	NA
ABGA	1992	SEN	LOU	TGA	NA	OVI	EWO	SNLOOV17922	W/P	F	NA	SNLOOV14211	3	1252	1	1	1	1992-01-19	277	1992	1	NA	NA	335641	281	5	4	1992-05-02	1992-05-31	30	1	1992-05-02	1992-05-31	30	NA	NA	NA	NA	NA	NA	NA	0	0	NA	NA	NA	NA
ABGA	1992	SEN	LOU	TGA	NA	OVI	EWO	SNLOOV16448	W/P	M	NA	SNLOOV03953	2	1098	1	1	1	1992-01-06	277	1992	1	NA	NA	317031	286	10	9	1992-10-01	1992-10-31	31	1	1992-10-01	1992-10-31	31	NA	NA	NA	NA	NA	NA	NA	0	0	NA	NA	NA	NA
ABGA	1992	SEN	LOU	TGA	NA	OVI	EWO	SNLOOV17272	W/P	F	NA	SNLOOV01168	4	1498	1	1	1	1991-10-22	274	1991	10	NA	NA	327972	277	1	3	1992-01-01	1992-01-30	30	1	1992-01-01	1992-01-30	30	NA	NA	NA	NA	NA	NA	NA	0	0	NA	NA	NA	NA
ABGA	1992	SEN	LOU	TGA	NA	OVI	EWO	SNLOOV17322	W/P	F	NA	SNLOOV13833	2	1069	1	1	1	1991-11-01	275	1991	11	NA	NA	328584	279	3	4	1992-03-02	1992-03-31	30	1	1992-03-02	1992-03-31	30	NA	NA	NA	NA	NA	NA	NA	0	0	NA	NA	NA	NA
ABGA	1992	SEN	LOU	TGA	NA	OVI	EWO	SNLOOV17125	W/P	M	NA	SNLOOV02617	4	1314	1	1	1	1991-09-01	273	1991	9	NA	NA	325930	282	6	9	1992-06-01	1992-07-01	31	1	1992-06-01	1992-06-04	4	NA	NA	277	SAL	NA	NA	NA	0	0	NA	NA	NA	NA
ABGA	1992	SEN	LOU	TGA	NA	OVI	EWO	SNLOOV16448	W/P	M	NA	SNLOOV03953	2	1098	1	1	1	1992-01-06	277	1992	1	NA	NA	317027	282	6	5	1992-06-01	1992-07-01	31	1	1992-06-01	1992-07-01	31	NA	NA	NA	NA	NA	NA	NA	0	0	NA	NA	NA	NA
ABGA	1992	SEN	LOU	TGA	NA	OVI	EWO	SNLOOV03953	W/P	F	NA	SNLOOV01168	1	476	1	1	1	1989-01-03	241	1989	1	NA	NA	114598	277	1	36	1992-01-01	1992-01-30	30	1	1992-01-01	1992-01-30	30	NA	NA	NA	NA	NA	NA	NA	1	0	1	1	2	1098
ABGA	1992	SEN	LOU	TGA	NA	OVI	EWO	SNLOOV16445	W/P	M	NA	SNLOOV03954	8	2591	1	1	1	1992-01-19	277	1992	1	NA	NA	316942	285	9	8	1992-09-01	1992-09-30	30	1	1992-09-01	1992-09-30	30	NA	NA	NA	NA	NA	NA	NA	0	0	NA	NA	NA	NA
ABGA	1992	SEN	LOU	TGA	NA	OVI	EWO	SNLOOV17272	W/P	F	NA	SNLOOV01168	4	1498	1	1	1	1991-10-22	274	1991	10	NA	NA	327974	279	3	5	1992-03-02	1992-03-31	30	1	1992-03-02	1992-03-31	30	NA	NA	NA	NA	NA	NA	NA	0	0	NA	NA	NA	NA
ABGA	1992	SEN	LOU	TGA	NA	OVI	EWO	SNLOOV02375	W/P	F	NA	SNLOOV02865	1	518	1	1	1	1984-04-16	184	1984	4	NA	NA	59273	278	2	94	1992-01-31	1992-03-01	31	1	1992-01-31	1992-03-01	31	NA	NA	NA	NA	NA	NA	NA	0	0	NA	NA	NA	NA
ABGA	1992	SEN	LOU	TGA	NA	OVI	EWO	SNLOOV17125	W/P	M	NA	SNLOOV02617	4	1314	1	1	1	1991-09-01	273	1991	9	NA	NA	325928	280	4	7	1992-04-01	1992-05-01	31	1	1992-04-01	1992-05-01	31	NA	NA	NA	NA	NA	NA	NA	0	0	NA	NA	NA	NA
ABGA	1992	SEN	LOU	TGA	NA	OVI	EWO	SNLOOV16448	W/P	M	NA	SNLOOV03953	2	1098	1	1	1	1992-01-06	277	1992	1	NA	NA	317032	287	11	10	1992-11-01	1992-11-30	30	1	1992-11-01	1992-11-30	30	NA	NA	NA	NA	NA	NA	NA	0	0	NA	NA	NA	NA
ABGA	1992	SEN	LOU	TGA	NA	OVI	EWO	SNLOOV17125	W/P	M	NA	SNLOOV02617	4	1314	1	1	1	1991-09-01	273	1991	9	NA	NA	325929	281	5	8	1992-05-02	1992-05-31	30	1	1992-05-02	1992-05-31	30	NA	NA	NA	NA	NA	NA	NA	0	0	NA	NA	NA	NA
ABGA	1992	SEN	LOU	TGA	NA	OVI	EWO	SNLOOV02311	W/P	F	NA	SNLOOV12556	2	697	1	1	1	1989-12-23	252	1989	12	NA	NA	55998	287	11	35	1992-11-01	1992-11-30	30	1	1992-11-01	1992-11-30	30	NA	NA	NA	NA	NA	NA	NA	0	0	NA	NA	NA	NA
ABGA	1992	SEN	LOU	TGA	NA	OVI	EWO	SNLOOV02436	W/P	F	NA	SNLOOV01485	2	716	1	1	1	1986-12-21	216	1986	12	NA	NA	61174	287	11	71	1992-11-01	1992-11-30	30	1	1992-11-01	1992-11-30	30	NA	NA	NA	NA	NA	NA	NA	0	0	NA	NA	NA	NA
ABGA	1992	SEN	LOU	TGA	NA	OVI	EWO	SNLOOV16448	W/P	M	NA	SNLOOV03953	2	1098	1	1	1	1992-01-06	277	1992	1	NA	NA	317025	280	4	3	1992-04-01	1992-05-01	31	1	1992-04-01	1992-05-01	31	NA	NA	NA	NA	NA	NA	NA	0	0	NA	NA	NA	NA
ABGA	1992	SEN	LOU	TGA	NA	OVI	EWO	SNLOOV18751	W/P	M	NA	SNLOOV01168	5	1850	1	1	1	1992-10-08	286	1992	10	NA	NA	343760	288	12	2	1992-12-01	1992-12-31	31	1	1992-12-01	1992-12-31	31	NA	NA	NA	NA	NA	NA	NA	0	0	NA	NA	NA	NA
ABGA	1992	SEN	LOU	TGA	NA	OVI	EWO	SNLOOV03953	W/P	F	NA	SNLOOV01168	1	476	1	1	1	1989-01-03	241	1989	1	NA	NA	114601	280	4	39	1992-04-01	1992-05-01	31	1	1992-04-01	1992-05-01	31	NA	NA	NA	NA	NA	NA	NA	0	0	NA	NA	NA	NA
ABGA	1992	SEN	LOU	TGA	NA	OVI	EWO	SNLOOV17188	W/P	F	NA	SNLOOV02380	1	510	1	1	1	1991-09-28	273	1991	9	NA	NA	326818	281	5	8	1992-05-02	1992-05-31	30	1	1992-05-02	1992-05-31	30	NA	NA	NA	NA	NA	NA	NA	0	0	NA	NA	NA	NA
ABGA	1992	SEN	LOU	TGA	NA	OVI	EWO	SNLOOV02616	W/P	M	NA	SNLOOV14080	1	669	1	1	1	1991-01-08	265	1991	1	NA	NA	67021	278	2	13	1992-01-31	1992-03-01	31	1	1992-01-31	1992-03-01	31	NA	NA	NA	NA	NA	NA	NA	0	0	NA	NA	NA	NA
ABGA	1992	SEN	LOU	TGA	NA	OVI	EWO	SNLOOV02380	W/P	F	NA	SNLOOV13833	1	525	1	1	1	1990-05-06	257	1990	5	NA	NA	59439	284	8	27	1992-08-01	1992-08-31	31	1	1992-08-01	1992-08-31	31	NA	NA	NA	NA	NA	NA	NA	0	0	NA	NA	NA	NA
ABGA	1992	SEN	LOU	TGA	NA	OVI	EWO	SNLOOV17270	W/P	F	NA	SNLOOV02436	5	1768	1	1	1	1991-10-24	274	1991	10	NA	NA	327951	283	7	9	1992-07-02	1992-07-31	30	1	1992-07-02	1992-07-31	30	NA	NA	NA	NA	NA	NA	NA	0	0	NA	NA	NA	NA
ABGA	1992	SEN	LOU	TGA	NA	OVI	EWO	SNLOOV18243	W/P	M	NA	SNLOOV16446	1	406	1	1	1	1992-02-13	278	1992	2	NA	NA	339174	281	5	3	1992-05-02	1992-05-31	30	1	1992-05-02	1992-05-31	30	NA	NA	NA	NA	NA	NA	NA	0	0	NA	NA	NA	NA
ABGA	1992	SEN	LOU	TGA	NA	OVI	EWO	SNLOOV18243	W/P	M	NA	SNLOOV16446	1	406	1	1	1	1992-02-13	278	1992	2	NA	NA	339176	283	7	5	1992-07-02	1992-07-31	30	1	1992-07-02	1992-07-31	30	NA	NA	NA	NA	NA	NA	NA	0	0	NA	NA	NA	NA
ABGA	1992	SEN	LOU	TGA	NA	OVI	EWO	SNLOOV16448	W/P	M	NA	SNLOOV03953	2	1098	1	1	1	1992-01-06	277	1992	1	NA	NA	317033	288	12	11	1992-12-01	1992-12-31	31	1	1992-12-01	1992-12-03	3	NA	NA	332	SAL	NA	NA	NA	0	0	NA	NA	NA	NA
ABGA	1992	SEN	LOU	TGA	NA	OVI	EWO	SNLOOV02436	W/P	F	NA	SNLOOV01485	2	716	1	1	1	1986-12-21	216	1986	12	NA	NA	61168	281	5	65	1992-05-02	1992-05-31	30	1	1992-05-02	1992-05-31	30	NA	NA	NA	NA	NA	NA	NA	0	0	NA	NA	NA	NA
ABGA	1992	SEN	LOU	TGA	NA	OVI	EWO	SNLOOV03116	W/P	F	NA	SNLOOV02865	9	3357	1	1	1	1992-01-24	277	1992	1	NA	NA	83571	278	2	1	1992-01-31	1992-03-01	31	0	1992-02-23	1992-03-01	8	30	PUR	NA	NA	NA	NA	NA	0	0	NA	NA	NA	NA
ABGA	1992	SEN	LOU	TGA	NA	OVI	EWO	SNLOOV02436	W/P	F	NA	SNLOOV01485	2	716	1	1	1	1986-12-21	216	1986	12	NA	NA	61172	285	9	69	1992-09-01	1992-09-30	30	1	1992-09-01	1992-09-30	30	NA	NA	NA	NA	NA	NA	NA	0	0	NA	NA	NA	NA
ABGA	1992	SEN	LOU	TGA	NA	OVI	EWO	SNLOOV17322	W/P	F	NA	SNLOOV13833	2	1069	1	1	1	1991-11-01	275	1991	11	NA	NA	328590	285	9	10	1992-09-01	1992-09-30	30	1	1992-09-01	1992-09-30	30	NA	NA	NA	NA	NA	NA	NA	0	0	NA	NA	NA	NA
ABGA	1992	SEN	LOU	TGA	NA	OVI	EWO	SNLOOV01168	W/P	F	NA	SNLOOV02748	2	746	1	1	1	1987-09-15	225	1987	9	NA	NA	11893	277	1	52	1992-01-01	1992-01-30	30	1	1992-01-01	1992-01-30	30	NA	NA	NA	NA	NA	NA	NA	0	0	NA	NA	NA	NA
ABGA	1992	SEN	LOU	TGA	NA	OVI	EWO	SNLOOV18751	W/P	M	NA	SNLOOV01168	5	1850	1	1	1	1992-10-08	286	1992	10	NA	NA	343758	286	10	0	1992-10-01	1992-10-31	31	1	1992-10-08	1992-10-31	24	0	BIR	NA	NA	NA	NA	NA	0	0	NA	NA	NA	NA
ABGA	1992	SEN	LOU	TGA	NA	OVI	EWO	SNLOOV02617	W/P	F	NA	SNLOOV11953	4	1778	1	1	1	1988-01-26	229	1988	1	NA	NA	67083	288	12	59	1992-12-01	1992-12-31	31	1	1992-12-01	1992-12-31	31	NA	NA	NA	NA	NA	NA	NA	0	0	NA	NA	NA	NA
ABGA	1992	SEN	LOU	TGA	NA	OVI	EWO	SNLOOV03954	W/P	F	NA	NA	NA	NA	NA	NA	0	1984-12-15	192	1984	12	NA	NA	114707	279	3	87	1992-03-02	1992-03-31	30	1	1992-03-02	1992-03-31	30	NA	NA	NA	NA	NA	NA	NA	0	0	NA	NA	NA	NA
ABGA	1992	SEN	LOU	TGA	NA	OVI	EWO	SNLOOV03953	W/P	F	NA	SNLOOV01168	1	476	1	1	1	1989-01-03	241	1989	1	NA	NA	114608	287	11	46	1992-11-01	1992-11-30	30	1	1992-11-01	1992-11-30	30	NA	NA	NA	NA	NA	NA	NA	0	0	NA	NA	NA	NA
ABGA	1992	SEN	LOU	TGA	NA	OVI	EWO	SNLOOV17188	W/P	F	NA	SNLOOV02380	1	510	1	1	1	1991-09-28	273	1991	9	NA	NA	326815	278	2	5	1992-01-31	1992-03-01	31	1	1992-01-31	1992-03-01	31	NA	NA	NA	NA	NA	NA	NA	0	0	NA	NA	NA	NA
ABGA	1992	SEN	LOU	TGA	NA	OVI	EWO	SNLOOV02380	W/P	F	NA	SNLOOV13833	1	525	1	1	1	1990-05-06	257	1990	5	NA	NA	59436	281	5	24	1992-05-02	1992-05-31	30	1	1992-05-02	1992-05-31	30	NA	NA	NA	NA	NA	NA	NA	0	0	NA	NA	NA	NA
ABGA	1992	SEN	LOU	TGA	NA	OVI	EWO	SNLOOV17937	W/P	M	NA	SNLOOV01356	12	4106	1	1	1	1992-01-12	277	1992	1	NA	NA	335796	288	12	11	1992-12-01	1992-12-31	31	1	1992-12-01	1992-12-31	31	NA	NA	NA	NA	NA	NA	NA	0	0	NA	NA	NA	NA
ABGA	1992	SEN	LOU	TGA	NA	OVI	EWO	SNLOOV02617	W/P	F	NA	SNLOOV11953	4	1778	1	1	1	1988-01-26	229	1988	1	NA	NA	67081	286	10	57	1992-10-01	1992-10-31	31	1	1992-10-01	1992-10-31	31	NA	NA	NA	NA	NA	NA	NA	0	0	NA	NA	NA	NA
ABGA	1992	SEN	LOU	TGA	NA	OVI	EWO	SNLOOV16447	W/P	M	NA	SNLOOV02436	4	1474	1	1	1	1991-01-03	265	1991	1	NA	NA	317021	279	3	14	1992-03-02	1992-03-31	30	1	1992-03-02	1992-03-13	12	NA	NA	435	SAL	NA	NA	NA	0	0	NA	NA	NA	NA
ABGA	1992	SEN	LOU	TGA	NA	OVI	EWO	SNLOOV03219	W/P	F	NA	SNLOOV02436	6	2117	1	1	1	1992-10-07	286	1992	10	NA	NA	86901	288	12	2	1992-12-01	1992-12-31	31	1	1992-12-01	1992-12-31	31	NA	NA	NA	NA	NA	NA	NA	0	0	NA	NA	NA	NA
ABGA	1992	SEN	LOU	TGA	NA	OVI	EWO	SNLOOV12556	W/P	F	NA	SNLOOV01646	5	2202	1	1	1	1988-01-26	229	1988	1	NA	NA	259999	286	10	57	1992-10-01	1992-10-31	31	1	1992-10-01	1992-10-31	31	NA	NA	NA	NA	NA	NA	NA	0	0	NA	NA	NA	NA
ABGA	1992	SEN	LOU	TGA	NA	OVI	EWO	SNLOOV03953	W/P	F	NA	SNLOOV01168	1	476	1	1	1	1989-01-03	241	1989	1	NA	NA	114609	288	12	47	1992-12-01	1992-12-31	31	1	1992-12-01	1992-12-31	31	NA	NA	NA	NA	NA	NA	NA	0	0	NA	NA	NA	NA
ABGA	1992	SEN	LOU	TGA	NA	OVI	EWO	SNLOOV03954	W/P	F	NA	NA	NA	NA	NA	NA	0	1984-12-15	192	1984	12	NA	NA	114705	277	1	85	1992-01-01	1992-01-30	30	1	1992-01-01	1992-01-30	30	NA	NA	NA	NA	NA	NA	NA	1	0	1	1	8	2591
ABGA	1992	SEN	LOU	TGA	NA	OVI	EWO	SNLOOV02617	W/P	F	NA	SNLOOV11953	4	1778	1	1	1	1988-01-26	229	1988	1	NA	NA	67082	287	11	58	1992-11-01	1992-11-30	30	1	1992-11-01	1992-11-30	30	NA	NA	NA	NA	NA	NA	NA	0	0	NA	NA	NA	NA
ABGA	1992	SEN	LOU	TGA	NA	OVI	EWO	SNLOOV02617	W/P	F	NA	SNLOOV11953	4	1778	1	1	1	1988-01-26	229	1988	1	NA	NA	67075	280	4	51	1992-04-01	1992-05-01	31	1	1992-04-01	1992-05-01	31	NA	NA	NA	NA	NA	NA	NA	0	0	NA	NA	NA	NA
ABGA	1992	SEN	LOU	TGA	NA	OVI	EWO	SNLOOV03953	W/P	F	NA	SNLOOV01168	1	476	1	1	1	1989-01-03	241	1989	1	NA	NA	114600	279	3	38	1992-03-02	1992-03-31	30	1	1992-03-02	1992-03-31	30	NA	NA	NA	NA	NA	NA	NA	0	0	NA	NA	NA	NA
ABGA	1992	SEN	LOU	TGA	NA	OVI	EWO	SNLOOV18243	W/P	M	NA	SNLOOV16446	1	406	1	1	1	1992-02-13	278	1992	2	NA	NA	339180	287	11	9	1992-11-01	1992-11-30	30	1	1992-11-01	1992-11-30	30	NA	NA	NA	NA	NA	NA	NA	0	0	NA	NA	NA	NA
ABGA	1992	SEN	LOU	TGA	NA	OVI	EWO	SNLOOV16446	W/P	F	NA	SNLOOV01356	11	3732	1	1	1	1991-01-03	265	1991	1	NA	NA	316956	277	1	12	1992-01-01	1992-01-30	30	1	1992-01-01	1992-01-30	30	NA	NA	NA	NA	NA	NA	NA	0	0	NA	NA	NA	NA
ABGA	1992	SEN	LOU	TGA	NA	OVI	EWO	SNLOOV16445	W/P	M	NA	SNLOOV03954	8	2591	1	1	1	1992-01-19	277	1992	1	NA	NA	316939	282	6	5	1992-06-01	1992-07-01	31	1	1992-06-01	1992-07-01	31	NA	NA	NA	NA	NA	NA	NA	0	0	NA	NA	NA	NA
ABGA	1992	SEN	LOU	TGA	NA	OVI	EWO	SNLOOV02436	W/P	F	NA	SNLOOV01485	2	716	1	1	1	1986-12-21	216	1986	12	NA	NA	61166	279	3	63	1992-03-02	1992-03-31	30	1	1992-03-02	1992-03-31	30	NA	NA	NA	NA	NA	NA	NA	0	0	NA	NA	NA	NA
ABGA	1992	SEN	LOU	TGA	NA	OVI	EWO	SNLOOV17188	W/P	F	NA	SNLOOV02380	1	510	1	1	1	1991-09-28	273	1991	9	NA	NA	326822	285	9	12	1992-09-01	1992-09-30	30	1	1992-09-01	1992-09-30	30	NA	NA	NA	NA	NA	NA	NA	0	0	NA	NA	NA	NA
ABGA	1992	SEN	LOU	TGA	NA	OVI	EWO	SNLOOV18243	W/P	M	NA	SNLOOV16446	1	406	1	1	1	1992-02-13	278	1992	2	NA	NA	339179	286	10	8	1992-10-01	1992-10-31	31	1	1992-10-01	1992-10-31	31	NA	NA	NA	NA	NA	NA	NA	0	0	NA	NA	NA	NA
ABGA	1992	SEN	LOU	TGA	NA	OVI	EWO	SNLOOV12848	W/P	F	NA	SNLOOV02748	3	1103	1	1	1	1988-09-06	237	1988	9	NA	NA	264386	283	7	46	1992-07-02	1992-07-31	30	1	1992-07-02	1992-07-31	30	NA	NA	NA	NA	NA	NA	NA	0	0	NA	NA	NA	NA
ABGA	1992	SEN	LOU	TGA	NA	OVI	EWO	SNLOOV16446	W/P	F	NA	SNLOOV01356	11	3732	1	1	1	1991-01-03	265	1991	1	NA	NA	316964	285	9	20	1992-09-01	1992-09-30	30	1	1992-09-01	1992-09-30	30	NA	NA	NA	NA	NA	NA	NA	0	0	NA	NA	NA	NA
ABGA	1992	SEN	LOU	TGA	NA	OVI	EWO	SNLOOV02380	W/P	F	NA	SNLOOV13833	1	525	1	1	1	1990-05-06	257	1990	5	NA	NA	59434	279	3	22	1992-03-02	1992-03-31	30	1	1992-03-02	1992-03-31	30	NA	NA	NA	NA	NA	NA	NA	0	0	NA	NA	NA	NA
ABGA	1992	SEN	LOU	TGA	NA	OVI	EWO	SNLOOV16448	W/P	M	NA	SNLOOV03953	2	1098	1	1	1	1992-01-06	277	1992	1	NA	NA	317026	281	5	4	1992-05-02	1992-05-31	30	1	1992-05-02	1992-05-31	30	NA	NA	NA	NA	NA	NA	NA	0	0	NA	NA	NA	NA
ABGA	1992	SEN	LOU	TGA	NA	OVI	EWO	SNLOOV18751	W/P	M	NA	SNLOOV01168	5	1850	1	1	1	1992-10-08	286	1992	10	NA	NA	343759	287	11	1	1992-11-01	1992-11-30	30	1	1992-11-01	1992-11-30	30	NA	NA	NA	NA	NA	NA	NA	0	0	NA	NA	NA	NA
ABGA	1992	SEN	LOU	TGA	NA	OVI	EWO	SNLOOV12556	W/P	F	NA	SNLOOV01646	5	2202	1	1	1	1988-01-26	229	1988	1	NA	NA	259997	284	8	55	1992-08-01	1992-08-31	31	1	1992-08-01	1992-08-31	31	NA	NA	NA	NA	NA	NA	NA	0	0	NA	NA	NA	NA
ABGA	1992	SEN	LOU	TGA	NA	OVI	EWO	SNLOOV17922	W/P	F	NA	SNLOOV14211	3	1252	1	1	1	1992-01-19	277	1992	1	NA	NA	335639	279	3	2	1992-03-02	1992-03-31	30	1	1992-03-02	1992-03-31	30	NA	NA	NA	NA	NA	NA	NA	0	0	NA	NA	NA	NA
ABGA	1992	SEN	LOU	TGA	NA	OVI	EWO	SNLOOV02617	W/P	F	NA	SNLOOV11953	4	1778	1	1	1	1988-01-26	229	1988	1	NA	NA	67079	284	8	55	1992-08-01	1992-08-31	31	1	1992-08-01	1992-08-31	31	NA	NA	NA	NA	NA	NA	NA	0	0	NA	NA	NA	NA
ABGA	1992	SEN	LOU	TGA	NA	OVI	EWO	SNLOOV16445	W/P	M	NA	SNLOOV03954	8	2591	1	1	1	1992-01-19	277	1992	1	NA	NA	316936	279	3	2	1992-03-02	1992-03-31	30	1	1992-03-02	1992-03-31	30	NA	NA	NA	NA	NA	NA	NA	0	0	NA	NA	NA	NA
ABGA	1992	SEN	LOU	TGA	NA	OVI	EWO	SNLOOV02436	W/P	F	NA	SNLOOV01485	2	716	1	1	1	1986-12-21	216	1986	12	NA	NA	61171	284	8	68	1992-08-01	1992-08-31	31	1	1992-08-01	1992-08-31	31	NA	NA	NA	NA	NA	NA	NA	0	0	NA	NA	NA	NA
ABGA	1992	SEN	LOU	TGA	NA	OVI	EWO	SNLOOV13833	W/P	F	NA	SNLOOV01486	4	1402	1	1	1	1988-11-27	239	1988	11	NA	NA	278842	283	7	44	1992-07-02	1992-07-31	30	1	1992-07-02	1992-07-31	30	NA	NA	NA	NA	NA	NA	NA	0	0	NA	NA	NA	NA
ABGA	1992	SEN	LOU	TGA	NA	OVI	EWO	SNLOOV17272	W/P	F	NA	SNLOOV01168	4	1498	1	1	1	1991-10-22	274	1991	10	NA	NA	327973	278	2	4	1992-01-31	1992-03-01	31	1	1992-01-31	1992-03-01	31	NA	NA	NA	NA	NA	NA	NA	0	0	NA	NA	NA	NA
ABGA	1992	SEN	LOU	TGA	NA	OVI	EWO	SNLOOV16990	W/P	M	NA	SNLOOV14808	1	528	1	1	1	1991-06-09	270	1991	6	NA	NA	324192	282	6	12	1992-06-01	1992-07-01	31	1	1992-06-01	1992-06-03	3	NA	NA	360	GIF	NA	NA	NA	0	0	NA	NA	NA	NA
ABGA	1992	SEN	LOU	TGA	NA	OVI	EWO	SNLOOV16445	W/P	M	NA	SNLOOV03954	8	2591	1	1	1	1992-01-19	277	1992	1	NA	NA	316941	284	8	7	1992-08-01	1992-08-31	31	1	1992-08-01	1992-08-31	31	NA	NA	NA	NA	NA	NA	NA	0	0	NA	NA	NA	NA
ABGA	1992	SEN	LOU	TGA	NA	OVI	EWO	SNLOOV03954	W/P	F	NA	NA	NA	NA	NA	NA	0	1984-12-15	192	1984	12	NA	NA	114706	278	2	86	1992-01-31	1992-03-01	31	1	1992-01-31	1992-03-01	31	NA	NA	NA	NA	NA	NA	NA	0	0	NA	NA	NA	NA
ABGA	1992	SEN	LOU	TGA	NA	OVI	EWO	SNLOOV17922	W/P	F	NA	SNLOOV14211	3	1252	1	1	1	1992-01-19	277	1992	1	NA	NA	335645	285	9	8	1992-09-01	1992-09-30	30	1	1992-09-01	1992-09-30	30	NA	NA	NA	NA	NA	NA	NA	0	0	NA	NA	NA	NA
ABGA	1992	SEN	LOU	TGA	NA	OVI	EWO	SNLOOV02436	W/P	F	NA	SNLOOV01485	2	716	1	1	1	1986-12-21	216	1986	12	NA	NA	61165	278	2	62	1992-01-31	1992-03-01	31	1	1992-01-31	1992-03-01	31	NA	NA	NA	NA	NA	NA	NA	0	0	NA	NA	NA	NA
ABGA	1992	SEN	LOU	TGA	NA	OVI	EWO	SNLOOV13833	W/P	F	NA	SNLOOV01486	4	1402	1	1	1	1988-11-27	239	1988	11	NA	NA	278838	279	3	40	1992-03-02	1992-03-31	30	1	1992-03-02	1992-03-31	30	NA	NA	NA	NA	NA	NA	NA	0	0	NA	NA	NA	NA
ABGA	1992	SEN	LOU	TGA	NA	OVI	EWO	SNLOOV16445	W/P	M	NA	SNLOOV03954	8	2591	1	1	1	1992-01-19	277	1992	1	NA	NA	316943	286	10	9	1992-10-01	1992-10-31	31	1	1992-10-01	1992-10-29	29	NA	NA	284	SAL	NA	NA	NA	0	0	NA	NA	NA	NA
ABGA	1992	SEN	LOU	TGA	NA	OVI	EWO	SNLOOV01168	W/P	F	NA	SNLOOV02748	2	746	1	1	1	1987-09-15	225	1987	9	NA	NA	11903	287	11	62	1992-11-01	1992-11-30	30	1	1992-11-01	1992-11-30	30	NA	NA	NA	NA	NA	NA	NA	0	0	NA	NA	NA	NA
ABGA	1993	SEN	LOU	TGA	NA	OVI	EWO	SNLOOV03953	W/P	F	NA	SNLOOV01168	1	476	1	1	1	1989-01-03	241	1989	1	NA	NA	114613	292	4	51	1993-04-02	1993-05-01	30	1	1993-04-02	1993-05-01	30	NA	NA	NA	NA	NA	NA	NA	0	0	NA	NA	NA	NA
ABGA	1993	SEN	LOU	TGA	NA	OVI	EWO	SNLOOV01168	W/P	F	NA	SNLOOV02748	2	746	1	1	1	1987-09-15	225	1987	9	NA	NA	11910	294	6	69	1993-06-02	1993-07-01	30	1	1993-06-02	1993-07-01	30	NA	NA	NA	NA	NA	NA	NA	0	0	NA	NA	NA	NA
ABGA	1993	SEN	LOU	TGA	NA	OVI	EWO	SNLOOV03953	W/P	F	NA	SNLOOV01168	1	476	1	1	1	1989-01-03	241	1989	1	NA	NA	114619	298	10	57	1993-10-01	1993-10-31	31	1	1993-10-01	1993-10-31	31	NA	NA	NA	NA	NA	NA	NA	0	0	NA	NA	NA	NA
ABGA	1993	SEN	LOU	TGA	NA	OVI	EWO	SNLOOV02311	W/P	F	NA	SNLOOV12556	2	697	1	1	1	1989-12-23	252	1989	12	NA	NA	56002	291	3	39	1993-03-02	1993-04-01	31	1	1993-03-02	1993-04-01	31	NA	NA	NA	NA	NA	NA	NA	0	0	NA	NA	NA	NA
ABGA	1993	SEN	LOU	TGA	NA	OVI	EWO	SNLOOV12556	W/P	F	NA	SNLOOV01646	5	2202	1	1	1	1988-01-26	229	1988	1	NA	NA	260002	289	1	60	1993-01-01	1993-01-30	30	1	1993-01-01	1993-01-30	30	NA	NA	NA	NA	NA	NA	NA	0	0	NA	NA	NA	NA
ABGA	1993	SEN	LOU	TGA	NA	OVI	EWO	SNLOOV03953	W/P	F	NA	SNLOOV01168	1	476	1	1	1	1989-01-03	241	1989	1	NA	NA	114616	295	7	54	1993-07-02	1993-07-31	30	1	1993-07-02	1993-07-31	30	NA	NA	NA	NA	NA	NA	NA	0	0	NA	NA	NA	NA
ABGA	1993	SEN	LOU	TGA	NA	OVI	EWO	SNLOOV16446	W/P	F	NA	SNLOOV01356	11	3732	1	1	1	1991-01-03	265	1991	1	NA	NA	316977	298	10	33	1993-10-01	1993-10-31	31	1	1993-10-01	1993-10-31	31	NA	NA	NA	NA	NA	NA	NA	0	0	NA	NA	NA	NA
ABGA	1993	SEN	LOU	TGA	NA	OVI	EWO	SNLOOV01168	W/P	F	NA	SNLOOV02748	2	746	1	1	1	1987-09-15	225	1987	9	NA	NA	11905	289	1	64	1993-01-01	1993-01-30	30	1	1993-01-01	1993-01-30	30	NA	NA	NA	NA	NA	NA	NA	0	0	NA	NA	NA	NA
ABGA	1993	SEN	LOU	TGA	NA	OVI	EWO	SNLOOV03953	W/P	F	NA	SNLOOV01168	1	476	1	1	1	1989-01-03	241	1989	1	NA	NA	114615	294	6	53	1993-06-02	1993-07-01	30	1	1993-06-02	1993-07-01	30	NA	NA	NA	NA	NA	NA	NA	0	0	NA	NA	NA	NA
ABGA	1993	SEN	LOU	TGA	NA	OVI	EWO	SNLOOV16446	W/P	F	NA	SNLOOV01356	11	3732	1	1	1	1991-01-03	265	1991	1	NA	NA	316968	289	1	24	1993-01-01	1993-01-30	30	1	1993-01-01	1993-01-30	30	NA	NA	NA	NA	NA	NA	NA	0	0	NA	NA	NA	NA
ABGA	1993	SEN	LOU	TGA	NA	OVI	EWO	SNLOOV03953	W/P	F	NA	SNLOOV01168	1	476	1	1	1	1989-01-03	241	1989	1	NA	NA	114618	297	9	56	1993-09-01	1993-09-30	30	1	1993-09-01	1993-09-30	30	NA	NA	NA	NA	NA	NA	NA	0	0	NA	NA	NA	NA
ABGA	1993	SEN	LOU	TGA	NA	OVI	EWO	SNLOOV03953	W/P	F	NA	SNLOOV01168	1	476	1	1	1	1989-01-03	241	1989	1	NA	NA	114620	299	11	58	1993-11-01	1993-11-30	30	1	1993-11-01	1993-11-30	30	NA	NA	NA	NA	NA	NA	NA	0	1	0	0	4	1769
ABGA	1993	SEN	LOU	TGA	NA	OVI	EWO	SNLOOV03463	W/P	F	NA	SNLOOV02621	2	762	1	1	1	1993-02-02	290	1993	2	NA	NA	97394	290	2	0	1993-01-31	1993-03-01	30	0	1993-02-21	1993-03-01	9	19	CBC	NA	NA	NA	NA	NA	0	0	NA	NA	NA	NA
ABGA	1993	SEN	LOU	TGA	NA	OVI	EWO	SNLOOV16446	W/P	F	NA	SNLOOV01356	11	3732	1	1	1	1991-01-03	265	1991	1	NA	NA	316978	299	11	34	1993-11-01	1993-11-30	30	1	1993-11-01	1993-11-30	30	NA	NA	NA	NA	NA	NA	NA	0	0	NA	NA	NA	NA
ABGA	1993	SEN	LOU	TGA	NA	OVI	EWO	SNLOOV01168	W/P	F	NA	SNLOOV02748	2	746	1	1	1	1987-09-15	225	1987	9	NA	NA	11907	291	3	66	1993-03-02	1993-04-01	31	1	1993-03-02	1993-04-01	31	NA	NA	NA	NA	NA	NA	NA	0	0	NA	NA	NA	NA
ABGA	1993	SEN	LOU	TGA	NA	OVI	EWO	SNLOOV03463	W/P	F	NA	SNLOOV02621	2	762	1	1	1	1993-02-02	290	1993	2	NA	NA	97405	300	12	10	1993-12-01	1993-12-31	31	1	1993-12-01	1993-12-31	31	NA	NA	NA	NA	NA	NA	NA	0	0	NA	NA	NA	NA
ABGA	1993	SEN	LOU	TGA	NA	OVI	EWO	SNLOOV03953	W/P	F	NA	SNLOOV01168	1	476	1	1	1	1989-01-03	241	1989	1	NA	NA	114610	289	1	48	1993-01-01	1993-01-30	30	1	1993-01-01	1993-01-30	30	NA	NA	NA	NA	NA	NA	NA	0	0	NA	NA	NA	NA
ABGA	1993	SEN	LOU	TGA	NA	OVI	EWO	SNLOOV02621	W/P	F	NA	SNLOOV02375	7	2452	1	1	1	1991-01-02	265	1991	1	NA	NA	67191	290	2	25	1993-01-31	1993-03-01	30	0	1993-02-21	1993-03-01	9	781	CBC	NA	NA	NA	NA	NA	0	0	NA	NA	NA	NA
ABGA	1993	SEN	LOU	TGA	NA	OVI	EWO	SNLOOV19174	W/P	M	NA	SNLOOV02311	3	1133	1	1	1	1993-01-29	289	1993	1	NA	NA	348696	291	3	2	1993-03-02	1993-04-01	31	1	1993-03-02	1993-04-01	31	NA	NA	NA	NA	NA	NA	NA	0	0	NA	NA	NA	NA
ABGA	1993	SEN	LOU	TGA	NA	OVI	EWO	SNLOOV01168	W/P	F	NA	SNLOOV02748	2	746	1	1	1	1987-09-15	225	1987	9	NA	NA	11911	295	7	70	1993-07-02	1993-07-31	30	1	1993-07-02	1993-07-31	30	NA	NA	NA	NA	NA	NA	NA	0	0	NA	NA	NA	NA
ABGA	1993	SEN	LOU	TGA	NA	OVI	EWO	SNLOOV02621	W/P	F	NA	SNLOOV02375	7	2452	1	1	1	1991-01-02	265	1991	1	NA	NA	67193	292	4	27	1993-04-02	1993-05-01	30	1	1993-04-02	1993-05-01	30	NA	NA	NA	NA	NA	NA	NA	0	0	NA	NA	NA	NA
ABGA	1993	SEN	LOU	TGA	NA	OVI	EWO	SNLOOV18656	W/P	M	NA	SNLOOV02617	5	1703	1	1	1	1992-09-24	285	1992	9	NA	NA	343118	292	4	7	1993-04-02	1993-05-01	30	1	1993-04-02	1993-04-21	20	NA	NA	209	END	NA	NA	NA	0	0	NA	NA	NA	NA
ABGA	1993	SEN	LOU	TGA	NA	OVI	EWO	SNLOOV03463	W/P	F	NA	SNLOOV02621	2	762	1	1	1	1993-02-02	290	1993	2	NA	NA	97397	292	4	2	1993-04-02	1993-05-01	30	1	1993-04-02	1993-05-01	30	NA	NA	NA	NA	NA	NA	NA	0	0	NA	NA	NA	NA
ABGA	1993	SEN	LOU	TGA	NA	OVI	EWO	SNLOOV16446	W/P	F	NA	SNLOOV01356	11	3732	1	1	1	1991-01-03	265	1991	1	NA	NA	316969	290	2	25	1993-01-31	1993-03-01	30	1	1993-01-31	1993-03-01	30	NA	NA	NA	NA	NA	NA	NA	0	0	NA	NA	NA	NA
ABGA	1993	SEN	LOU	TGA	NA	OVI	EWO	SNLOOV16446	W/P	F	NA	SNLOOV01356	11	3732	1	1	1	1991-01-03	265	1991	1	NA	NA	316979	300	12	35	1993-12-01	1993-12-31	31	1	1993-12-01	1993-12-31	31	NA	NA	NA	NA	NA	NA	NA	0	0	NA	NA	NA	NA
ABGA	1993	SEN	LOU	TGA	NA	OVI	EWO	SNLOOV03953	W/P	F	NA	SNLOOV01168	1	476	1	1	1	1989-01-03	241	1989	1	NA	NA	114612	291	3	50	1993-03-02	1993-04-01	31	1	1993-03-02	1993-04-01	31	NA	NA	NA	NA	NA	NA	NA	0	0	NA	NA	NA	NA
ABGA	1993	SEN	LOU	TGA	NA	OVI	EWO	SNLOOV03953	W/P	F	NA	SNLOOV01168	1	476	1	1	1	1989-01-03	241	1989	1	NA	NA	114621	300	12	59	1993-12-01	1993-12-31	31	1	1993-12-01	1993-12-31	31	NA	NA	NA	NA	NA	NA	NA	0	0	NA	NA	NA	NA
ABGA	1993	SEN	LOU	TGA	NA	OVI	EWO	SNLOOV12556	W/P	F	NA	SNLOOV01646	5	2202	1	1	1	1988-01-26	229	1988	1	NA	NA	260006	293	5	64	1993-05-02	1993-06-01	31	1	1993-05-02	1993-05-21	20	NA	NA	1942	SLA	NA	NA	ORD	0	0	NA	NA	NA	NA
ABGA	1993	SEN	LOU	TGA	NA	OVI	EWO	SNLOOV03076	W/P	M	NA	SNLOOV02621	1	409	1	1	1	1992-02-15	278	1992	2	NA	NA	82617	290	2	12	1993-01-31	1993-03-01	30	0	1993-02-21	1993-03-01	9	372	CBC	NA	NA	NA	NA	NA	0	0	NA	NA	NA	NA
ABGA	1993	SEN	LOU	TGA	NA	OVI	EWO	SNLOOV18243	W/P	M	NA	SNLOOV16446	1	406	1	1	1	1992-02-13	278	1992	2	NA	NA	339184	291	3	13	1993-03-02	1993-04-01	31	1	1993-03-02	1993-04-01	31	NA	NA	NA	NA	NA	NA	NA	0	0	NA	NA	NA	NA
ABGA	1993	SEN	LOU	TGA	NA	OVI	EWO	SNLOOV18751	W/P	M	NA	SNLOOV01168	5	1850	1	1	1	1992-10-08	286	1992	10	NA	NA	343761	289	1	3	1993-01-01	1993-01-30	30	1	1993-01-01	1993-01-30	30	NA	NA	NA	NA	NA	NA	NA	0	0	NA	NA	NA	NA
ABGA	1993	SEN	LOU	TGA	NA	OVI	EWO	SNLOOV02621	W/P	F	NA	SNLOOV02375	7	2452	1	1	1	1991-01-02	265	1991	1	NA	NA	67192	291	3	26	1993-03-02	1993-04-01	31	1	1993-03-02	1993-04-01	31	NA	NA	NA	NA	NA	NA	NA	0	0	NA	NA	NA	NA
ABGA	1993	SEN	LOU	TGA	NA	OVI	EWO	SNLOOV02436	W/P	F	NA	SNLOOV01485	2	716	1	1	1	1986-12-21	216	1986	12	NA	NA	61177	289	1	73	1993-01-01	1993-01-30	30	1	1993-01-01	1993-01-24	24	NA	NA	2226	DPC	NA	NA	NA	0	0	NA	NA	NA	NA
ABGA	1993	SEN	LOU	TGA	NA	OVI	EWO	SNLOOV19174	W/P	M	NA	SNLOOV02311	3	1133	1	1	1	1993-01-29	289	1993	1	NA	NA	348698	293	5	4	1993-05-02	1993-06-01	31	1	1993-05-02	1993-06-01	31	NA	NA	NA	NA	NA	NA	NA	0	0	NA	NA	NA	NA
ABGA	1993	SEN	LOU	TGA	NA	OVI	EWO	SNLOOV03953	W/P	F	NA	SNLOOV01168	1	476	1	1	1	1989-01-03	241	1989	1	NA	NA	114614	293	5	52	1993-05-02	1993-06-01	31	1	1993-05-02	1993-06-01	31	NA	NA	NA	NA	NA	NA	NA	0	0	NA	NA	NA	NA
ABGA	1993	SEN	LOU	TGA	NA	OVI	EWO	SNLOOV18751	W/P	M	NA	SNLOOV01168	5	1850	1	1	1	1992-10-08	286	1992	10	NA	NA	343763	291	3	5	1993-03-02	1993-04-01	31	1	1993-03-02	1993-04-01	31	NA	NA	NA	NA	NA	NA	NA	0	0	NA	NA	NA	NA
ABGA	1993	SEN	LOU	TGA	NA	OVI	EWO	SNLOOV19174	W/P	M	NA	SNLOOV02311	3	1133	1	1	1	1993-01-29	289	1993	1	NA	NA	348694	289	1	0	1993-01-01	1993-01-30	30	1	1993-01-29	1993-01-30	2	0	BIR	NA	NA	NA	NA	NA	0	0	NA	NA	NA	NA
ABGA	1993	SEN	LOU	TGA	NA	OVI	EWO	SNLOOV18243	W/P	M	NA	SNLOOV16446	1	406	1	1	1	1992-02-13	278	1992	2	NA	NA	339185	292	4	14	1993-04-02	1993-05-01	30	1	1993-04-02	1993-05-01	30	NA	NA	NA	NA	NA	NA	NA	0	0	NA	NA	NA	NA
ABGA	1993	SEN	LOU	TGA	NA	OVI	EWO	SNLOOV03953	W/P	F	NA	SNLOOV01168	1	476	1	1	1	1989-01-03	241	1989	1	NA	NA	114617	296	8	55	1993-08-01	1993-08-31	31	1	1993-08-01	1993-08-31	31	NA	NA	NA	NA	NA	NA	NA	0	0	NA	NA	NA	NA
ABGA	1993	SEN	LOU	TGA	NA	OVI	EWO	SNLOOV18656	W/P	M	NA	SNLOOV02617	5	1703	1	1	1	1992-09-24	285	1992	9	NA	NA	343115	289	1	4	1993-01-01	1993-01-30	30	1	1993-01-01	1993-01-30	30	NA	NA	NA	NA	NA	NA	NA	0	0	NA	NA	NA	NA
ABGA	1993	SEN	LOU	TGA	NA	OVI	EWO	SNLOOV18751	W/P	M	NA	SNLOOV01168	5	1850	1	1	1	1992-10-08	286	1992	10	NA	NA	343762	290	2	4	1993-01-31	1993-03-01	30	1	1993-01-31	1993-03-01	30	NA	NA	NA	NA	NA	NA	NA	0	0	NA	NA	NA	NA
ABGA	1993	SEN	LOU	TGA	NA	OVI	EWO	SNLOOV01168	W/P	F	NA	SNLOOV02748	2	746	1	1	1	1987-09-15	225	1987	9	NA	NA	11906	290	2	65	1993-01-31	1993-03-01	30	1	1993-01-31	1993-03-01	30	NA	NA	NA	NA	NA	NA	NA	0	0	NA	NA	NA	NA
ABGA	1993	SEN	LOU	TGA	NA	OVI	EWO	SNLOOV19175	W/P	F	NA	SNLOOV12556	5	1835	1	1	1	1993-02-03	290	1993	2	NA	NA	348720	300	12	10	1993-12-01	1993-12-31	31	1	1993-12-01	1993-12-31	31	NA	NA	NA	NA	NA	NA	NA	0	0	NA	NA	NA	NA
ABGA	1993	SEN	LOU	TGA	NA	OVI	EWO	SNLOOV03463	W/P	F	NA	SNLOOV02621	2	762	1	1	1	1993-02-02	290	1993	2	NA	NA	97399	294	6	4	1993-06-02	1993-07-01	30	1	1993-06-02	1993-07-01	30	NA	NA	NA	NA	NA	NA	NA	0	0	NA	NA	NA	NA
ABGA	1993	SEN	LOU	TGA	NA	OVI	EWO	SNLOOV18751	W/P	M	NA	SNLOOV01168	5	1850	1	1	1	1992-10-08	286	1992	10	NA	NA	343765	293	5	7	1993-05-02	1993-06-01	31	1	1993-05-02	1993-06-01	31	NA	NA	236	SLA	NA	NA	ORD	0	0	NA	NA	NA	NA
ABGA	1993	SEN	LOU	TGA	NA	OVI	EWO	SNLOOV16446	W/P	F	NA	SNLOOV01356	11	3732	1	1	1	1991-01-03	265	1991	1	NA	NA	316973	294	6	29	1993-06-02	1993-07-01	30	1	1993-06-02	1993-07-01	30	NA	NA	NA	NA	NA	NA	NA	0	0	NA	NA	NA	NA
ABGA	1993	SEN	LOU	TGA	NA	OVI	EWO	SNLOOV03954	W/P	F	NA	NA	NA	NA	NA	NA	0	1984-12-15	192	1984	12	NA	NA	114722	293	5	101	1993-05-02	1993-06-01	31	0	1993-05-06	1993-06-01	27	3064	CBC	NA	NA	NA	NA	NA	0	0	NA	NA	NA	NA
ABGA	1993	SEN	LOU	TGA	NA	OVI	EWO	SNLOOV18751	W/P	M	NA	SNLOOV01168	5	1850	1	1	1	1992-10-08	286	1992	10	NA	NA	343764	292	4	6	1993-04-02	1993-05-01	30	1	1993-04-02	1993-05-01	30	NA	NA	NA	NA	NA	NA	NA	0	0	NA	NA	NA	NA
ABGA	1993	SEN	LOU	TGA	NA	OVI	EWO	SNLOOV03954	W/P	F	NA	NA	NA	NA	NA	NA	0	1984-12-15	192	1984	12	NA	NA	114730	300	12	108	1993-12-01	1993-12-31	31	1	1993-12-01	1993-12-31	31	NA	NA	NA	NA	NA	NA	NA	1	0	1	1	9	3296
ABGA	1993	SEN	LOU	TGA	NA	OVI	EWO	SNLOOV02380	W/P	F	NA	SNLOOV13833	1	525	1	1	1	1990-05-06	257	1990	5	NA	NA	59445	289	1	32	1993-01-01	1993-01-30	30	1	1993-01-01	1993-01-24	24	NA	NA	994	DPC	NA	NA	NA	0	0	NA	NA	NA	NA
ABGA	1993	SEN	LOU	TGA	NA	OVI	EWO	SNLOOV03954	W/P	F	NA	NA	NA	NA	NA	NA	0	1984-12-15	192	1984	12	NA	NA	114729	299	11	107	1993-11-01	1993-11-30	30	1	1993-11-01	1993-11-30	30	NA	NA	NA	NA	NA	NA	NA	0	0	NA	NA	NA	NA
ABGA	1993	SEN	LOU	TGA	NA	OVI	EWO	SNLOOV02311	W/P	F	NA	SNLOOV12556	2	697	1	1	1	1989-12-23	252	1989	12	NA	NA	56009	298	10	46	1993-10-01	1993-10-31	31	1	1993-10-01	1993-10-31	31	NA	NA	NA	NA	NA	NA	NA	0	0	NA	NA	NA	NA
ABGA	1993	SEN	LOU	TGA	NA	OVI	EWO	SNLOOV03954	W/P	F	NA	NA	NA	NA	NA	NA	0	1984-12-15	192	1984	12	NA	NA	114726	296	8	104	1993-08-01	1993-08-31	31	1	1993-08-01	1993-08-31	31	NA	NA	NA	NA	NA	NA	NA	0	0	NA	NA	NA	NA
ABGA	1993	SEN	LOU	TGA	NA	OVI	EWO	SNLOOV19175	W/P	F	NA	SNLOOV12556	5	1835	1	1	1	1993-02-03	290	1993	2	NA	NA	348713	293	5	3	1993-05-02	1993-06-01	31	1	1993-05-02	1993-06-01	31	NA	NA	NA	NA	NA	NA	NA	0	0	NA	NA	NA	NA
ABGA	1993	SEN	LOU	TGA	NA	OVI	EWO	SNLOOV02375	W/P	F	NA	SNLOOV02865	1	518	1	1	1	1984-04-16	184	1984	4	NA	NA	59287	292	4	108	1993-04-02	1993-05-01	30	1	1993-04-02	1993-04-20	19	NA	NA	3291	SLA	NA	NA	DIS	0	0	NA	NA	NA	NA
ABGA	1993	SEN	LOU	TGA	NA	OVI	EWO	SNLOOV16446	W/P	F	NA	SNLOOV01356	11	3732	1	1	1	1991-01-03	265	1991	1	NA	NA	316971	292	4	27	1993-04-02	1993-05-01	30	1	1993-04-02	1993-05-01	30	NA	NA	NA	NA	NA	NA	NA	0	0	NA	NA	NA	NA
ABGA	1993	SEN	LOU	TGA	NA	OVI	EWO	SNLOOV02375	W/P	F	NA	SNLOOV02865	1	518	1	1	1	1984-04-16	184	1984	4	NA	NA	59286	291	3	107	1993-03-02	1993-04-01	31	1	1993-03-02	1993-04-01	31	NA	NA	NA	NA	NA	NA	NA	0	0	NA	NA	NA	NA
ABGA	1993	SEN	LOU	TGA	NA	OVI	EWO	SNLOOV01168	W/P	F	NA	SNLOOV02748	2	746	1	1	1	1987-09-15	225	1987	9	NA	NA	11908	292	4	67	1993-04-02	1993-05-01	30	1	1993-04-02	1993-05-01	30	NA	NA	NA	NA	NA	NA	NA	0	0	NA	NA	NA	NA
ABGA	1993	SEN	LOU	TGA	NA	OVI	EWO	SNLOOV19174	W/P	M	NA	SNLOOV02311	3	1133	1	1	1	1993-01-29	289	1993	1	NA	NA	348695	290	2	1	1993-01-31	1993-03-01	30	1	1993-01-31	1993-03-01	30	NA	NA	NA	NA	NA	NA	NA	0	0	NA	NA	NA	NA
ABGA	1993	SEN	LOU	TGA	NA	OVI	EWO	SNLOOV02311	W/P	F	NA	SNLOOV12556	2	697	1	1	1	1989-12-23	252	1989	12	NA	NA	56005	294	6	42	1993-06-02	1993-07-01	30	1	1993-06-02	1993-07-01	30	NA	NA	NA	NA	NA	NA	NA	0	0	NA	NA	NA	NA
ABGA	1993	SEN	LOU	TGA	NA	OVI	EWO	SNLOOV18520	W/P	F	NA	SNLOOV12556	4	1592	1	1	1	1992-06-05	282	1992	6	NA	NA	341807	290	2	8	1993-01-31	1993-03-01	30	1	1993-01-31	1993-02-04	5	NA	NA	244	SAL	NA	NA	NA	0	0	NA	NA	NA	NA
ABGA	1993	SEN	LOU	TGA	NA	OVI	EWO	SNLOOV18520	W/P	F	NA	SNLOOV12556	4	1592	1	1	1	1992-06-05	282	1992	6	NA	NA	341806	289	1	7	1993-01-01	1993-01-30	30	1	1993-01-01	1993-01-30	30	NA	NA	NA	NA	NA	NA	NA	0	0	NA	NA	NA	NA
ABGA	1993	SEN	LOU	TGA	NA	OVI	EWO	SNLOOV03954	W/P	F	NA	NA	NA	NA	NA	NA	0	1984-12-15	192	1984	12	NA	NA	114728	298	10	106	1993-10-01	1993-10-31	31	1	1993-10-01	1993-10-31	31	NA	NA	NA	NA	NA	NA	NA	0	0	NA	NA	NA	NA
ABGA	1993	SEN	LOU	TGA	NA	OVI	EWO	SNLOOV19175	W/P	F	NA	SNLOOV12556	5	1835	1	1	1	1993-02-03	290	1993	2	NA	NA	348719	299	11	9	1993-11-01	1993-11-30	30	1	1993-11-01	1993-11-30	30	NA	NA	NA	NA	NA	NA	NA	0	0	NA	NA	NA	NA
ABGA	1993	SEN	LOU	TGA	NA	OVI	EWO	SNLOOV18243	W/P	M	NA	SNLOOV16446	1	406	1	1	1	1992-02-13	278	1992	2	NA	NA	339186	293	5	15	1993-05-02	1993-06-01	31	1	1993-05-02	1993-05-22	21	NA	NA	464	SAL	NA	NA	NA	0	0	NA	NA	NA	NA
ABGA	1993	SEN	LOU	TGA	NA	OVI	EWO	SNLOOV12556	W/P	F	NA	SNLOOV01646	5	2202	1	1	1	1988-01-26	229	1988	1	NA	NA	260004	291	3	62	1993-03-02	1993-04-01	31	1	1993-03-02	1993-04-01	31	NA	NA	NA	NA	NA	NA	NA	0	0	NA	NA	NA	NA
ABGA	1993	SEN	LOU	TGA	NA	OVI	EWO	SNLOOV01168	W/P	F	NA	SNLOOV02748	2	746	1	1	1	1987-09-15	225	1987	9	NA	NA	11913	297	9	72	1993-09-01	1993-09-30	30	1	1993-09-01	1993-09-30	30	NA	NA	NA	NA	NA	NA	NA	0	0	NA	NA	NA	NA
ABGA	1993	SEN	LOU	TGA	NA	OVI	EWO	SNLOOV03954	W/P	F	NA	NA	NA	NA	NA	NA	0	1984-12-15	192	1984	12	NA	NA	114717	289	1	97	1993-01-01	1993-01-30	30	1	1993-01-01	1993-01-24	24	NA	NA	2962	DPC	NA	NA	NA	0	0	NA	NA	NA	NA
ABGA	1993	SEN	LOU	TGA	NA	OVI	EWO	SNLOOV19174	W/P	M	NA	SNLOOV02311	3	1133	1	1	1	1993-01-29	289	1993	1	NA	NA	348697	292	4	3	1993-04-02	1993-05-01	30	1	1993-04-02	1993-05-01	30	NA	NA	NA	NA	NA	NA	NA	0	0	NA	NA	NA	NA
ABGA	1993	SEN	LOU	TGA	NA	OVI	EWO	SNLOOV19174	W/P	M	NA	SNLOOV02311	3	1133	1	1	1	1993-01-29	289	1993	1	NA	NA	348701	296	8	7	1993-08-01	1993-08-31	31	1	1993-08-01	1993-08-31	31	NA	NA	NA	NA	NA	NA	NA	0	0	NA	NA	NA	NA
ABGA	1993	SEN	LOU	TGA	NA	OVI	EWO	SNLOOV19174	W/P	M	NA	SNLOOV02311	3	1133	1	1	1	1993-01-29	289	1993	1	NA	NA	348699	294	6	5	1993-06-02	1993-07-01	30	1	1993-06-02	1993-07-01	30	NA	NA	NA	NA	NA	NA	NA	0	0	NA	NA	NA	NA
ABGA	1993	SEN	LOU	TGA	NA	OVI	EWO	SNLOOV02311	W/P	F	NA	SNLOOV12556	2	697	1	1	1	1989-12-23	252	1989	12	NA	NA	56008	297	9	45	1993-09-01	1993-09-30	30	1	1993-09-01	1993-09-30	30	NA	NA	NA	NA	NA	NA	NA	0	0	NA	NA	NA	NA
ABGA	1993	SEN	LOU	TGA	NA	OVI	EWO	SNLOOV03954	W/P	F	NA	NA	NA	NA	NA	NA	0	1984-12-15	192	1984	12	NA	NA	114724	294	6	102	1993-06-02	1993-07-01	30	1	1993-06-02	1993-07-01	30	NA	NA	NA	NA	NA	NA	NA	0	0	NA	NA	NA	NA
ABGA	1993	SEN	LOU	TGA	NA	OVI	EWO	SNLOOV02311	W/P	F	NA	SNLOOV12556	2	697	1	1	1	1989-12-23	252	1989	12	NA	NA	56001	290	2	38	1993-01-31	1993-03-01	30	1	1993-01-31	1993-03-01	30	NA	NA	NA	NA	NA	NA	NA	0	0	NA	NA	NA	NA
ABGA	1993	SEN	LOU	TGA	NA	OVI	EWO	SNLOOV18243	W/P	M	NA	SNLOOV16446	1	406	1	1	1	1992-02-13	278	1992	2	NA	NA	339183	290	2	12	1993-01-31	1993-03-01	30	1	1993-01-31	1993-03-01	30	NA	NA	NA	NA	NA	NA	NA	0	0	NA	NA	NA	NA
ABGA	1993	SEN	LOU	TGA	NA	OVI	EWO	SNLOOV03954	W/P	F	NA	NA	NA	NA	NA	NA	0	1984-12-15	192	1984	12	NA	NA	114727	297	9	105	1993-09-01	1993-09-30	30	1	1993-09-01	1993-09-30	30	NA	NA	NA	NA	NA	NA	NA	0	0	NA	NA	NA	NA
ABGA	1993	SEN	LOU	TGA	NA	OVI	EWO	SNLOOV01168	W/P	F	NA	SNLOOV02748	2	746	1	1	1	1987-09-15	225	1987	9	NA	NA	11916	300	12	75	1993-12-01	1993-12-31	31	1	1993-12-01	1993-12-31	31	NA	NA	NA	NA	NA	NA	NA	1	0	1	1	6	2296
ABGA	1993	SEN	LOU	TGA	NA	OVI	EWO	SNLOOV03463	W/P	F	NA	SNLOOV02621	2	762	1	1	1	1993-02-02	290	1993	2	NA	NA	97403	298	10	8	1993-10-01	1993-10-31	31	1	1993-10-01	1993-10-31	31	NA	NA	NA	NA	NA	NA	NA	0	0	NA	NA	NA	NA
ABGA	1993	SEN	LOU	TGA	NA	OVI	EWO	SNLOOV19174	W/P	M	NA	SNLOOV02311	3	1133	1	1	1	1993-01-29	289	1993	1	NA	NA	348703	298	10	9	1993-10-01	1993-10-31	31	1	1993-10-01	1993-10-31	31	NA	NA	NA	NA	NA	NA	NA	0	0	NA	NA	NA	NA
ABGA	1993	SEN	LOU	TGA	NA	OVI	EWO	SNLOOV02311	W/P	F	NA	SNLOOV12556	2	697	1	1	1	1989-12-23	252	1989	12	NA	NA	56007	296	8	44	1993-08-01	1993-08-31	31	1	1993-08-01	1993-08-31	31	NA	NA	NA	NA	NA	NA	NA	0	0	NA	NA	NA	NA
ABGA	1993	SEN	LOU	TGA	NA	OVI	EWO	SNLOOV03953	W/P	F	NA	SNLOOV01168	1	476	1	1	1	1989-01-03	241	1989	1	NA	NA	114611	290	2	49	1993-01-31	1993-03-01	30	1	1993-01-31	1993-03-01	30	NA	NA	NA	NA	NA	NA	NA	1	0	1	1	3	1491
ABGA	1993	SEN	LOU	TGA	NA	OVI	EWO	SNLOOV02311	W/P	F	NA	SNLOOV12556	2	697	1	1	1	1989-12-23	252	1989	12	NA	NA	56006	295	7	43	1993-07-02	1993-07-31	30	1	1993-07-02	1993-07-31	30	NA	NA	NA	NA	NA	NA	NA	0	0	NA	NA	NA	NA
ABGA	1993	SEN	LOU	TGA	NA	OVI	EWO	SNLOOV16446	W/P	F	NA	SNLOOV01356	11	3732	1	1	1	1991-01-03	265	1991	1	NA	NA	316975	296	8	31	1993-08-01	1993-08-31	31	1	1993-08-01	1993-08-31	31	NA	NA	NA	NA	NA	NA	NA	0	0	NA	NA	NA	NA
ABGA	1993	SEN	LOU	TGA	NA	OVI	EWO	SNLOOV19175	W/P	F	NA	SNLOOV12556	5	1835	1	1	1	1993-02-03	290	1993	2	NA	NA	348718	298	10	8	1993-10-01	1993-10-31	31	1	1993-10-01	1993-10-31	31	NA	NA	NA	NA	NA	NA	NA	0	0	NA	NA	NA	NA
ABGA	1993	SEN	LOU	TGA	NA	OVI	EWO	SNLOOV02617	W/P	F	NA	SNLOOV11953	4	1778	1	1	1	1988-01-26	229	1988	1	NA	NA	67086	291	3	62	1993-03-02	1993-04-01	31	1	1993-03-02	1993-04-01	31	NA	NA	NA	NA	NA	NA	NA	0	0	NA	NA	NA	NA
ABGA	1993	SEN	LOU	TGA	NA	OVI	EWO	SNLOOV02311	W/P	F	NA	SNLOOV12556	2	697	1	1	1	1989-12-23	252	1989	12	NA	NA	56000	289	1	37	1993-01-01	1993-01-30	30	1	1993-01-01	1993-01-30	30	NA	NA	NA	NA	NA	NA	NA	1	0	1	1	3	1133
ABGA	1993	SEN	LOU	TGA	NA	OVI	EWO	SNLOOV02311	W/P	F	NA	SNLOOV12556	2	697	1	1	1	1989-12-23	252	1989	12	NA	NA	56011	300	12	48	1993-12-01	1993-12-31	31	1	1993-12-01	1993-12-07	7	NA	NA	1445	SAL	NA	NA	NA	0	0	NA	NA	NA	NA
ABGA	1993	SEN	LOU	TGA	NA	OVI	EWO	SNLOOV02311	W/P	F	NA	SNLOOV12556	2	697	1	1	1	1989-12-23	252	1989	12	NA	NA	56004	293	5	41	1993-05-02	1993-06-01	31	1	1993-05-02	1993-06-01	31	NA	NA	NA	NA	NA	NA	NA	0	0	NA	NA	NA	NA
ABGA	1993	SEN	LOU	TGA	NA	OVI	EWO	SNLOOV17936	W/P	M	NA	SNLOOV03954	9	3296	1	1	1	1993-12-24	300	1993	12	NA	NA	335775	300	12	0	1993-12-01	1993-12-31	31	1	1993-12-24	1993-12-31	8	0	BIR	NA	NA	NA	NA	NA	0	0	NA	NA	NA	NA
ABGA	1993	SEN	LOU	TGA	NA	OVI	EWO	SNLOOV19175	W/P	F	NA	SNLOOV12556	5	1835	1	1	1	1993-02-03	290	1993	2	NA	NA	348717	297	9	7	1993-09-01	1993-09-30	30	1	1993-09-01	1993-09-30	30	NA	NA	NA	NA	NA	NA	NA	0	0	NA	NA	NA	NA
ABGA	1993	SEN	LOU	TGA	NA	OVI	EWO	SNLOOV02311	W/P	F	NA	SNLOOV12556	2	697	1	1	1	1989-12-23	252	1989	12	NA	NA	56010	299	11	47	1993-11-01	1993-11-30	30	1	1993-11-01	1993-11-30	30	NA	NA	NA	NA	NA	NA	NA	0	0	NA	NA	NA	NA
ABGA	1993	SEN	LOU	TGA	NA	OVI	EWO	SNLOOV19175	W/P	F	NA	SNLOOV12556	5	1835	1	1	1	1993-02-03	290	1993	2	NA	NA	348715	295	7	5	1993-07-02	1993-07-31	30	1	1993-07-02	1993-07-31	30	NA	NA	NA	NA	NA	NA	NA	0	0	NA	NA	NA	NA
ABGA	1993	SEN	LOU	TGA	NA	OVI	EWO	SNLOOV02617	W/P	F	NA	SNLOOV11953	4	1778	1	1	1	1988-01-26	229	1988	1	NA	NA	67084	289	1	60	1993-01-01	1993-01-30	30	1	1993-01-01	1993-01-30	30	NA	NA	NA	NA	NA	NA	NA	0	0	NA	NA	NA	NA
ABGA	1993	SEN	LOU	TGA	NA	OVI	EWO	SNLOOV02311	W/P	F	NA	SNLOOV12556	2	697	1	1	1	1989-12-23	252	1989	12	NA	NA	56003	292	4	40	1993-04-02	1993-05-01	30	1	1993-04-02	1993-05-01	30	NA	NA	NA	NA	NA	NA	NA	0	0	NA	NA	NA	NA
ABGA	1993	SEN	LOU	TGA	NA	OVI	EWO	SNLOOV16446	W/P	F	NA	SNLOOV01356	11	3732	1	1	1	1991-01-03	265	1991	1	NA	NA	316976	297	9	32	1993-09-01	1993-09-30	30	1	1993-09-01	1993-09-30	30	NA	NA	NA	NA	NA	NA	NA	0	0	NA	NA	NA	NA
ABGA	1993	SEN	LOU	TGA	NA	OVI	EWO	SNLOOV03076	W/P	M	NA	SNLOOV02621	1	409	1	1	1	1992-02-15	278	1992	2	NA	NA	82618	291	3	13	1993-03-02	1993-04-01	31	1	1993-03-02	1993-03-17	16	NA	NA	396	SAL	NA	NA	NA	0	0	NA	NA	NA	NA
ABGA	1993	SEN	LOU	TGA	NA	OVI	EWO	SNLOOV19175	W/P	F	NA	SNLOOV12556	5	1835	1	1	1	1993-02-03	290	1993	2	NA	NA	348710	290	2	0	1993-01-31	1993-03-01	30	1	1993-02-03	1993-03-01	27	0	BIR	NA	NA	NA	NA	NA	0	0	NA	NA	NA	NA
ABGA	1993	SEN	LOU	TGA	NA	OVI	EWO	SNLOOV01168	W/P	F	NA	SNLOOV02748	2	746	1	1	1	1987-09-15	225	1987	9	NA	NA	11915	299	11	74	1993-11-01	1993-11-30	30	1	1993-11-01	1993-11-30	30	NA	NA	NA	NA	NA	NA	NA	0	0	NA	NA	NA	NA
ABGA	1993	SEN	LOU	TGA	NA	OVI	EWO	SNLOOV16446	W/P	F	NA	SNLOOV01356	11	3732	1	1	1	1991-01-03	265	1991	1	NA	NA	316970	291	3	26	1993-03-02	1993-04-01	31	1	1993-03-02	1993-04-01	31	NA	NA	NA	NA	NA	NA	NA	0	0	NA	NA	NA	NA
ABGA	1993	SEN	LOU	TGA	NA	OVI	EWO	SNLOOV19175	W/P	F	NA	SNLOOV12556	5	1835	1	1	1	1993-02-03	290	1993	2	NA	NA	348711	291	3	1	1993-03-02	1993-04-01	31	1	1993-03-02	1993-04-01	31	NA	NA	NA	NA	NA	NA	NA	0	0	NA	NA	NA	NA
ABGA	1993	SEN	LOU	TGA	NA	OVI	EWO	SNLOOV03463	W/P	F	NA	SNLOOV02621	2	762	1	1	1	1993-02-02	290	1993	2	NA	NA	97398	293	5	3	1993-05-02	1993-06-01	31	1	1993-05-02	1993-06-01	31	NA	NA	NA	NA	NA	NA	NA	0	0	NA	NA	NA	NA
ABGA	1993	SEN	LOU	TGA	NA	OVI	EWO	SNLOOV19175	W/P	F	NA	SNLOOV12556	5	1835	1	1	1	1993-02-03	290	1993	2	NA	NA	348712	292	4	2	1993-04-02	1993-05-01	30	1	1993-04-02	1993-05-01	30	NA	NA	NA	NA	NA	NA	NA	0	0	NA	NA	NA	NA
ABGA	1993	SEN	LOU	TGA	NA	OVI	EWO	SNLOOV01168	W/P	F	NA	SNLOOV02748	2	746	1	1	1	1987-09-15	225	1987	9	NA	NA	11912	296	8	71	1993-08-01	1993-08-31	31	1	1993-08-01	1993-08-31	31	NA	NA	NA	NA	NA	NA	NA	0	0	NA	NA	NA	NA
ABGA	1993	SEN	LOU	TGA	NA	OVI	EWO	SNLOOV03463	W/P	F	NA	SNLOOV02621	2	762	1	1	1	1993-02-02	290	1993	2	NA	NA	97396	291	3	1	1993-03-02	1993-04-01	31	1	1993-03-02	1993-04-01	31	NA	NA	NA	NA	NA	NA	NA	0	0	NA	NA	NA	NA
ABGA	1993	SEN	LOU	TGA	NA	OVI	EWO	SNLOOV03954	W/P	F	NA	NA	NA	NA	NA	NA	0	1984-12-15	192	1984	12	NA	NA	114725	295	7	103	1993-07-02	1993-07-31	30	1	1993-07-02	1993-07-31	30	NA	NA	NA	NA	NA	NA	NA	0	0	NA	NA	NA	NA
ABGA	1993	SEN	LOU	TGA	NA	OVI	EWO	SNLOOV17937	W/P	M	NA	SNLOOV01356	12	4106	1	1	1	1992-01-12	277	1992	1	NA	NA	335797	289	1	12	1993-01-01	1993-01-30	30	1	1993-01-01	1993-01-30	30	NA	NA	NA	NA	NA	NA	NA	0	0	NA	NA	NA	NA
ABGA	1993	SEN	LOU	TGA	NA	OVI	EWO	SNLOOV19174	W/P	M	NA	SNLOOV02311	3	1133	1	1	1	1993-01-29	289	1993	1	NA	NA	348700	295	7	6	1993-07-02	1993-07-31	30	1	1993-07-02	1993-07-31	30	NA	NA	NA	NA	NA	NA	NA	0	0	NA	NA	NA	NA
ABGA	1993	SEN	LOU	TGA	NA	OVI	EWO	SNLOOV02621	W/P	F	NA	SNLOOV02375	7	2452	1	1	1	1991-01-02	265	1991	1	NA	NA	67198	297	9	32	1993-09-01	1993-09-30	30	1	1993-09-01	1993-09-30	30	NA	NA	NA	NA	NA	NA	NA	0	0	NA	NA	NA	NA
ABGA	1993	SEN	LOU	TGA	NA	OVI	EWO	SNLOOV02621	W/P	F	NA	SNLOOV02375	7	2452	1	1	1	1991-01-02	265	1991	1	NA	NA	67199	298	10	33	1993-10-01	1993-10-31	31	1	1993-10-01	1993-10-31	31	NA	NA	NA	NA	NA	NA	NA	0	0	NA	NA	NA	NA
ABGA	1993	SEN	LOU	TGA	NA	OVI	EWO	SNLOOV16446	W/P	F	NA	SNLOOV01356	11	3732	1	1	1	1991-01-03	265	1991	1	NA	NA	316972	293	5	28	1993-05-02	1993-06-01	31	1	1993-05-02	1993-06-01	31	NA	NA	NA	NA	NA	NA	NA	0	0	NA	NA	NA	NA
ABGA	1993	SEN	LOU	TGA	NA	OVI	EWO	SNLOOV19174	W/P	M	NA	SNLOOV02311	3	1133	1	1	1	1993-01-29	289	1993	1	NA	NA	348705	300	12	11	1993-12-01	1993-12-31	31	1	1993-12-01	1993-12-31	31	NA	NA	NA	NA	NA	NA	NA	0	0	NA	NA	NA	NA
ABGA	1993	SEN	LOU	TGA	NA	OVI	EWO	SNLOOV18656	W/P	M	NA	SNLOOV02617	5	1703	1	1	1	1992-09-24	285	1992	9	NA	NA	343116	290	2	5	1993-01-31	1993-03-01	30	1	1993-01-31	1993-03-01	30	NA	NA	NA	NA	NA	NA	NA	0	0	NA	NA	NA	NA
ABGA	1993	SEN	LOU	TGA	NA	OVI	EWO	SNLOOV18243	W/P	M	NA	SNLOOV16446	1	406	1	1	1	1992-02-13	278	1992	2	NA	NA	339182	289	1	11	1993-01-01	1993-01-30	30	1	1993-01-01	1993-01-30	30	NA	NA	NA	NA	NA	NA	NA	0	0	NA	NA	NA	NA
ABGA	1993	SEN	LOU	TGA	NA	OVI	EWO	SNLOOV03463	W/P	F	NA	SNLOOV02621	2	762	1	1	1	1993-02-02	290	1993	2	NA	NA	97402	297	9	7	1993-09-01	1993-09-30	30	1	1993-09-01	1993-09-30	30	NA	NA	NA	NA	NA	NA	NA	0	0	NA	NA	NA	NA
ABGA	1993	SEN	LOU	TGA	NA	OVI	EWO	SNLOOV03463	W/P	F	NA	SNLOOV02621	2	762	1	1	1	1993-02-02	290	1993	2	NA	NA	97401	296	8	6	1993-08-01	1993-08-31	31	1	1993-08-01	1993-08-31	31	NA	NA	NA	NA	NA	NA	NA	0	0	NA	NA	NA	NA
ABGA	1993	SEN	LOU	TGA	NA	OVI	EWO	SNLOOV19175	W/P	F	NA	SNLOOV12556	5	1835	1	1	1	1993-02-03	290	1993	2	NA	NA	348714	294	6	4	1993-06-02	1993-07-01	30	1	1993-06-02	1993-07-01	30	NA	NA	NA	NA	NA	NA	NA	0	0	NA	NA	NA	NA
ABGA	1993	SEN	LOU	TGA	NA	OVI	EWO	SNLOOV03463	W/P	F	NA	SNLOOV02621	2	762	1	1	1	1993-02-02	290	1993	2	NA	NA	97400	295	7	5	1993-07-02	1993-07-31	30	1	1993-07-02	1993-07-31	30	NA	NA	NA	NA	NA	NA	NA	0	0	NA	NA	NA	NA
ABGA	1993	SEN	LOU	TGA	NA	OVI	EWO	SNLOOV02617	W/P	F	NA	SNLOOV11953	4	1778	1	1	1	1988-01-26	229	1988	1	NA	NA	67087	292	4	63	1993-04-02	1993-05-01	30	1	1993-04-02	1993-04-21	20	NA	NA	1912	END	NA	NA	NA	0	0	NA	NA	NA	NA
ABGA	1993	SEN	LOU	TGA	NA	OVI	EWO	SNLOOV19175	W/P	F	NA	SNLOOV12556	5	1835	1	1	1	1993-02-03	290	1993	2	NA	NA	348716	296	8	6	1993-08-01	1993-08-31	31	1	1993-08-01	1993-08-31	31	NA	NA	NA	NA	NA	NA	NA	0	0	NA	NA	NA	NA
ABGA	1993	SEN	LOU	TGA	NA	OVI	EWO	SNLOOV02621	W/P	F	NA	SNLOOV02375	7	2452	1	1	1	1991-01-02	265	1991	1	NA	NA	67195	294	6	29	1993-06-02	1993-07-01	30	1	1993-06-02	1993-07-01	30	NA	NA	NA	NA	NA	NA	NA	0	0	NA	NA	NA	NA
ABGA	1993	SEN	LOU	TGA	NA	OVI	EWO	SNLOOV17937	W/P	M	NA	SNLOOV01356	12	4106	1	1	1	1992-01-12	277	1992	1	NA	NA	335801	293	5	16	1993-05-02	1993-06-01	31	1	1993-05-02	1993-05-22	21	NA	NA	496	SAL	NA	NA	NA	0	0	NA	NA	NA	NA
ABGA	1993	SEN	LOU	TGA	NA	OVI	EWO	SNLOOV02375	W/P	F	NA	SNLOOV02865	1	518	1	1	1	1984-04-16	184	1984	4	NA	NA	59285	290	2	106	1993-01-31	1993-03-01	30	1	1993-01-31	1993-03-01	30	NA	NA	NA	NA	NA	NA	NA	0	0	NA	NA	NA	NA
ABGA	1993	SEN	LOU	TGA	NA	OVI	EWO	SNLOOV01168	W/P	F	NA	SNLOOV02748	2	746	1	1	1	1987-09-15	225	1987	9	NA	NA	11909	293	5	68	1993-05-02	1993-06-01	31	1	1993-05-02	1993-06-01	31	NA	NA	NA	NA	NA	NA	NA	0	0	NA	NA	NA	NA
ABGA	1993	SEN	LOU	TGA	NA	OVI	EWO	SNLOOV02621	W/P	F	NA	SNLOOV02375	7	2452	1	1	1	1991-01-02	265	1991	1	NA	NA	67201	300	12	35	1993-12-01	1993-12-31	31	1	1993-12-01	1993-12-31	31	NA	NA	NA	NA	NA	NA	NA	0	0	NA	NA	NA	NA
ABGA	1993	SEN	LOU	TGA	NA	OVI	EWO	SNLOOV01168	W/P	F	NA	SNLOOV02748	2	746	1	1	1	1987-09-15	225	1987	9	NA	NA	11914	298	10	73	1993-10-01	1993-10-31	31	1	1993-10-01	1993-10-31	31	NA	NA	NA	NA	NA	NA	NA	0	0	NA	NA	NA	NA
ABGA	1993	SEN	LOU	TGA	NA	OVI	EWO	SNLOOV19174	W/P	M	NA	SNLOOV02311	3	1133	1	1	1	1993-01-29	289	1993	1	NA	NA	348704	299	11	10	1993-11-01	1993-11-30	30	1	1993-11-01	1993-11-30	30	NA	NA	NA	NA	NA	NA	NA	0	0	NA	NA	NA	NA
ABGA	1993	SEN	LOU	TGA	NA	OVI	EWO	SNLOOV17343	W/P	M	NA	SNLOOV02311	1	666	1	1	1	1991-10-20	274	1991	10	NA	NA	328880	289	1	15	1993-01-01	1993-01-30	30	1	1993-01-01	1993-01-01	1	NA	NA	439	DPC	NA	NA	NA	0	0	NA	NA	NA	NA
ABGA	1993	SEN	LOU	TGA	NA	OVI	EWO	SNLOOV12556	W/P	F	NA	SNLOOV01646	5	2202	1	1	1	1988-01-26	229	1988	1	NA	NA	260005	292	4	63	1993-04-02	1993-05-01	30	1	1993-04-02	1993-05-01	30	NA	NA	NA	NA	NA	NA	NA	0	0	NA	NA	NA	NA
ABGA	1993	SEN	LOU	TGA	NA	OVI	EWO	SNLOOV02621	W/P	F	NA	SNLOOV02375	7	2452	1	1	1	1991-01-02	265	1991	1	NA	NA	67194	293	5	28	1993-05-02	1993-06-01	31	1	1993-05-02	1993-06-01	31	NA	NA	NA	NA	NA	NA	NA	0	0	NA	NA	NA	NA
ABGA	1993	SEN	LOU	TGA	NA	OVI	EWO	SNLOOV17620	W/P	M	NA	SNLOOV03953	3	1491	1	1	1	1993-02-02	290	1993	2	NA	NA	332351	290	2	0	1993-01-31	1993-03-01	30	1	1993-02-02	1993-03-01	28	0	BIR	NA	NA	NA	NA	NA	0	0	NA	NA	NA	NA
ABGA	1993	SEN	LOU	TGA	NA	OVI	EWO	SNLOOV02621	W/P	F	NA	SNLOOV02375	7	2452	1	1	1	1991-01-02	265	1991	1	NA	NA	67197	296	8	31	1993-08-01	1993-08-31	31	1	1993-08-01	1993-08-31	31	NA	NA	NA	NA	NA	NA	NA	0	0	NA	NA	NA	NA
ABGA	1993	SEN	LOU	TGA	NA	OVI	EWO	SNLOOV17937	W/P	M	NA	SNLOOV01356	12	4106	1	1	1	1992-01-12	277	1992	1	NA	NA	335799	291	3	14	1993-03-02	1993-04-01	31	1	1993-03-02	1993-04-01	31	NA	NA	NA	NA	NA	NA	NA	0	0	NA	NA	NA	NA
ABGA	1993	SEN	LOU	TGA	NA	OVI	EWO	SNLOOV02621	W/P	F	NA	SNLOOV02375	7	2452	1	1	1	1991-01-02	265	1991	1	NA	NA	67200	299	11	34	1993-11-01	1993-11-30	30	1	1993-11-01	1993-11-30	30	NA	NA	NA	NA	NA	NA	NA	0	0	NA	NA	NA	NA
ABGA	1993	SEN	LOU	TGA	NA	OVI	EWO	SNLOOV02375	W/P	F	NA	SNLOOV02865	1	518	1	1	1	1984-04-16	184	1984	4	NA	NA	59284	289	1	105	1993-01-01	1993-01-30	30	1	1993-01-01	1993-01-30	30	NA	NA	NA	NA	NA	NA	NA	0	0	NA	NA	NA	NA
ABGA	1993	SEN	LOU	TGA	NA	OVI	EWO	SNLOOV02621	W/P	F	NA	SNLOOV02375	7	2452	1	1	1	1991-01-02	265	1991	1	NA	NA	67196	295	7	30	1993-07-02	1993-07-31	30	1	1993-07-02	1993-07-31	30	NA	NA	NA	NA	NA	NA	NA	0	0	NA	NA	NA	NA
ABGA	1993	SEN	LOU	TGA	NA	OVI	EWO	SNLOOV02617	W/P	F	NA	SNLOOV11953	4	1778	1	1	1	1988-01-26	229	1988	1	NA	NA	67085	290	2	61	1993-01-31	1993-03-01	30	1	1993-01-31	1993-03-01	30	NA	NA	NA	NA	NA	NA	NA	0	0	NA	NA	NA	NA
ABGA	1993	SEN	LOU	TGA	NA	OVI	EWO	SNLOOV17620	W/P	M	NA	SNLOOV03953	3	1491	1	1	1	1993-02-02	290	1993	2	NA	NA	332352	291	3	1	1993-03-02	1993-04-01	31	1	1993-03-02	1993-03-27	26	NA	NA	53	DEA	DIS	D30	NA	0	0	NA	NA	NA	NA
ABGA	1993	SEN	LOU	TGA	NA	OVI	EWO	SNLOOV03219	W/P	F	NA	SNLOOV02436	6	2117	1	1	1	1992-10-07	286	1992	10	NA	NA	86903	289	1	3	1993-01-01	1993-01-30	30	1	1993-01-01	1993-01-24	24	NA	NA	109	DPC	NA	NA	NA	0	0	NA	NA	NA	NA
ABGA	1993	SEN	LOU	TGA	NA	OVI	EWO	SNLOOV17937	W/P	M	NA	SNLOOV01356	12	4106	1	1	1	1992-01-12	277	1992	1	NA	NA	335800	292	4	15	1993-04-02	1993-05-01	30	1	1993-04-02	1993-05-01	30	NA	NA	NA	NA	NA	NA	NA	0	0	NA	NA	NA	NA
ABGA	1993	SEN	LOU	TGA	NA	OVI	EWO	SNLOOV19174	W/P	M	NA	SNLOOV02311	3	1133	1	1	1	1993-01-29	289	1993	1	NA	NA	348702	297	9	8	1993-09-01	1993-09-30	30	1	1993-09-01	1993-09-30	30	NA	NA	NA	NA	NA	NA	NA	0	0	NA	NA	NA	NA
ABGA	1993	SEN	LOU	TGA	NA	OVI	EWO	SNLOOV17937	W/P	M	NA	SNLOOV01356	12	4106	1	1	1	1992-01-12	277	1992	1	NA	NA	335798	290	2	13	1993-01-31	1993-03-01	30	1	1993-01-31	1993-03-01	30	NA	NA	NA	NA	NA	NA	NA	0	0	NA	NA	NA	NA
ABGA	1993	SEN	LOU	TGA	NA	OVI	EWO	SNLOOV03463	W/P	F	NA	SNLOOV02621	2	762	1	1	1	1993-02-02	290	1993	2	NA	NA	97404	299	11	9	1993-11-01	1993-11-30	30	1	1993-11-01	1993-11-30	30	NA	NA	NA	NA	NA	NA	NA	0	0	NA	NA	NA	NA
ABGA	1993	SEN	LOU	TGA	NA	OVI	EWO	SNLOOV16446	W/P	F	NA	SNLOOV01356	11	3732	1	1	1	1991-01-03	265	1991	1	NA	NA	316974	295	7	30	1993-07-02	1993-07-31	30	1	1993-07-02	1993-07-31	30	NA	NA	NA	NA	NA	NA	NA	0	0	NA	NA	NA	NA
ABGA	1993	SEN	LOU	TGA	NA	OVI	EWO	SNLOOV13833	W/P	F	NA	SNLOOV01486	4	1402	1	1	1	1988-11-27	239	1988	11	NA	NA	278848	289	1	50	1993-01-01	1993-01-30	30	1	1993-01-01	1993-01-22	22	NA	NA	1517	DEA	DIS	D20	NA	0	0	NA	NA	NA	NA
ABGA	1993	SEN	LOU	TGA	NA	OVI	EWO	SNLOOV03588	W/P	M	NA	SNLOOV01168	6	2296	1	1	1	1993-12-28	300	1993	12	NA	NA	102430	300	12	0	1993-12-01	1993-12-31	31	1	1993-12-28	1993-12-31	4	0	BIR	NA	NA	NA	NA	NA	0	0	NA	NA	NA	NA
ABGA	1993	SEN	LOU	TGA	NA	OVI	EWO	SNLOOV12556	W/P	F	NA	SNLOOV01646	5	2202	1	1	1	1988-01-26	229	1988	1	NA	NA	260003	290	2	61	1993-01-31	1993-03-01	30	1	1993-01-31	1993-03-01	30	NA	NA	NA	NA	NA	NA	NA	1	0	1	1	5	1835
ABGA	1993	SEN	LOU	TGA	NA	OVI	EWO	SNLOOV18656	W/P	M	NA	SNLOOV02617	5	1703	1	1	1	1992-09-24	285	1992	9	NA	NA	343117	291	3	6	1993-03-02	1993-04-01	31	1	1993-03-02	1993-04-01	31	NA	NA	NA	NA	NA	NA	NA	0	0	NA	NA	NA	NA
ABGA	1994	SEN	LOU	TGA	NA	OVI	EWO	SNLOOV03463	W/P	F	NA	SNLOOV02621	2	762	1	1	1	1993-02-02	290	1993	2	NA	NA	97412	307	7	17	1994-07-02	1994-07-31	30	1	1994-07-02	1994-07-31	30	NA	NA	NA	NA	NA	NA	NA	0	0	NA	NA	NA	NA
ABGA	1994	SEN	LOU	TGA	NA	OVI	EWO	SNLOOV19173	W/P	M	NA	SNLOOV03953	5	1951	1	1	1	1994-05-08	305	1994	5	NA	NA	348692	310	10	5	1994-10-01	1994-10-31	31	1	1994-10-01	1994-10-31	31	NA	NA	NA	NA	NA	NA	NA	0	0	NA	NA	NA	NA
ABGA	1994	SEN	LOU	TGA	NA	OVI	EWO	SNLOOV19758	W/P	M	NA	SNLOOV16446	2	1098	1	1	1	1994-01-05	301	1994	1	NA	NA	356848	304	4	3	1994-04-02	1994-05-01	30	1	1994-04-02	1994-05-01	30	NA	NA	NA	NA	NA	NA	NA	0	0	NA	NA	NA	NA
ABGA	1994	SEN	LOU	TGA	NA	OVI	EWO	SNLOOV19175	W/P	F	NA	SNLOOV12556	5	1835	1	1	1	1993-02-03	290	1993	2	NA	NA	348727	307	7	17	1994-07-02	1994-07-31	30	1	1994-07-02	1994-07-31	30	NA	NA	NA	NA	NA	NA	NA	0	0	NA	NA	NA	NA
ABGA	1994	SEN	LOU	TGA	NA	OVI	EWO	SNLOOV19175	W/P	F	NA	SNLOOV12556	5	1835	1	1	1	1993-02-03	290	1993	2	NA	NA	348731	311	11	21	1994-11-01	1994-11-30	30	1	1994-11-01	1994-11-30	30	NA	NA	NA	NA	NA	NA	NA	0	0	NA	NA	NA	NA
ABGA	1994	SEN	LOU	TGA	NA	OVI	EWO	SNLOOV03953	W/P	F	NA	SNLOOV01168	1	476	1	1	1	1989-01-03	241	1989	1	NA	NA	114628	307	7	66	1994-07-02	1994-07-31	30	1	1994-07-02	1994-07-31	30	NA	NA	NA	NA	NA	NA	NA	0	0	NA	NA	NA	NA
ABGA	1994	SEN	LOU	TGA	NA	OVI	EWO	SNLOOV19758	W/P	M	NA	SNLOOV16446	2	1098	1	1	1	1994-01-05	301	1994	1	NA	NA	356846	302	2	1	1994-01-31	1994-03-01	30	1	1994-01-31	1994-03-01	30	NA	NA	NA	NA	NA	NA	NA	0	0	NA	NA	NA	NA
ABGA	1994	SEN	LOU	TGA	NA	OVI	EWO	SNLOOV01168	W/P	F	NA	SNLOOV02748	2	746	1	1	1	1987-09-15	225	1987	9	NA	NA	11923	307	7	82	1994-07-02	1994-07-31	30	1	1994-07-02	1994-07-31	30	NA	NA	NA	NA	NA	NA	NA	0	0	NA	NA	NA	NA
ABGA	1994	SEN	LOU	TGA	NA	OVI	EWO	SNLOOV19757	W/P	M	NA	SNLOOV02621	3	1104	1	1	1	1994-01-10	301	1994	1	NA	NA	356839	311	11	10	1994-11-01	1994-11-30	30	1	1994-11-01	1994-11-30	30	NA	NA	NA	NA	NA	NA	NA	0	0	NA	NA	NA	NA
ABGA	1994	SEN	LOU	TGA	NA	OVI	EWO	SNLOOV19757	W/P	M	NA	SNLOOV02621	3	1104	1	1	1	1994-01-10	301	1994	1	NA	NA	356836	308	8	7	1994-08-01	1994-08-31	31	1	1994-08-01	1994-08-31	31	NA	NA	NA	NA	NA	NA	NA	0	0	NA	NA	NA	NA
ABGA	1994	SEN	LOU	TGA	NA	OVI	EWO	SNLOOV19757	W/P	M	NA	SNLOOV02621	3	1104	1	1	1	1994-01-10	301	1994	1	NA	NA	356840	312	12	11	1994-12-01	1994-12-31	31	1	1994-12-01	1994-12-31	31	NA	NA	NA	NA	NA	NA	NA	0	0	NA	NA	NA	NA
ABGA	1994	SEN	LOU	TGA	NA	OVI	EWO	SNLOOV19758	W/P	M	NA	SNLOOV16446	2	1098	1	1	1	1994-01-05	301	1994	1	NA	NA	356849	305	5	4	1994-05-02	1994-06-01	31	1	1994-05-02	1994-06-01	31	NA	NA	NA	NA	NA	NA	NA	0	0	NA	NA	NA	NA
ABGA	1994	SEN	LOU	TGA	NA	OVI	EWO	SNLOOV03463	W/P	F	NA	SNLOOV02621	2	762	1	1	1	1993-02-02	290	1993	2	NA	NA	97411	306	6	16	1994-06-02	1994-07-01	30	1	1994-06-02	1994-07-01	30	NA	NA	NA	NA	NA	NA	NA	0	0	NA	NA	NA	NA
ABGA	1994	SEN	LOU	TGA	NA	OVI	EWO	SNLOOV03954	W/P	F	NA	NA	NA	NA	NA	NA	0	1984-12-15	192	1984	12	NA	NA	114741	311	11	119	1994-11-01	1994-11-30	30	1	1994-11-01	1994-11-30	30	NA	NA	NA	NA	NA	NA	NA	0	0	NA	NA	NA	NA
ABGA	1994	SEN	LOU	TGA	NA	OVI	EWO	SNLOOV16446	W/P	F	NA	SNLOOV01356	11	3732	1	1	1	1991-01-03	265	1991	1	NA	NA	316982	303	3	38	1994-03-02	1994-04-01	31	1	1994-03-02	1994-04-01	31	NA	NA	NA	NA	NA	NA	NA	0	0	NA	NA	NA	NA
ABGA	1994	SEN	LOU	TGA	NA	OVI	EWO	SNLOOV16446	W/P	F	NA	SNLOOV01356	11	3732	1	1	1	1991-01-03	265	1991	1	NA	NA	316987	308	8	43	1994-08-01	1994-08-31	31	1	1994-08-01	1994-08-31	31	NA	NA	NA	NA	NA	NA	NA	0	0	NA	NA	NA	NA
ABGA	1994	SEN	LOU	TGA	NA	OVI	EWO	SNLOOV16446	W/P	F	NA	SNLOOV01356	11	3732	1	1	1	1991-01-03	265	1991	1	NA	NA	316981	302	2	37	1994-01-31	1994-03-01	30	1	1994-01-31	1994-03-01	30	NA	NA	NA	NA	NA	NA	NA	0	0	NA	NA	NA	NA
ABGA	1994	SEN	LOU	TGA	NA	OVI	EWO	SNLOOV19757	W/P	M	NA	SNLOOV02621	3	1104	1	1	1	1994-01-10	301	1994	1	NA	NA	356837	309	9	8	1994-09-01	1994-09-30	30	1	1994-09-01	1994-09-30	30	NA	NA	NA	NA	NA	NA	NA	0	0	NA	NA	NA	NA
ABGA	1994	SEN	LOU	TGA	NA	OVI	EWO	SNLOOV16446	W/P	F	NA	SNLOOV01356	11	3732	1	1	1	1991-01-03	265	1991	1	NA	NA	316991	312	12	47	1994-12-01	1994-12-31	31	1	1994-12-01	1994-12-31	31	NA	NA	NA	NA	NA	NA	NA	0	0	NA	NA	NA	NA
ABGA	1994	SEN	LOU	TGA	NA	OVI	EWO	SNLOOV19757	W/P	M	NA	SNLOOV02621	3	1104	1	1	1	1994-01-10	301	1994	1	NA	NA	356838	310	10	9	1994-10-01	1994-10-31	31	1	1994-10-01	1994-10-31	31	NA	NA	NA	NA	NA	NA	NA	0	0	NA	NA	NA	NA
ABGA	1994	SEN	LOU	TGA	NA	OVI	EWO	SNLOOV03953	W/P	F	NA	SNLOOV01168	1	476	1	1	1	1989-01-03	241	1989	1	NA	NA	114625	304	4	63	1994-04-02	1994-05-01	30	1	1994-04-02	1994-05-01	30	NA	NA	NA	NA	NA	NA	NA	0	0	NA	NA	NA	NA
ABGA	1994	SEN	LOU	TGA	NA	OVI	EWO	SNLOOV17936	W/P	M	NA	SNLOOV03954	9	3296	1	1	1	1993-12-24	300	1993	12	NA	NA	335780	305	5	5	1994-05-02	1994-06-01	31	1	1994-05-02	1994-06-01	31	NA	NA	NA	NA	NA	NA	NA	0	0	NA	NA	NA	NA
ABGA	1994	SEN	LOU	TGA	NA	OVI	EWO	SNLOOV16446	W/P	F	NA	SNLOOV01356	11	3732	1	1	1	1991-01-03	265	1991	1	NA	NA	316990	311	11	46	1994-11-01	1994-11-30	30	1	1994-11-01	1994-11-30	30	NA	NA	NA	NA	NA	NA	NA	1	0	1	1	3	1399
ABGA	1994	SEN	LOU	TGA	NA	OVI	EWO	SNLOOV03954	W/P	F	NA	NA	NA	NA	NA	NA	0	1984-12-15	192	1984	12	NA	NA	114735	305	5	113	1994-05-02	1994-06-01	31	1	1994-05-02	1994-06-01	31	NA	NA	NA	NA	NA	NA	NA	0	0	NA	NA	NA	NA
ABGA	1994	SEN	LOU	TGA	NA	OVI	EWO	SNLOOV19758	W/P	M	NA	SNLOOV16446	2	1098	1	1	1	1994-01-05	301	1994	1	NA	NA	356850	306	6	5	1994-06-02	1994-07-01	30	1	1994-06-02	1994-07-01	30	NA	NA	NA	NA	NA	NA	NA	0	0	NA	NA	NA	NA
ABGA	1994	SEN	LOU	TGA	NA	OVI	EWO	SNLOOV19758	W/P	M	NA	SNLOOV16446	2	1098	1	1	1	1994-01-05	301	1994	1	NA	NA	356847	303	3	2	1994-03-02	1994-04-01	31	1	1994-03-02	1994-04-01	31	NA	NA	NA	NA	NA	NA	NA	0	0	NA	NA	NA	NA
ABGA	1994	SEN	LOU	TGA	NA	OVI	EWO	SNLOOV19174	W/P	M	NA	SNLOOV02311	3	1133	1	1	1	1993-01-29	289	1993	1	NA	NA	348708	303	3	14	1994-03-02	1994-04-01	31	1	1994-03-02	1994-04-01	31	NA	NA	NA	NA	NA	NA	NA	0	0	NA	NA	NA	NA
ABGA	1994	SEN	LOU	TGA	NA	OVI	EWO	SNLOOV19757	W/P	M	NA	SNLOOV02621	3	1104	1	1	1	1994-01-10	301	1994	1	NA	NA	356833	305	5	4	1994-05-02	1994-06-01	31	1	1994-05-02	1994-06-01	31	NA	NA	NA	NA	NA	NA	NA	0	0	NA	NA	NA	NA
ABGA	1994	SEN	LOU	TGA	NA	OVI	EWO	SNLOOV19758	W/P	M	NA	SNLOOV16446	2	1098	1	1	1	1994-01-05	301	1994	1	NA	NA	356851	307	7	6	1994-07-02	1994-07-31	30	1	1994-07-02	1994-07-31	30	NA	NA	NA	NA	NA	NA	NA	0	0	NA	NA	NA	NA
ABGA	1994	SEN	LOU	TGA	NA	OVI	EWO	SNLOOV01168	W/P	F	NA	SNLOOV02748	2	746	1	1	1	1987-09-15	225	1987	9	NA	NA	11928	312	12	87	1994-12-01	1994-12-31	31	1	1994-12-01	1994-12-31	31	NA	NA	NA	NA	NA	NA	NA	1	0	1	1	7	2653
ABGA	1994	SEN	LOU	TGA	NA	OVI	EWO	SNLOOV19175	W/P	F	NA	SNLOOV12556	5	1835	1	1	1	1993-02-03	290	1993	2	NA	NA	348726	306	6	16	1994-06-02	1994-07-01	30	1	1994-06-02	1994-07-01	30	NA	NA	NA	NA	NA	NA	NA	0	0	NA	NA	NA	NA
ABGA	1994	SEN	LOU	TGA	NA	OVI	EWO	SNLOOV19175	W/P	F	NA	SNLOOV12556	5	1835	1	1	1	1993-02-03	290	1993	2	NA	NA	348723	303	3	13	1994-03-02	1994-04-01	31	1	1994-03-02	1994-04-01	31	NA	NA	NA	NA	NA	NA	NA	0	0	NA	NA	NA	NA
ABGA	1994	SEN	LOU	TGA	NA	OVI	EWO	SNLOOV19757	W/P	M	NA	SNLOOV02621	3	1104	1	1	1	1994-01-10	301	1994	1	NA	NA	356834	306	6	5	1994-06-02	1994-07-01	30	1	1994-06-02	1994-07-01	30	NA	NA	NA	NA	NA	NA	NA	0	0	NA	NA	NA	NA
ABGA	1994	SEN	LOU	TGA	NA	OVI	EWO	SNLOOV03463	W/P	F	NA	SNLOOV02621	2	762	1	1	1	1993-02-02	290	1993	2	NA	NA	97409	304	4	14	1994-04-02	1994-05-01	30	1	1994-04-02	1994-05-01	30	NA	NA	NA	NA	NA	NA	NA	0	0	NA	NA	NA	NA
ABGA	1994	SEN	LOU	TGA	NA	OVI	EWO	SNLOOV17936	W/P	M	NA	SNLOOV03954	9	3296	1	1	1	1993-12-24	300	1993	12	NA	NA	335776	301	1	1	1994-01-01	1994-01-30	30	1	1994-01-01	1994-01-30	30	NA	NA	NA	NA	NA	NA	NA	0	0	NA	NA	NA	NA
ABGA	1994	SEN	LOU	TGA	NA	OVI	EWO	SNLOOV16446	W/P	F	NA	SNLOOV01356	11	3732	1	1	1	1991-01-03	265	1991	1	NA	NA	316984	305	5	40	1994-05-02	1994-06-01	31	1	1994-05-02	1994-06-01	31	NA	NA	NA	NA	NA	NA	NA	0	0	NA	NA	NA	NA
ABGA	1994	SEN	LOU	TGA	NA	OVI	EWO	SNLOOV01168	W/P	F	NA	SNLOOV02748	2	746	1	1	1	1987-09-15	225	1987	9	NA	NA	11925	309	9	84	1994-09-01	1994-09-30	30	1	1994-09-01	1994-09-30	30	NA	NA	NA	NA	NA	NA	NA	0	0	NA	NA	NA	NA
ABGA	1994	SEN	LOU	TGA	NA	OVI	EWO	SNLOOV03463	W/P	F	NA	SNLOOV02621	2	762	1	1	1	1993-02-02	290	1993	2	NA	NA	97414	309	9	19	1994-09-01	1994-09-30	30	1	1994-09-01	1994-09-30	30	NA	NA	NA	NA	NA	NA	NA	0	0	NA	NA	NA	NA
ABGA	1994	SEN	LOU	TGA	NA	OVI	EWO	SNLOOV02621	W/P	F	NA	SNLOOV02375	7	2452	1	1	1	1991-01-02	265	1991	1	NA	NA	67210	309	9	44	1994-09-01	1994-09-30	30	1	1994-09-01	1994-09-30	30	NA	NA	NA	NA	NA	NA	NA	0	0	NA	NA	NA	NA
ABGA	1994	SEN	LOU	TGA	NA	OVI	EWO	SNLOOV01168	W/P	F	NA	SNLOOV02748	2	746	1	1	1	1987-09-15	225	1987	9	NA	NA	11918	302	2	77	1994-01-31	1994-03-01	30	1	1994-01-31	1994-03-01	30	NA	NA	NA	NA	NA	NA	NA	0	0	NA	NA	NA	NA
ABGA	1994	SEN	LOU	TGA	NA	OVI	EWO	SNLOOV17936	W/P	M	NA	SNLOOV03954	9	3296	1	1	1	1993-12-24	300	1993	12	NA	NA	335778	303	3	3	1994-03-02	1994-04-01	31	1	1994-03-02	1994-04-01	31	NA	NA	NA	NA	NA	NA	NA	0	0	NA	NA	NA	NA
ABGA	1994	SEN	LOU	TGA	NA	OVI	EWO	SNLOOV20442	W/P	F	NA	SNLOOV16446	3	1399	1	1	1	1994-11-02	311	1994	11	NA	NA	365565	311	11	0	1994-11-01	1994-11-30	30	1	1994-11-02	1994-11-30	29	0	BIR	NA	NA	NA	NA	NA	0	0	NA	NA	NA	NA
ABGA	1994	SEN	LOU	TGA	NA	OVI	EWO	SNLOOV19758	W/P	M	NA	SNLOOV16446	2	1098	1	1	1	1994-01-05	301	1994	1	NA	NA	356845	301	1	0	1994-01-01	1994-01-30	30	1	1994-01-05	1994-01-30	26	0	BIR	NA	NA	NA	NA	NA	0	0	NA	NA	NA	NA
ABGA	1994	SEN	LOU	TGA	NA	OVI	EWO	SNLOOV16446	W/P	F	NA	SNLOOV01356	11	3732	1	1	1	1991-01-03	265	1991	1	NA	NA	316986	307	7	42	1994-07-02	1994-07-31	30	1	1994-07-02	1994-07-31	30	NA	NA	NA	NA	NA	NA	NA	0	0	NA	NA	NA	NA
ABGA	1994	SEN	LOU	TGA	NA	OVI	EWO	SNLOOV19175	W/P	F	NA	SNLOOV12556	5	1835	1	1	1	1993-02-03	290	1993	2	NA	NA	348724	304	4	14	1994-04-02	1994-05-01	30	1	1994-04-02	1994-05-01	30	NA	NA	NA	NA	NA	NA	NA	0	0	NA	NA	NA	NA
ABGA	1994	SEN	LOU	TGA	NA	OVI	EWO	SNLOOV19757	W/P	M	NA	SNLOOV02621	3	1104	1	1	1	1994-01-10	301	1994	1	NA	NA	356835	307	7	6	1994-07-02	1994-07-31	30	1	1994-07-02	1994-07-31	30	NA	NA	NA	NA	NA	NA	NA	0	0	NA	NA	NA	NA
ABGA	1994	SEN	LOU	TGA	NA	OVI	EWO	SNLOOV16446	W/P	F	NA	SNLOOV01356	11	3732	1	1	1	1991-01-03	265	1991	1	NA	NA	316980	301	1	36	1994-01-01	1994-01-30	30	1	1994-01-01	1994-01-30	30	NA	NA	NA	NA	NA	NA	NA	1	0	1	1	2	1098
ABGA	1994	SEN	LOU	TGA	NA	OVI	EWO	SNLOOV17936	W/P	M	NA	SNLOOV03954	9	3296	1	1	1	1993-12-24	300	1993	12	NA	NA	335784	309	9	9	1994-09-01	1994-09-30	30	1	1994-09-01	1994-09-15	15	NA	NA	265	SAL	NA	NA	NA	0	0	NA	NA	NA	NA
ABGA	1994	SEN	LOU	TGA	NA	OVI	EWO	SNLOOV17936	W/P	M	NA	SNLOOV03954	9	3296	1	1	1	1993-12-24	300	1993	12	NA	NA	335779	304	4	4	1994-04-02	1994-05-01	30	1	1994-04-02	1994-05-01	30	NA	NA	NA	NA	NA	NA	NA	0	0	NA	NA	NA	NA
ABGA	1994	SEN	LOU	TGA	NA	OVI	EWO	SNLOOV02621	W/P	F	NA	SNLOOV02375	7	2452	1	1	1	1991-01-02	265	1991	1	NA	NA	67212	311	11	46	1994-11-01	1994-11-30	30	1	1994-11-01	1994-11-30	30	NA	NA	NA	NA	NA	NA	NA	0	0	NA	NA	NA	NA
ABGA	1994	SEN	LOU	TGA	NA	OVI	EWO	SNLOOV19175	W/P	F	NA	SNLOOV12556	5	1835	1	1	1	1993-02-03	290	1993	2	NA	NA	348729	309	9	19	1994-09-01	1994-09-30	30	1	1994-09-01	1994-09-30	30	NA	NA	NA	NA	NA	NA	NA	0	0	NA	NA	NA	NA
ABGA	1994	SEN	LOU	TGA	NA	OVI	EWO	SNLOOV19175	W/P	F	NA	SNLOOV12556	5	1835	1	1	1	1993-02-03	290	1993	2	NA	NA	348730	310	10	20	1994-10-01	1994-10-31	31	1	1994-10-01	1994-10-31	31	NA	NA	NA	NA	NA	NA	NA	0	0	NA	NA	NA	NA
ABGA	1994	SEN	LOU	TGA	NA	OVI	EWO	SNLOOV03588	W/P	M	NA	SNLOOV01168	6	2296	1	1	1	1993-12-28	300	1993	12	NA	NA	102433	303	3	3	1994-03-02	1994-04-01	31	1	1994-03-02	1994-04-01	31	NA	NA	NA	NA	NA	NA	NA	0	0	NA	NA	NA	NA
ABGA	1994	SEN	LOU	TGA	NA	OVI	EWO	SNLOOV03953	W/P	F	NA	SNLOOV01168	1	476	1	1	1	1989-01-03	241	1989	1	NA	NA	114632	311	11	70	1994-11-01	1994-11-30	30	1	1994-11-01	1994-11-30	30	NA	NA	NA	NA	NA	NA	NA	0	0	NA	NA	NA	NA
ABGA	1994	SEN	LOU	TGA	NA	OVI	EWO	SNLOOV03954	W/P	F	NA	NA	NA	NA	NA	NA	0	1984-12-15	192	1984	12	NA	NA	114740	310	10	118	1994-10-01	1994-10-31	31	1	1994-10-01	1994-10-31	31	NA	NA	NA	NA	NA	NA	NA	0	0	NA	NA	NA	NA
ABGA	1994	SEN	LOU	TGA	NA	OVI	EWO	SNLOOV03953	W/P	F	NA	SNLOOV01168	1	476	1	1	1	1989-01-03	241	1989	1	NA	NA	114630	309	9	68	1994-09-01	1994-09-30	30	1	1994-09-01	1994-09-30	30	NA	NA	NA	NA	NA	NA	NA	0	0	NA	NA	NA	NA
ABGA	1994	SEN	LOU	TGA	NA	OVI	EWO	SNLOOV03463	W/P	F	NA	SNLOOV02621	2	762	1	1	1	1993-02-02	290	1993	2	NA	NA	97408	303	3	13	1994-03-02	1994-04-01	31	1	1994-03-02	1994-04-01	31	NA	NA	NA	NA	NA	NA	NA	0	0	NA	NA	NA	NA
ABGA	1994	SEN	LOU	TGA	NA	OVI	EWO	SNLOOV19175	W/P	F	NA	SNLOOV12556	5	1835	1	1	1	1993-02-03	290	1993	2	NA	NA	348722	302	2	12	1994-01-31	1994-03-01	30	1	1994-01-31	1994-03-01	30	NA	NA	NA	NA	NA	NA	NA	0	0	NA	NA	NA	NA
ABGA	1994	SEN	LOU	TGA	NA	OVI	EWO	SNLOOV17936	W/P	M	NA	SNLOOV03954	9	3296	1	1	1	1993-12-24	300	1993	12	NA	NA	335782	307	7	7	1994-07-02	1994-07-31	30	1	1994-07-02	1994-07-31	30	NA	NA	NA	NA	NA	NA	NA	0	0	NA	NA	NA	NA
ABGA	1994	SEN	LOU	TGA	NA	OVI	EWO	SNLOOV17936	W/P	M	NA	SNLOOV03954	9	3296	1	1	1	1993-12-24	300	1993	12	NA	NA	335781	306	6	6	1994-06-02	1994-07-01	30	1	1994-06-02	1994-07-01	30	NA	NA	NA	NA	NA	NA	NA	0	0	NA	NA	NA	NA
ABGA	1994	SEN	LOU	TGA	NA	OVI	EWO	SNLOOV17936	W/P	M	NA	SNLOOV03954	9	3296	1	1	1	1993-12-24	300	1993	12	NA	NA	335777	302	2	2	1994-01-31	1994-03-01	30	1	1994-01-31	1994-03-01	30	NA	NA	NA	NA	NA	NA	NA	0	0	NA	NA	NA	NA
ABGA	1994	SEN	LOU	TGA	NA	OVI	EWO	SNLOOV03463	W/P	F	NA	SNLOOV02621	2	762	1	1	1	1993-02-02	290	1993	2	NA	NA	97407	302	2	12	1994-01-31	1994-03-01	30	1	1994-01-31	1994-03-01	30	NA	NA	NA	NA	NA	NA	NA	0	0	NA	NA	NA	NA
ABGA	1994	SEN	LOU	TGA	NA	OVI	EWO	SNLOOV03954	W/P	F	NA	NA	NA	NA	NA	NA	0	1984-12-15	192	1984	12	NA	NA	114736	306	6	114	1994-06-02	1994-07-01	30	1	1994-06-02	1994-07-01	30	NA	NA	NA	NA	NA	NA	NA	0	0	NA	NA	NA	NA
ABGA	1994	SEN	LOU	TGA	NA	OVI	EWO	SNLOOV19175	W/P	F	NA	SNLOOV12556	5	1835	1	1	1	1993-02-03	290	1993	2	NA	NA	348732	312	12	22	1994-12-01	1994-12-31	31	1	1994-12-01	1994-12-31	31	NA	NA	NA	NA	NA	NA	NA	0	0	NA	NA	NA	NA
ABGA	1994	SEN	LOU	TGA	NA	OVI	EWO	SNLOOV19175	W/P	F	NA	SNLOOV12556	5	1835	1	1	1	1993-02-03	290	1993	2	NA	NA	348728	308	8	18	1994-08-01	1994-08-31	31	1	1994-08-01	1994-08-31	31	NA	NA	NA	NA	NA	NA	NA	0	0	NA	NA	NA	NA
ABGA	1994	SEN	LOU	TGA	NA	OVI	EWO	SNLOOV03954	W/P	F	NA	NA	NA	NA	NA	NA	0	1984-12-15	192	1984	12	NA	NA	114742	312	12	120	1994-12-01	1994-12-31	31	1	1994-12-01	1994-12-31	31	NA	NA	NA	NA	NA	NA	NA	0	0	NA	NA	NA	NA
ABGA	1994	SEN	LOU	TGA	NA	OVI	EWO	SNLOOV19174	W/P	M	NA	SNLOOV02311	3	1133	1	1	1	1993-01-29	289	1993	1	NA	NA	348709	304	4	15	1994-04-02	1994-05-01	30	1	1994-04-02	1994-04-20	19	NA	NA	446	GIF	NA	NA	NA	0	0	NA	NA	NA	NA
ABGA	1994	SEN	LOU	TGA	NA	OVI	EWO	SNLOOV03854	W/P	F	NA	SNLOOV03953	6	2170	1	1	1	1994-12-13	312	1994	12	NA	NA	112569	312	12	0	1994-12-01	1994-12-31	31	1	1994-12-13	1994-12-31	19	0	BIR	NA	NA	NA	NA	NA	0	0	NA	NA	NA	NA
ABGA	1994	SEN	LOU	TGA	NA	OVI	EWO	SNLOOV03463	W/P	F	NA	SNLOOV02621	2	762	1	1	1	1993-02-02	290	1993	2	NA	NA	97406	301	1	11	1994-01-01	1994-01-30	30	1	1994-01-01	1994-01-30	30	NA	NA	NA	NA	NA	NA	NA	0	0	NA	NA	NA	NA
ABGA	1994	SEN	LOU	TGA	NA	OVI	EWO	SNLOOV03953	W/P	F	NA	SNLOOV01168	1	476	1	1	1	1989-01-03	241	1989	1	NA	NA	114627	306	6	65	1994-06-02	1994-07-01	30	1	1994-06-02	1994-07-01	30	NA	NA	NA	NA	NA	NA	NA	0	0	NA	NA	NA	NA
ABGA	1994	SEN	LOU	TGA	NA	OVI	EWO	SNLOOV03588	W/P	M	NA	SNLOOV01168	6	2296	1	1	1	1993-12-28	300	1993	12	NA	NA	102431	301	1	1	1994-01-01	1994-01-30	30	1	1994-01-01	1994-01-30	30	NA	NA	NA	NA	NA	NA	NA	0	0	NA	NA	NA	NA
ABGA	1994	SEN	LOU	TGA	NA	OVI	EWO	SNLOOV01168	W/P	F	NA	SNLOOV02748	2	746	1	1	1	1987-09-15	225	1987	9	NA	NA	11927	311	11	86	1994-11-01	1994-11-30	30	1	1994-11-01	1994-11-30	30	NA	NA	NA	NA	NA	NA	NA	0	0	NA	NA	NA	NA
ABGA	1994	SEN	LOU	TGA	NA	OVI	EWO	SNLOOV20442	W/P	F	NA	SNLOOV16446	3	1399	1	1	1	1994-11-02	311	1994	11	NA	NA	365566	312	12	1	1994-12-01	1994-12-31	31	1	1994-12-01	1994-12-31	31	NA	NA	NA	NA	NA	NA	NA	0	0	NA	NA	NA	NA
ABGA	1994	SEN	LOU	TGA	NA	OVI	EWO	SNLOOV17936	W/P	M	NA	SNLOOV03954	9	3296	1	1	1	1993-12-24	300	1993	12	NA	NA	335783	308	8	8	1994-08-01	1994-08-31	31	1	1994-08-01	1994-08-31	31	NA	NA	NA	NA	NA	NA	NA	0	0	NA	NA	NA	NA
ABGA	1994	SEN	LOU	TGA	NA	OVI	EWO	SNLOOV03954	W/P	F	NA	NA	NA	NA	NA	NA	0	1984-12-15	192	1984	12	NA	NA	114733	303	3	111	1994-03-02	1994-04-01	31	1	1994-03-02	1994-04-01	31	NA	NA	NA	NA	NA	NA	NA	0	0	NA	NA	NA	NA
ABGA	1994	SEN	LOU	TGA	NA	OVI	EWO	SNLOOV01168	W/P	F	NA	SNLOOV02748	2	746	1	1	1	1987-09-15	225	1987	9	NA	NA	11920	304	4	79	1994-04-02	1994-05-01	30	1	1994-04-02	1994-05-01	30	NA	NA	NA	NA	NA	NA	NA	0	0	NA	NA	NA	NA
ABGA	1994	SEN	LOU	TGA	NA	OVI	EWO	SNLOOV19175	W/P	F	NA	SNLOOV12556	5	1835	1	1	1	1993-02-03	290	1993	2	NA	NA	348721	301	1	11	1994-01-01	1994-01-30	30	1	1994-01-01	1994-01-30	30	NA	NA	NA	NA	NA	NA	NA	0	0	NA	NA	NA	NA
ABGA	1994	SEN	LOU	TGA	NA	OVI	EWO	SNLOOV03954	W/P	F	NA	NA	NA	NA	NA	NA	0	1984-12-15	192	1984	12	NA	NA	114738	308	8	116	1994-08-01	1994-08-31	31	1	1994-08-01	1994-08-31	31	NA	NA	NA	NA	NA	NA	NA	0	0	NA	NA	NA	NA
ABGA	1994	SEN	LOU	TGA	NA	OVI	EWO	SNLOOV03954	W/P	F	NA	NA	NA	NA	NA	NA	0	1984-12-15	192	1984	12	NA	NA	114739	309	9	117	1994-09-01	1994-09-30	30	1	1994-09-01	1994-09-30	30	NA	NA	NA	NA	NA	NA	NA	0	0	NA	NA	NA	NA
ABGA	1994	SEN	LOU	TGA	NA	OVI	EWO	SNLOOV03953	W/P	F	NA	SNLOOV01168	1	476	1	1	1	1989-01-03	241	1989	1	NA	NA	114629	308	8	67	1994-08-01	1994-08-31	31	1	1994-08-01	1994-08-31	31	NA	NA	NA	NA	NA	NA	NA	0	0	NA	NA	NA	NA
ABGA	1994	SEN	LOU	TGA	NA	OVI	EWO	SNLOOV16446	W/P	F	NA	SNLOOV01356	11	3732	1	1	1	1991-01-03	265	1991	1	NA	NA	316989	310	10	45	1994-10-01	1994-10-31	31	1	1994-10-01	1994-10-31	31	NA	NA	NA	NA	NA	NA	NA	0	0	NA	NA	NA	NA
ABGA	1994	SEN	LOU	TGA	NA	OVI	EWO	SNLOOV19758	W/P	M	NA	SNLOOV16446	2	1098	1	1	1	1994-01-05	301	1994	1	NA	NA	356855	311	11	10	1994-11-01	1994-11-30	30	1	1994-11-01	1994-11-30	30	NA	NA	NA	NA	NA	NA	NA	0	0	NA	NA	NA	NA
ABGA	1994	SEN	LOU	TGA	NA	OVI	EWO	SNLOOV03588	W/P	M	NA	SNLOOV01168	6	2296	1	1	1	1993-12-28	300	1993	12	NA	NA	102435	305	5	5	1994-05-02	1994-06-01	31	1	1994-05-02	1994-05-18	17	NA	NA	141	GIF	NA	NA	NA	0	0	NA	NA	NA	NA
ABGA	1994	SEN	LOU	TGA	NA	OVI	EWO	SNLOOV19758	W/P	M	NA	SNLOOV16446	2	1098	1	1	1	1994-01-05	301	1994	1	NA	NA	356853	309	9	8	1994-09-01	1994-09-30	30	1	1994-09-01	1994-09-30	30	NA	NA	NA	NA	NA	NA	NA	0	0	NA	NA	NA	NA
ABGA	1994	SEN	LOU	TGA	NA	OVI	EWO	SNLOOV03463	W/P	F	NA	SNLOOV02621	2	762	1	1	1	1993-02-02	290	1993	2	NA	NA	97410	305	5	15	1994-05-02	1994-06-01	31	1	1994-05-02	1994-06-01	31	NA	NA	NA	NA	NA	NA	NA	0	0	NA	NA	NA	NA
ABGA	1994	SEN	LOU	TGA	NA	OVI	EWO	SNLOOV19175	W/P	F	NA	SNLOOV12556	5	1835	1	1	1	1993-02-03	290	1993	2	NA	NA	348725	305	5	15	1994-05-02	1994-06-01	31	1	1994-05-02	1994-06-01	31	NA	NA	NA	NA	NA	NA	NA	0	0	NA	NA	NA	NA
ABGA	1994	SEN	LOU	TGA	NA	OVI	EWO	SNLOOV03954	W/P	F	NA	NA	NA	NA	NA	NA	0	1984-12-15	192	1984	12	NA	NA	114731	301	1	109	1994-01-01	1994-01-30	30	1	1994-01-01	1994-01-30	30	NA	NA	NA	NA	NA	NA	NA	0	0	NA	NA	NA	NA
ABGA	1994	SEN	LOU	TGA	NA	OVI	EWO	SNLOOV01168	W/P	F	NA	SNLOOV02748	2	746	1	1	1	1987-09-15	225	1987	9	NA	NA	11921	305	5	80	1994-05-02	1994-06-01	31	1	1994-05-02	1994-06-01	31	NA	NA	NA	NA	NA	NA	NA	0	0	NA	NA	NA	NA
ABGA	1994	SEN	LOU	TGA	NA	OVI	EWO	SNLOOV19173	W/P	M	NA	SNLOOV03953	5	1951	1	1	1	1994-05-08	305	1994	5	NA	NA	348689	307	7	2	1994-07-02	1994-07-31	30	1	1994-07-02	1994-07-31	30	NA	NA	NA	NA	NA	NA	NA	0	0	NA	NA	NA	NA
ABGA	1994	SEN	LOU	TGA	NA	OVI	EWO	SNLOOV03953	W/P	F	NA	SNLOOV01168	1	476	1	1	1	1989-01-03	241	1989	1	NA	NA	114633	312	12	71	1994-12-01	1994-12-31	31	1	1994-12-01	1994-12-31	31	NA	NA	NA	NA	NA	NA	NA	1	0	1	1	6	2170
ABGA	1994	SEN	LOU	TGA	NA	OVI	EWO	SNLOOV03463	W/P	F	NA	SNLOOV02621	2	762	1	1	1	1993-02-02	290	1993	2	NA	NA	97417	312	12	22	1994-12-01	1994-12-31	31	1	1994-12-01	1994-12-31	31	NA	NA	NA	NA	NA	NA	NA	0	0	NA	NA	NA	NA
ABGA	1994	SEN	LOU	TGA	NA	OVI	EWO	SNLOOV01168	W/P	F	NA	SNLOOV02748	2	746	1	1	1	1987-09-15	225	1987	9	NA	NA	11924	308	8	83	1994-08-01	1994-08-31	31	1	1994-08-01	1994-08-31	31	NA	NA	NA	NA	NA	NA	NA	0	0	NA	NA	NA	NA
ABGA	1994	SEN	LOU	TGA	NA	OVI	EWO	SNLOOV19174	W/P	M	NA	SNLOOV02311	3	1133	1	1	1	1993-01-29	289	1993	1	NA	NA	348706	301	1	12	1994-01-01	1994-01-30	30	1	1994-01-01	1994-01-30	30	NA	NA	NA	NA	NA	NA	NA	0	0	NA	NA	NA	NA
ABGA	1994	SEN	LOU	TGA	NA	OVI	EWO	SNLOOV19757	W/P	M	NA	SNLOOV02621	3	1104	1	1	1	1994-01-10	301	1994	1	NA	NA	356832	304	4	3	1994-04-02	1994-05-01	30	1	1994-04-02	1994-05-01	30	NA	NA	NA	NA	NA	NA	NA	0	0	NA	NA	NA	NA
ABGA	1994	SEN	LOU	TGA	NA	OVI	EWO	SNLOOV02621	W/P	F	NA	SNLOOV02375	7	2452	1	1	1	1991-01-02	265	1991	1	NA	NA	67213	312	12	47	1994-12-01	1994-12-31	31	1	1994-12-01	1994-12-31	31	NA	NA	NA	NA	NA	NA	NA	1	0	1	1	4	1455
ABGA	1994	SEN	LOU	TGA	NA	OVI	EWO	SNLOOV19757	W/P	M	NA	SNLOOV02621	3	1104	1	1	1	1994-01-10	301	1994	1	NA	NA	356831	303	3	2	1994-03-02	1994-04-01	31	1	1994-03-02	1994-04-01	31	NA	NA	NA	NA	NA	NA	NA	0	0	NA	NA	NA	NA
ABGA	1994	SEN	LOU	TGA	NA	OVI	EWO	SNLOOV03953	W/P	F	NA	SNLOOV01168	1	476	1	1	1	1989-01-03	241	1989	1	NA	NA	114623	302	2	61	1994-01-31	1994-03-01	30	1	1994-01-31	1994-03-01	30	NA	NA	NA	NA	NA	NA	NA	0	0	NA	NA	NA	NA
ABGA	1994	SEN	LOU	TGA	NA	OVI	EWO	SNLOOV03954	W/P	F	NA	NA	NA	NA	NA	NA	0	1984-12-15	192	1984	12	NA	NA	114732	302	2	110	1994-01-31	1994-03-01	30	1	1994-01-31	1994-03-01	30	NA	NA	NA	NA	NA	NA	NA	0	0	NA	NA	NA	NA
ABGA	1994	SEN	LOU	TGA	NA	OVI	EWO	SNLOOV16446	W/P	F	NA	SNLOOV01356	11	3732	1	1	1	1991-01-03	265	1991	1	NA	NA	316985	306	6	41	1994-06-02	1994-07-01	30	1	1994-06-02	1994-07-01	30	NA	NA	NA	NA	NA	NA	NA	0	0	NA	NA	NA	NA
ABGA	1994	SEN	LOU	TGA	NA	OVI	EWO	SNLOOV19173	W/P	M	NA	SNLOOV03953	5	1951	1	1	1	1994-05-08	305	1994	5	NA	NA	348693	311	11	6	1994-11-01	1994-11-30	30	1	1994-11-01	1994-11-19	19	NA	NA	195	GIF	NA	NA	NA	0	0	NA	NA	NA	NA
ABGA	1994	SEN	LOU	TGA	NA	OVI	EWO	SNLOOV02621	W/P	F	NA	SNLOOV02375	7	2452	1	1	1	1991-01-02	265	1991	1	NA	NA	67202	301	1	36	1994-01-01	1994-01-30	30	1	1994-01-01	1994-01-30	30	NA	NA	NA	NA	NA	NA	NA	1	0	1	1	3	1104
ABGA	1994	SEN	LOU	TGA	NA	OVI	EWO	SNLOOV20697	W/P	M	NA	SNLOOV02621	4	1455	1	1	1	1994-12-27	312	1994	12	NA	NA	368798	312	12	0	1994-12-01	1994-12-31	31	1	1994-12-27	1994-12-31	5	0	BIR	NA	NA	NA	NA	NA	0	0	NA	NA	NA	NA
ABGA	1994	SEN	LOU	TGA	NA	OVI	EWO	SNLOOV19173	W/P	M	NA	SNLOOV03953	5	1951	1	1	1	1994-05-08	305	1994	5	NA	NA	348688	306	6	1	1994-06-02	1994-07-01	30	1	1994-06-02	1994-07-01	30	NA	NA	NA	NA	NA	NA	NA	0	0	NA	NA	NA	NA
ABGA	1994	SEN	LOU	TGA	NA	OVI	EWO	SNLOOV16446	W/P	F	NA	SNLOOV01356	11	3732	1	1	1	1991-01-03	265	1991	1	NA	NA	316988	309	9	44	1994-09-01	1994-09-30	30	1	1994-09-01	1994-09-30	30	NA	NA	NA	NA	NA	NA	NA	0	0	NA	NA	NA	NA
ABGA	1994	SEN	LOU	TGA	NA	OVI	EWO	SNLOOV19173	W/P	M	NA	SNLOOV03953	5	1951	1	1	1	1994-05-08	305	1994	5	NA	NA	348691	309	9	4	1994-09-01	1994-09-30	30	1	1994-09-01	1994-09-30	30	NA	NA	NA	NA	NA	NA	NA	0	0	NA	NA	NA	NA
ABGA	1994	SEN	LOU	TGA	NA	OVI	EWO	SNLOOV01168	W/P	F	NA	SNLOOV02748	2	746	1	1	1	1987-09-15	225	1987	9	NA	NA	11926	310	10	85	1994-10-01	1994-10-31	31	1	1994-10-01	1994-10-31	31	NA	NA	NA	NA	NA	NA	NA	0	0	NA	NA	NA	NA
ABGA	1994	SEN	LOU	TGA	NA	OVI	EWO	SNLOOV19757	W/P	M	NA	SNLOOV02621	3	1104	1	1	1	1994-01-10	301	1994	1	NA	NA	356829	301	1	0	1994-01-01	1994-01-30	30	1	1994-01-10	1994-01-30	21	0	BIR	NA	NA	NA	NA	NA	0	0	NA	NA	NA	NA
ABGA	1994	SEN	LOU	TGA	NA	OVI	EWO	SNLOOV03463	W/P	F	NA	SNLOOV02621	2	762	1	1	1	1993-02-02	290	1993	2	NA	NA	97416	311	11	21	1994-11-01	1994-11-30	30	1	1994-11-01	1994-11-30	30	NA	NA	NA	NA	NA	NA	NA	0	0	NA	NA	NA	NA
ABGA	1994	SEN	LOU	TGA	NA	OVI	EWO	SNLOOV19758	W/P	M	NA	SNLOOV16446	2	1098	1	1	1	1994-01-05	301	1994	1	NA	NA	356854	310	10	9	1994-10-01	1994-10-31	31	1	1994-10-01	1994-10-31	31	NA	NA	NA	NA	NA	NA	NA	0	0	NA	NA	NA	NA
ABGA	1994	SEN	LOU	TGA	NA	OVI	EWO	SNLOOV03941	W/P	M	NA	SNLOOV01168	7	2653	1	1	1	1994-12-20	312	1994	12	NA	NA	114153	312	12	0	1994-12-01	1994-12-31	31	1	1994-12-20	1994-12-31	12	0	BIR	NA	NA	NA	NA	NA	0	0	NA	NA	NA	NA
ABGA	1994	SEN	LOU	TGA	NA	OVI	EWO	SNLOOV03953	W/P	F	NA	SNLOOV01168	1	476	1	1	1	1989-01-03	241	1989	1	NA	NA	114622	301	1	60	1994-01-01	1994-01-30	30	1	1994-01-01	1994-01-30	30	NA	NA	NA	NA	NA	NA	NA	0	0	NA	NA	NA	NA
ABGA	1994	SEN	LOU	TGA	NA	OVI	EWO	SNLOOV19174	W/P	M	NA	SNLOOV02311	3	1133	1	1	1	1993-01-29	289	1993	1	NA	NA	348707	302	2	13	1994-01-31	1994-03-01	30	1	1994-01-31	1994-03-01	30	NA	NA	NA	NA	NA	NA	NA	0	0	NA	NA	NA	NA
ABGA	1994	SEN	LOU	TGA	NA	OVI	EWO	SNLOOV03953	W/P	F	NA	SNLOOV01168	1	476	1	1	1	1989-01-03	241	1989	1	NA	NA	114624	303	3	62	1994-03-02	1994-04-01	31	1	1994-03-02	1994-04-01	31	NA	NA	NA	NA	NA	NA	NA	0	0	NA	NA	NA	NA
ABGA	1994	SEN	LOU	TGA	NA	OVI	EWO	SNLOOV19757	W/P	M	NA	SNLOOV02621	3	1104	1	1	1	1994-01-10	301	1994	1	NA	NA	356830	302	2	1	1994-01-31	1994-03-01	30	1	1994-01-31	1994-03-01	30	NA	NA	NA	NA	NA	NA	NA	0	0	NA	NA	NA	NA
ABGA	1994	SEN	LOU	TGA	NA	OVI	EWO	SNLOOV01168	W/P	F	NA	SNLOOV02748	2	746	1	1	1	1987-09-15	225	1987	9	NA	NA	11922	306	6	81	1994-06-02	1994-07-01	30	1	1994-06-02	1994-07-01	30	NA	NA	NA	NA	NA	NA	NA	0	0	NA	NA	NA	NA
ABGA	1994	SEN	LOU	TGA	NA	OVI	EWO	SNLOOV19173	W/P	M	NA	SNLOOV03953	5	1951	1	1	1	1994-05-08	305	1994	5	NA	NA	348690	308	8	3	1994-08-01	1994-08-31	31	1	1994-08-01	1994-08-31	31	NA	NA	NA	NA	NA	NA	NA	0	0	NA	NA	NA	NA
ABGA	1994	SEN	LOU	TGA	NA	OVI	EWO	SNLOOV01168	W/P	F	NA	SNLOOV02748	2	746	1	1	1	1987-09-15	225	1987	9	NA	NA	11919	303	3	78	1994-03-02	1994-04-01	31	1	1994-03-02	1994-04-01	31	NA	NA	NA	NA	NA	NA	NA	0	0	NA	NA	NA	NA
ABGA	1994	SEN	LOU	TGA	NA	OVI	EWO	SNLOOV03463	W/P	F	NA	SNLOOV02621	2	762	1	1	1	1993-02-02	290	1993	2	NA	NA	97415	310	10	20	1994-10-01	1994-10-31	31	1	1994-10-01	1994-10-31	31	NA	NA	NA	NA	NA	NA	NA	0	0	NA	NA	NA	NA
ABGA	1994	SEN	LOU	TGA	NA	OVI	EWO	SNLOOV02621	W/P	F	NA	SNLOOV02375	7	2452	1	1	1	1991-01-02	265	1991	1	NA	NA	67208	307	7	42	1994-07-02	1994-07-31	30	1	1994-07-02	1994-07-31	30	NA	NA	NA	NA	NA	NA	NA	0	0	NA	NA	NA	NA
ABGA	1994	SEN	LOU	TGA	NA	OVI	EWO	SNLOOV02621	W/P	F	NA	SNLOOV02375	7	2452	1	1	1	1991-01-02	265	1991	1	NA	NA	67203	302	2	37	1994-01-31	1994-03-01	30	1	1994-01-31	1994-03-01	30	NA	NA	NA	NA	NA	NA	NA	0	0	NA	NA	NA	NA
ABGA	1994	SEN	LOU	TGA	NA	OVI	EWO	SNLOOV02621	W/P	F	NA	SNLOOV02375	7	2452	1	1	1	1991-01-02	265	1991	1	NA	NA	67209	308	8	43	1994-08-01	1994-08-31	31	1	1994-08-01	1994-08-31	31	NA	NA	NA	NA	NA	NA	NA	0	0	NA	NA	NA	NA
ABGA	1994	SEN	LOU	TGA	NA	OVI	EWO	SNLOOV03953	W/P	F	NA	SNLOOV01168	1	476	1	1	1	1989-01-03	241	1989	1	NA	NA	114626	305	5	64	1994-05-02	1994-06-01	31	1	1994-05-02	1994-06-01	31	NA	NA	NA	NA	NA	NA	NA	1	0	1	1	5	1951
ABGA	1994	SEN	LOU	TGA	NA	OVI	EWO	SNLOOV16446	W/P	F	NA	SNLOOV01356	11	3732	1	1	1	1991-01-03	265	1991	1	NA	NA	316983	304	4	39	1994-04-02	1994-05-01	30	1	1994-04-02	1994-05-01	30	NA	NA	NA	NA	NA	NA	NA	0	0	NA	NA	NA	NA
ABGA	1994	SEN	LOU	TGA	NA	OVI	EWO	SNLOOV03954	W/P	F	NA	NA	NA	NA	NA	NA	0	1984-12-15	192	1984	12	NA	NA	114734	304	4	112	1994-04-02	1994-05-01	30	1	1994-04-02	1994-05-01	30	NA	NA	NA	NA	NA	NA	NA	0	0	NA	NA	NA	NA
ABGA	1994	SEN	LOU	TGA	NA	OVI	EWO	SNLOOV03588	W/P	M	NA	SNLOOV01168	6	2296	1	1	1	1993-12-28	300	1993	12	NA	NA	102432	302	2	2	1994-01-31	1994-03-01	30	1	1994-01-31	1994-03-01	30	NA	NA	NA	NA	NA	NA	NA	0	0	NA	NA	NA	NA
ABGA	1994	SEN	LOU	TGA	NA	OVI	EWO	SNLOOV19173	W/P	M	NA	SNLOOV03953	5	1951	1	1	1	1994-05-08	305	1994	5	NA	NA	348687	305	5	0	1994-05-02	1994-06-01	31	1	1994-05-08	1994-06-01	25	0	BIR	NA	NA	NA	NA	NA	0	0	NA	NA	NA	NA
ABGA	1994	SEN	LOU	TGA	NA	OVI	EWO	SNLOOV19758	W/P	M	NA	SNLOOV16446	2	1098	1	1	1	1994-01-05	301	1994	1	NA	NA	356852	308	8	7	1994-08-01	1994-08-31	31	1	1994-08-01	1994-08-31	31	NA	NA	NA	NA	NA	NA	NA	0	0	NA	NA	NA	NA
ABGA	1994	SEN	LOU	TGA	NA	OVI	EWO	SNLOOV03953	W/P	F	NA	SNLOOV01168	1	476	1	1	1	1989-01-03	241	1989	1	NA	NA	114631	310	10	69	1994-10-01	1994-10-31	31	1	1994-10-01	1994-10-31	31	NA	NA	NA	NA	NA	NA	NA	0	0	NA	NA	NA	NA
ABGA	1994	SEN	LOU	TGA	NA	OVI	EWO	SNLOOV02621	W/P	F	NA	SNLOOV02375	7	2452	1	1	1	1991-01-02	265	1991	1	NA	NA	67207	306	6	41	1994-06-02	1994-07-01	30	1	1994-06-02	1994-07-01	30	NA	NA	NA	NA	NA	NA	NA	0	0	NA	NA	NA	NA
ABGA	1994	SEN	LOU	TGA	NA	OVI	EWO	SNLOOV03954	W/P	F	NA	NA	NA	NA	NA	NA	0	1984-12-15	192	1984	12	NA	NA	114737	307	7	115	1994-07-02	1994-07-31	30	1	1994-07-02	1994-07-31	30	NA	NA	NA	NA	NA	NA	NA	0	0	NA	NA	NA	NA
ABGA	1994	SEN	LOU	TGA	NA	OVI	EWO	SNLOOV02621	W/P	F	NA	SNLOOV02375	7	2452	1	1	1	1991-01-02	265	1991	1	NA	NA	67211	310	10	45	1994-10-01	1994-10-31	31	1	1994-10-01	1994-10-31	31	NA	NA	NA	NA	NA	NA	NA	0	0	NA	NA	NA	NA
ABGA	1994	SEN	LOU	TGA	NA	OVI	EWO	SNLOOV19758	W/P	M	NA	SNLOOV16446	2	1098	1	1	1	1994-01-05	301	1994	1	NA	NA	356856	312	12	11	1994-12-01	1994-12-31	31	1	1994-12-01	1994-12-31	31	NA	NA	NA	NA	NA	NA	NA	0	0	NA	NA	NA	NA
ABGA	1994	SEN	LOU	TGA	NA	OVI	EWO	SNLOOV03463	W/P	F	NA	SNLOOV02621	2	762	1	1	1	1993-02-02	290	1993	2	NA	NA	97413	308	8	18	1994-08-01	1994-08-31	31	1	1994-08-01	1994-08-31	31	NA	NA	NA	NA	NA	NA	NA	0	0	NA	NA	NA	NA
ABGA	1994	SEN	LOU	TGA	NA	OVI	EWO	SNLOOV02621	W/P	F	NA	SNLOOV02375	7	2452	1	1	1	1991-01-02	265	1991	1	NA	NA	67204	303	3	38	1994-03-02	1994-04-01	31	1	1994-03-02	1994-04-01	31	NA	NA	NA	NA	NA	NA	NA	0	0	NA	NA	NA	NA
ABGA	1994	SEN	LOU	TGA	NA	OVI	EWO	SNLOOV01168	W/P	F	NA	SNLOOV02748	2	746	1	1	1	1987-09-15	225	1987	9	NA	NA	11917	301	1	76	1994-01-01	1994-01-30	30	1	1994-01-01	1994-01-30	30	NA	NA	NA	NA	NA	NA	NA	0	0	NA	NA	NA	NA
ABGA	1994	SEN	LOU	TGA	NA	OVI	EWO	SNLOOV02621	W/P	F	NA	SNLOOV02375	7	2452	1	1	1	1991-01-02	265	1991	1	NA	NA	67206	305	5	40	1994-05-02	1994-06-01	31	1	1994-05-02	1994-06-01	31	NA	NA	NA	NA	NA	NA	NA	0	0	NA	NA	NA	NA
ABGA	1994	SEN	LOU	TGA	NA	OVI	EWO	SNLOOV02621	W/P	F	NA	SNLOOV02375	7	2452	1	1	1	1991-01-02	265	1991	1	NA	NA	67205	304	4	39	1994-04-02	1994-05-01	30	1	1994-04-02	1994-05-01	30	NA	NA	NA	NA	NA	NA	NA	0	0	NA	NA	NA	NA
ABGA	1994	SEN	LOU	TGA	NA	OVI	EWO	SNLOOV03588	W/P	M	NA	SNLOOV01168	6	2296	1	1	1	1993-12-28	300	1993	12	NA	NA	102434	304	4	4	1994-04-02	1994-05-01	30	1	1994-04-02	1994-05-01	30	NA	NA	NA	NA	NA	NA	NA	0	0	NA	NA	NA	NA
ABGA	1995	SEN	LOU	TGA	NA	OVI	EWO	SNLOOV02621	W/P	F	NA	SNLOOV02375	7	2452	1	1	1	1991-01-02	265	1991	1	NA	NA	67221	320	8	55	1995-08-01	1995-08-31	31	1	1995-08-01	1995-08-31	31	NA	NA	NA	NA	NA	NA	NA	0	0	NA	NA	NA	NA
ABGA	1995	SEN	LOU	TGA	NA	OVI	EWO	SNLOOV21249	W/P	F	NA	SNLOOV16446	4	1771	1	1	1	1995-11-09	323	1995	11	NA	NA	374980	324	12	1	1995-12-01	1995-12-31	31	1	1995-12-01	1995-12-31	31	NA	NA	NA	NA	NA	NA	NA	0	0	NA	NA	NA	NA
ABGA	1995	SEN	LOU	TGA	NA	OVI	EWO	SNLOOV01168	W/P	F	NA	SNLOOV02748	2	746	1	1	1	1987-09-15	225	1987	9	NA	NA	11938	322	10	97	1995-10-01	1995-10-31	31	1	1995-10-01	1995-10-31	31	NA	NA	NA	NA	NA	NA	NA	0	0	NA	NA	NA	NA
ABGA	1995	SEN	LOU	TGA	NA	OVI	EWO	SNLOOV21249	W/P	F	NA	SNLOOV16446	4	1771	1	1	1	1995-11-09	323	1995	11	NA	NA	374979	323	11	0	1995-11-01	1995-11-30	30	1	1995-11-09	1995-11-30	22	0	BIR	NA	NA	NA	NA	NA	0	0	NA	NA	NA	NA
ABGA	1995	SEN	LOU	TGA	NA	OVI	EWO	SNLOOV19175	W/P	F	NA	SNLOOV12556	5	1835	1	1	1	1993-02-03	290	1993	2	NA	NA	348740	320	8	30	1995-08-01	1995-08-31	31	1	1995-08-01	1995-08-31	31	NA	NA	NA	NA	NA	NA	NA	0	0	NA	NA	NA	NA
ABGA	1995	SEN	LOU	TGA	NA	OVI	EWO	SNLOOV03953	W/P	F	NA	SNLOOV01168	1	476	1	1	1	1989-01-03	241	1989	1	NA	NA	114634	313	1	72	1995-01-01	1995-01-30	30	1	1995-01-01	1995-01-30	30	NA	NA	NA	NA	NA	NA	NA	0	0	NA	NA	NA	NA
ABGA	1995	SEN	LOU	TGA	NA	OVI	EWO	SNLOOV02621	W/P	F	NA	SNLOOV02375	7	2452	1	1	1	1991-01-02	265	1991	1	NA	NA	67219	318	6	53	1995-06-02	1995-07-01	30	1	1995-06-02	1995-07-01	30	NA	NA	NA	NA	NA	NA	NA	0	0	NA	NA	NA	NA
ABGA	1995	SEN	LOU	TGA	NA	OVI	EWO	SNLOOV20442	W/P	F	NA	SNLOOV16446	3	1399	1	1	1	1994-11-02	311	1994	11	NA	NA	365577	323	11	12	1995-11-01	1995-11-30	30	1	1995-11-01	1995-11-30	30	NA	NA	NA	NA	NA	NA	NA	0	0	NA	NA	NA	NA
ABGA	1995	SEN	LOU	TGA	NA	OVI	EWO	SNLOOV01168	W/P	F	NA	SNLOOV02748	2	746	1	1	1	1987-09-15	225	1987	9	NA	NA	11936	320	8	95	1995-08-01	1995-08-31	31	1	1995-08-01	1995-08-31	31	NA	NA	NA	NA	NA	NA	NA	0	0	NA	NA	NA	NA
ABGA	1995	SEN	LOU	TGA	NA	OVI	EWO	SNLOOV19579	W/P	M	NA	SNLOOV03954	10	3695	1	1	1	1995-01-27	313	1995	1	NA	NA	354448	314	2	1	1995-01-31	1995-03-01	30	1	1995-01-31	1995-03-01	30	NA	NA	NA	NA	NA	NA	NA	0	0	NA	NA	NA	NA
ABGA	1995	SEN	LOU	TGA	NA	OVI	EWO	SNLOOV20442	W/P	F	NA	SNLOOV16446	3	1399	1	1	1	1994-11-02	311	1994	11	NA	NA	365576	322	10	11	1995-10-01	1995-10-31	31	1	1995-10-01	1995-10-31	31	NA	NA	NA	NA	NA	NA	NA	0	0	NA	NA	NA	NA
ABGA	1995	SEN	LOU	TGA	NA	OVI	EWO	SNLOOV20442	W/P	F	NA	SNLOOV16446	3	1399	1	1	1	1994-11-02	311	1994	11	NA	NA	365574	320	8	9	1995-08-01	1995-08-31	31	1	1995-08-01	1995-08-31	31	NA	NA	NA	NA	NA	NA	NA	0	0	NA	NA	NA	NA
ABGA	1995	SEN	LOU	TGA	NA	OVI	EWO	SNLOOV03463	W/P	F	NA	SNLOOV02621	2	762	1	1	1	1993-02-02	290	1993	2	NA	NA	97426	321	9	31	1995-09-01	1995-09-30	30	1	1995-09-01	1995-09-30	30	NA	NA	NA	NA	NA	NA	NA	0	0	NA	NA	NA	NA
ABGA	1995	SEN	LOU	TGA	NA	OVI	EWO	SNLOOV01168	W/P	F	NA	SNLOOV02748	2	746	1	1	1	1987-09-15	225	1987	9	NA	NA	11934	318	6	93	1995-06-02	1995-07-01	30	1	1995-06-02	1995-07-01	30	NA	NA	NA	NA	NA	NA	NA	0	0	NA	NA	NA	NA
ABGA	1995	SEN	LOU	TGA	NA	OVI	EWO	SNLOOV03463	W/P	F	NA	SNLOOV02621	2	762	1	1	1	1993-02-02	290	1993	2	NA	NA	97423	318	6	28	1995-06-02	1995-07-01	30	1	1995-06-02	1995-07-01	30	NA	NA	NA	NA	NA	NA	NA	0	0	NA	NA	NA	NA
ABGA	1995	SEN	LOU	TGA	NA	OVI	EWO	SNLOOV03463	W/P	F	NA	SNLOOV02621	2	762	1	1	1	1993-02-02	290	1993	2	NA	NA	97425	320	8	30	1995-08-01	1995-08-31	31	1	1995-08-01	1995-08-31	31	NA	NA	NA	NA	NA	NA	NA	0	0	NA	NA	NA	NA
ABGA	1995	SEN	LOU	TGA	NA	OVI	EWO	SNLOOV20442	W/P	F	NA	SNLOOV16446	3	1399	1	1	1	1994-11-02	311	1994	11	NA	NA	365575	321	9	10	1995-09-01	1995-09-30	30	1	1995-09-01	1995-09-30	30	NA	NA	NA	NA	NA	NA	NA	0	0	NA	NA	NA	NA
ABGA	1995	SEN	LOU	TGA	NA	OVI	EWO	SNLOOV03463	W/P	F	NA	SNLOOV02621	2	762	1	1	1	1993-02-02	290	1993	2	NA	NA	97427	322	10	32	1995-10-01	1995-10-31	31	1	1995-10-01	1995-10-31	31	NA	NA	NA	NA	NA	NA	NA	0	0	NA	NA	NA	NA
ABGA	1995	SEN	LOU	TGA	NA	OVI	EWO	SNLOOV02621	W/P	F	NA	SNLOOV02375	7	2452	1	1	1	1991-01-02	265	1991	1	NA	NA	67217	316	4	51	1995-04-02	1995-05-01	30	1	1995-04-02	1995-05-01	30	NA	NA	NA	NA	NA	NA	NA	0	0	NA	NA	NA	NA
ABGA	1995	SEN	LOU	TGA	NA	OVI	EWO	SNLOOV03463	W/P	F	NA	SNLOOV02621	2	762	1	1	1	1993-02-02	290	1993	2	NA	NA	97422	317	5	27	1995-05-02	1995-06-01	31	1	1995-05-02	1995-06-01	31	NA	NA	NA	NA	NA	NA	NA	0	0	NA	NA	NA	NA
ABGA	1995	SEN	LOU	TGA	NA	OVI	EWO	SNLOOV03941	W/P	M	NA	SNLOOV01168	7	2653	1	1	1	1994-12-20	312	1994	12	NA	NA	114157	316	4	4	1995-04-02	1995-05-01	30	1	1995-04-02	1995-05-01	30	NA	NA	NA	NA	NA	NA	NA	0	0	NA	NA	NA	NA
ABGA	1995	SEN	LOU	TGA	NA	OVI	EWO	SNLOOV01168	W/P	F	NA	SNLOOV02748	2	746	1	1	1	1987-09-15	225	1987	9	NA	NA	11932	316	4	91	1995-04-02	1995-05-01	30	1	1995-04-02	1995-05-01	30	NA	NA	NA	NA	NA	NA	NA	0	0	NA	NA	NA	NA
ABGA	1995	SEN	LOU	TGA	NA	OVI	EWO	SNLOOV02621	W/P	F	NA	SNLOOV02375	7	2452	1	1	1	1991-01-02	265	1991	1	NA	NA	67218	317	5	52	1995-05-02	1995-06-01	31	1	1995-05-02	1995-06-01	31	NA	NA	NA	NA	NA	NA	NA	0	0	NA	NA	NA	NA
ABGA	1995	SEN	LOU	TGA	NA	OVI	EWO	SNLOOV03463	W/P	F	NA	SNLOOV02621	2	762	1	1	1	1993-02-02	290	1993	2	NA	NA	97421	316	4	26	1995-04-02	1995-05-01	30	1	1995-04-02	1995-05-01	30	NA	NA	NA	NA	NA	NA	NA	0	0	NA	NA	NA	NA
ABGA	1995	SEN	LOU	TGA	NA	OVI	EWO	SNLOOV16446	W/P	F	NA	SNLOOV01356	11	3732	1	1	1	1991-01-03	265	1991	1	NA	NA	316999	320	8	55	1995-08-01	1995-08-31	31	1	1995-08-01	1995-08-31	31	NA	NA	NA	NA	NA	NA	NA	0	0	NA	NA	NA	NA
ABGA	1995	SEN	LOU	TGA	NA	OVI	EWO	SNLOOV19175	W/P	F	NA	SNLOOV12556	5	1835	1	1	1	1993-02-03	290	1993	2	NA	NA	348736	316	4	26	1995-04-02	1995-05-01	30	1	1995-04-02	1995-05-01	30	NA	NA	NA	NA	NA	NA	NA	0	0	NA	NA	NA	NA
ABGA	1995	SEN	LOU	TGA	NA	OVI	EWO	SNLOOV20442	W/P	F	NA	SNLOOV16446	3	1399	1	1	1	1994-11-02	311	1994	11	NA	NA	365572	318	6	7	1995-06-02	1995-07-01	30	1	1995-06-02	1995-07-01	30	NA	NA	NA	NA	NA	NA	NA	0	0	NA	NA	NA	NA
ABGA	1995	SEN	LOU	TGA	NA	OVI	EWO	SNLOOV20442	W/P	F	NA	SNLOOV16446	3	1399	1	1	1	1994-11-02	311	1994	11	NA	NA	365578	324	12	13	1995-12-01	1995-12-31	31	1	1995-12-01	1995-12-31	31	NA	NA	NA	NA	NA	NA	NA	0	0	NA	NA	NA	NA
ABGA	1995	SEN	LOU	TGA	NA	OVI	EWO	SNLOOV01168	W/P	F	NA	SNLOOV02748	2	746	1	1	1	1987-09-15	225	1987	9	NA	NA	11931	315	3	90	1995-03-02	1995-04-01	31	1	1995-03-02	1995-04-01	31	NA	NA	NA	NA	NA	NA	NA	0	0	NA	NA	NA	NA
ABGA	1995	SEN	LOU	TGA	NA	OVI	EWO	SNLOOV03854	W/P	F	NA	SNLOOV03953	6	2170	1	1	1	1994-12-13	312	1994	12	NA	NA	112573	316	4	4	1995-04-02	1995-05-01	30	1	1995-04-02	1995-05-01	30	NA	NA	NA	NA	NA	NA	NA	0	0	NA	NA	NA	NA
ABGA	1995	SEN	LOU	TGA	NA	OVI	EWO	SNLOOV19757	W/P	M	NA	SNLOOV02621	3	1104	1	1	1	1994-01-10	301	1994	1	NA	NA	356841	313	1	12	1995-01-01	1995-01-30	30	1	1995-01-01	1995-01-30	30	NA	NA	NA	NA	NA	NA	NA	0	0	NA	NA	NA	NA
ABGA	1995	SEN	LOU	TGA	NA	OVI	EWO	SNLOOV20442	W/P	F	NA	SNLOOV16446	3	1399	1	1	1	1994-11-02	311	1994	11	NA	NA	365573	319	7	8	1995-07-02	1995-07-31	30	1	1995-07-02	1995-07-31	30	NA	NA	NA	NA	NA	NA	NA	0	0	NA	NA	NA	NA
ABGA	1995	SEN	LOU	TGA	NA	OVI	EWO	SNLOOV19579	W/P	M	NA	SNLOOV03954	10	3695	1	1	1	1995-01-27	313	1995	1	NA	NA	354449	315	3	2	1995-03-02	1995-04-01	31	1	1995-03-02	1995-04-01	31	NA	NA	NA	NA	NA	NA	NA	0	0	NA	NA	NA	NA
ABGA	1995	SEN	LOU	TGA	NA	OVI	EWO	SNLOOV19579	W/P	M	NA	SNLOOV03954	10	3695	1	1	1	1995-01-27	313	1995	1	NA	NA	354454	320	8	7	1995-08-01	1995-08-31	31	1	1995-08-01	1995-08-31	31	NA	NA	NA	NA	NA	NA	NA	0	0	NA	NA	NA	NA
ABGA	1995	SEN	LOU	TGA	NA	OVI	EWO	SNLOOV03854	W/P	F	NA	SNLOOV03953	6	2170	1	1	1	1994-12-13	312	1994	12	NA	NA	112574	317	5	5	1995-05-02	1995-06-01	31	1	1995-05-02	1995-06-01	31	NA	NA	NA	NA	NA	NA	NA	0	0	NA	NA	NA	NA
ABGA	1995	SEN	LOU	TGA	NA	OVI	EWO	SNLOOV03463	W/P	F	NA	SNLOOV02621	2	762	1	1	1	1993-02-02	290	1993	2	NA	NA	97428	323	11	33	1995-11-01	1995-11-30	30	1	1995-11-01	1995-11-23	23	NA	NA	1024	SAL	NA	NA	NA	0	0	NA	NA	NA	NA
ABGA	1995	SEN	LOU	TGA	NA	OVI	EWO	SNLOOV03954	W/P	F	NA	NA	NA	NA	NA	NA	0	1984-12-15	192	1984	12	NA	NA	114754	324	12	132	1995-12-01	1995-12-31	31	1	1995-12-01	1995-12-31	31	NA	NA	NA	NA	NA	NA	NA	0	0	NA	NA	NA	NA
ABGA	1995	SEN	LOU	TGA	NA	OVI	EWO	SNLOOV20442	W/P	F	NA	SNLOOV16446	3	1399	1	1	1	1994-11-02	311	1994	11	NA	NA	365571	317	5	6	1995-05-02	1995-06-01	31	1	1995-05-02	1995-06-01	31	NA	NA	NA	NA	NA	NA	NA	0	0	NA	NA	NA	NA
ABGA	1995	SEN	LOU	TGA	NA	OVI	EWO	SNLOOV03463	W/P	F	NA	SNLOOV02621	2	762	1	1	1	1993-02-02	290	1993	2	NA	NA	97424	319	7	29	1995-07-02	1995-07-31	30	1	1995-07-02	1995-07-31	30	NA	NA	NA	NA	NA	NA	NA	0	0	NA	NA	NA	NA
ABGA	1995	SEN	LOU	TGA	NA	OVI	EWO	SNLOOV03854	W/P	F	NA	SNLOOV03953	6	2170	1	1	1	1994-12-13	312	1994	12	NA	NA	112578	321	9	9	1995-09-01	1995-09-30	30	1	1995-09-01	1995-09-30	30	NA	NA	NA	NA	NA	NA	NA	0	0	NA	NA	NA	NA
ABGA	1995	SEN	LOU	TGA	NA	OVI	EWO	SNLOOV03954	W/P	F	NA	NA	NA	NA	NA	NA	0	1984-12-15	192	1984	12	NA	NA	114752	322	10	130	1995-10-01	1995-10-31	31	1	1995-10-01	1995-10-31	31	NA	NA	NA	NA	NA	NA	NA	0	0	NA	NA	NA	NA
ABGA	1995	SEN	LOU	TGA	NA	OVI	EWO	SNLOOV01168	W/P	F	NA	SNLOOV02748	2	746	1	1	1	1987-09-15	225	1987	9	NA	NA	11930	314	2	89	1995-01-31	1995-03-01	30	1	1995-01-31	1995-03-01	30	NA	NA	NA	NA	NA	NA	NA	0	0	NA	NA	NA	NA
ABGA	1995	SEN	LOU	TGA	NA	OVI	EWO	SNLOOV02621	W/P	F	NA	SNLOOV02375	7	2452	1	1	1	1991-01-02	265	1991	1	NA	NA	67220	319	7	54	1995-07-02	1995-07-31	30	1	1995-07-02	1995-07-31	30	NA	NA	NA	NA	NA	NA	NA	0	0	NA	NA	NA	NA
ABGA	1995	SEN	LOU	TGA	NA	OVI	EWO	SNLOOV01168	W/P	F	NA	SNLOOV02748	2	746	1	1	1	1987-09-15	225	1987	9	NA	NA	11933	317	5	92	1995-05-02	1995-06-01	31	1	1995-05-02	1995-06-01	31	NA	NA	NA	NA	NA	NA	NA	0	0	NA	NA	NA	NA
ABGA	1995	SEN	LOU	TGA	NA	OVI	EWO	SNLOOV03941	W/P	M	NA	SNLOOV01168	7	2653	1	1	1	1994-12-20	312	1994	12	NA	NA	114155	314	2	2	1995-01-31	1995-03-01	30	1	1995-01-31	1995-03-01	30	NA	NA	NA	NA	NA	NA	NA	0	0	NA	NA	NA	NA
ABGA	1995	SEN	LOU	TGA	NA	OVI	EWO	SNLOOV02621	W/P	F	NA	SNLOOV02375	7	2452	1	1	1	1991-01-02	265	1991	1	NA	NA	67223	322	10	57	1995-10-01	1995-10-31	31	1	1995-10-01	1995-10-31	31	NA	NA	NA	NA	NA	NA	NA	0	0	NA	NA	NA	NA
ABGA	1995	SEN	LOU	TGA	NA	OVI	EWO	SNLOOV02621	W/P	F	NA	SNLOOV02375	7	2452	1	1	1	1991-01-02	265	1991	1	NA	NA	67216	315	3	50	1995-03-02	1995-04-01	31	1	1995-03-02	1995-04-01	31	NA	NA	NA	NA	NA	NA	NA	0	0	NA	NA	NA	NA
ABGA	1995	SEN	LOU	TGA	NA	OVI	EWO	SNLOOV19579	W/P	M	NA	SNLOOV03954	10	3695	1	1	1	1995-01-27	313	1995	1	NA	NA	354452	318	6	5	1995-06-02	1995-07-01	30	1	1995-06-02	1995-07-01	30	NA	NA	NA	NA	NA	NA	NA	0	0	NA	NA	NA	NA
ABGA	1995	SEN	LOU	TGA	NA	OVI	EWO	SNLOOV03854	W/P	F	NA	SNLOOV03953	6	2170	1	1	1	1994-12-13	312	1994	12	NA	NA	112572	315	3	3	1995-03-02	1995-04-01	31	1	1995-03-02	1995-04-01	31	NA	NA	NA	NA	NA	NA	NA	0	0	NA	NA	NA	NA
ABGA	1995	SEN	LOU	TGA	NA	OVI	EWO	SNLOOV03954	W/P	F	NA	NA	NA	NA	NA	NA	0	1984-12-15	192	1984	12	NA	NA	114751	321	9	129	1995-09-01	1995-09-30	30	1	1995-09-01	1995-09-30	30	NA	NA	NA	NA	NA	NA	NA	0	0	NA	NA	NA	NA
ABGA	1995	SEN	LOU	TGA	NA	OVI	EWO	SNLOOV03463	W/P	F	NA	SNLOOV02621	2	762	1	1	1	1993-02-02	290	1993	2	NA	NA	97420	315	3	25	1995-03-02	1995-04-01	31	1	1995-03-02	1995-04-01	31	NA	NA	NA	NA	NA	NA	NA	0	0	NA	NA	NA	NA
ABGA	1995	SEN	LOU	TGA	NA	OVI	EWO	SNLOOV02621	W/P	F	NA	SNLOOV02375	7	2452	1	1	1	1991-01-02	265	1991	1	NA	NA	67215	314	2	49	1995-01-31	1995-03-01	30	1	1995-01-31	1995-03-01	30	NA	NA	NA	NA	NA	NA	NA	0	0	NA	NA	NA	NA
ABGA	1995	SEN	LOU	TGA	NA	OVI	EWO	SNLOOV02621	W/P	F	NA	SNLOOV02375	7	2452	1	1	1	1991-01-02	265	1991	1	NA	NA	67225	324	12	59	1995-12-01	1995-12-31	31	1	1995-12-01	1995-12-31	31	NA	NA	NA	NA	NA	NA	NA	0	0	NA	NA	NA	NA
ABGA	1995	SEN	LOU	TGA	NA	OVI	EWO	SNLOOV03854	W/P	F	NA	SNLOOV03953	6	2170	1	1	1	1994-12-13	312	1994	12	NA	NA	112571	314	2	2	1995-01-31	1995-03-01	30	1	1995-01-31	1995-03-01	30	NA	NA	NA	NA	NA	NA	NA	0	0	NA	NA	NA	NA
ABGA	1995	SEN	LOU	TGA	NA	OVI	EWO	SNLOOV20697	W/P	M	NA	SNLOOV02621	4	1455	1	1	1	1994-12-27	312	1994	12	NA	NA	368807	321	9	9	1995-09-01	1995-09-30	30	1	1995-09-01	1995-09-30	30	NA	NA	NA	NA	NA	NA	NA	0	0	NA	NA	NA	NA
ABGA	1995	SEN	LOU	TGA	NA	OVI	EWO	SNLOOV03941	W/P	M	NA	SNLOOV01168	7	2653	1	1	1	1994-12-20	312	1994	12	NA	NA	114158	317	5	5	1995-05-02	1995-06-01	31	1	1995-05-02	1995-06-01	31	NA	NA	163	SAL	NA	NA	NA	0	0	NA	NA	NA	NA
ABGA	1995	SEN	LOU	TGA	NA	OVI	EWO	SNLOOV20697	W/P	M	NA	SNLOOV02621	4	1455	1	1	1	1994-12-27	312	1994	12	NA	NA	368801	315	3	3	1995-03-02	1995-04-01	31	1	1995-03-02	1995-04-01	31	NA	NA	NA	NA	NA	NA	NA	0	0	NA	NA	NA	NA
ABGA	1995	SEN	LOU	TGA	NA	OVI	EWO	SNLOOV19579	W/P	M	NA	SNLOOV03954	10	3695	1	1	1	1995-01-27	313	1995	1	NA	NA	354455	321	9	8	1995-09-01	1995-09-30	30	1	1995-09-01	1995-09-30	30	NA	NA	NA	NA	NA	NA	NA	0	0	NA	NA	NA	NA
ABGA	1995	SEN	LOU	TGA	NA	OVI	EWO	SNLOOV03941	W/P	M	NA	SNLOOV01168	7	2653	1	1	1	1994-12-20	312	1994	12	NA	NA	114154	313	1	1	1995-01-01	1995-01-30	30	1	1995-01-01	1995-01-30	30	NA	NA	NA	NA	NA	NA	NA	0	0	NA	NA	NA	NA
ABGA	1995	SEN	LOU	TGA	NA	OVI	EWO	SNLOOV19175	W/P	F	NA	SNLOOV12556	5	1835	1	1	1	1993-02-03	290	1993	2	NA	NA	348737	317	5	27	1995-05-02	1995-06-01	31	1	1995-05-02	1995-06-01	31	NA	NA	NA	NA	NA	NA	NA	0	0	NA	NA	NA	NA
ABGA	1995	SEN	LOU	TGA	NA	OVI	EWO	SNLOOV20442	W/P	F	NA	SNLOOV16446	3	1399	1	1	1	1994-11-02	311	1994	11	NA	NA	365570	316	4	5	1995-04-02	1995-05-01	30	1	1995-04-02	1995-05-01	30	NA	NA	NA	NA	NA	NA	NA	0	0	NA	NA	NA	NA
ABGA	1995	SEN	LOU	TGA	NA	OVI	EWO	SNLOOV19579	W/P	M	NA	SNLOOV03954	10	3695	1	1	1	1995-01-27	313	1995	1	NA	NA	354453	319	7	6	1995-07-02	1995-07-31	30	1	1995-07-02	1995-07-31	30	NA	NA	NA	NA	NA	NA	NA	0	0	NA	NA	NA	NA
ABGA	1995	SEN	LOU	TGA	NA	OVI	EWO	SNLOOV03954	W/P	F	NA	NA	NA	NA	NA	NA	0	1984-12-15	192	1984	12	NA	NA	114747	317	5	125	1995-05-02	1995-06-01	31	1	1995-05-02	1995-06-01	31	NA	NA	NA	NA	NA	NA	NA	0	0	NA	NA	NA	NA
ABGA	1995	SEN	LOU	TGA	NA	OVI	EWO	SNLOOV03954	W/P	F	NA	NA	NA	NA	NA	NA	0	1984-12-15	192	1984	12	NA	NA	114745	315	3	123	1995-03-02	1995-04-01	31	1	1995-03-02	1995-04-01	31	NA	NA	NA	NA	NA	NA	NA	0	0	NA	NA	NA	NA
ABGA	1995	SEN	LOU	TGA	NA	OVI	EWO	SNLOOV01168	W/P	F	NA	SNLOOV02748	2	746	1	1	1	1987-09-15	225	1987	9	NA	NA	11929	313	1	88	1995-01-01	1995-01-30	30	1	1995-01-01	1995-01-30	30	NA	NA	NA	NA	NA	NA	NA	0	0	NA	NA	NA	NA
ABGA	1995	SEN	LOU	TGA	NA	OVI	EWO	SNLOOV01168	W/P	F	NA	SNLOOV02748	2	746	1	1	1	1987-09-15	225	1987	9	NA	NA	11935	319	7	94	1995-07-02	1995-07-31	30	1	1995-07-02	1995-07-31	30	NA	NA	NA	NA	NA	NA	NA	0	0	NA	NA	NA	NA
ABGA	1995	SEN	LOU	TGA	NA	OVI	EWO	SNLOOV16446	W/P	F	NA	SNLOOV01356	11	3732	1	1	1	1991-01-03	265	1991	1	NA	NA	316997	318	6	53	1995-06-02	1995-07-01	30	1	1995-06-02	1995-07-01	30	NA	NA	NA	NA	NA	NA	NA	0	0	NA	NA	NA	NA
ABGA	1995	SEN	LOU	TGA	NA	OVI	EWO	SNLOOV02621	W/P	F	NA	SNLOOV02375	7	2452	1	1	1	1991-01-02	265	1991	1	NA	NA	67214	313	1	48	1995-01-01	1995-01-30	30	1	1995-01-01	1995-01-30	30	NA	NA	NA	NA	NA	NA	NA	0	0	NA	NA	NA	NA
ABGA	1995	SEN	LOU	TGA	NA	OVI	EWO	SNLOOV16446	W/P	F	NA	SNLOOV01356	11	3732	1	1	1	1991-01-03	265	1991	1	NA	NA	316998	319	7	54	1995-07-02	1995-07-31	30	1	1995-07-02	1995-07-31	30	NA	NA	NA	NA	NA	NA	NA	0	0	NA	NA	NA	NA
ABGA	1995	SEN	LOU	TGA	NA	OVI	EWO	SNLOOV03954	W/P	F	NA	NA	NA	NA	NA	NA	0	1984-12-15	192	1984	12	NA	NA	114743	313	1	121	1995-01-01	1995-01-30	30	1	1995-01-01	1995-01-30	30	NA	NA	NA	NA	NA	NA	NA	1	0	1	1	10	3695
ABGA	1995	SEN	LOU	TGA	NA	OVI	EWO	SNLOOV19175	W/P	F	NA	SNLOOV12556	5	1835	1	1	1	1993-02-03	290	1993	2	NA	NA	348739	319	7	29	1995-07-02	1995-07-31	30	1	1995-07-02	1995-07-31	30	NA	NA	NA	NA	NA	NA	NA	0	0	NA	NA	NA	NA
ABGA	1995	SEN	LOU	TGA	NA	OVI	EWO	SNLOOV19175	W/P	F	NA	SNLOOV12556	5	1835	1	1	1	1993-02-03	290	1993	2	NA	NA	348741	321	9	31	1995-09-01	1995-09-30	30	1	1995-09-01	1995-09-30	30	NA	NA	NA	NA	NA	NA	NA	0	0	NA	NA	NA	NA
ABGA	1995	SEN	LOU	TGA	NA	OVI	EWO	SNLOOV19757	W/P	M	NA	SNLOOV02621	3	1104	1	1	1	1994-01-10	301	1994	1	NA	NA	356843	315	3	14	1995-03-02	1995-04-01	31	1	1995-03-02	1995-04-01	31	NA	NA	NA	NA	NA	NA	NA	0	0	NA	NA	NA	NA
ABGA	1995	SEN	LOU	TGA	NA	OVI	EWO	SNLOOV16446	W/P	F	NA	SNLOOV01356	11	3732	1	1	1	1991-01-03	265	1991	1	NA	NA	317003	324	12	59	1995-12-01	1995-12-31	31	1	1995-12-01	1995-12-31	31	NA	NA	NA	NA	NA	NA	NA	0	0	NA	NA	NA	NA
ABGA	1995	SEN	LOU	TGA	NA	OVI	EWO	SNLOOV20442	W/P	F	NA	SNLOOV16446	3	1399	1	1	1	1994-11-02	311	1994	11	NA	NA	365569	315	3	4	1995-03-02	1995-04-01	31	1	1995-03-02	1995-04-01	31	NA	NA	NA	NA	NA	NA	NA	0	0	NA	NA	NA	NA
ABGA	1995	SEN	LOU	TGA	NA	OVI	EWO	SNLOOV16446	W/P	F	NA	SNLOOV01356	11	3732	1	1	1	1991-01-03	265	1991	1	NA	NA	317000	321	9	56	1995-09-01	1995-09-30	30	1	1995-09-01	1995-09-30	30	NA	NA	NA	NA	NA	NA	NA	0	0	NA	NA	NA	NA
ABGA	1995	SEN	LOU	TGA	NA	OVI	EWO	SNLOOV03953	W/P	F	NA	SNLOOV01168	1	476	1	1	1	1989-01-03	241	1989	1	NA	NA	114638	317	5	76	1995-05-02	1995-06-01	31	1	1995-05-02	1995-06-01	31	NA	NA	NA	NA	NA	NA	NA	0	0	NA	NA	NA	NA
ABGA	1995	SEN	LOU	TGA	NA	OVI	EWO	SNLOOV03953	W/P	F	NA	SNLOOV01168	1	476	1	1	1	1989-01-03	241	1989	1	NA	NA	114635	314	2	73	1995-01-31	1995-03-01	30	1	1995-01-31	1995-03-01	30	NA	NA	NA	NA	NA	NA	NA	0	0	NA	NA	NA	NA
ABGA	1995	SEN	LOU	TGA	NA	OVI	EWO	SNLOOV03953	W/P	F	NA	SNLOOV01168	1	476	1	1	1	1989-01-03	241	1989	1	NA	NA	114643	322	10	81	1995-10-01	1995-10-31	31	1	1995-10-01	1995-10-19	19	NA	NA	2480	DPC	NA	NA	NA	0	0	NA	NA	NA	NA
ABGA	1995	SEN	LOU	TGA	NA	OVI	EWO	SNLOOV03953	W/P	F	NA	SNLOOV01168	1	476	1	1	1	1989-01-03	241	1989	1	NA	NA	114636	315	3	74	1995-03-02	1995-04-01	31	1	1995-03-02	1995-04-01	31	NA	NA	NA	NA	NA	NA	NA	0	0	NA	NA	NA	NA
ABGA	1995	SEN	LOU	TGA	NA	OVI	EWO	SNLOOV19757	W/P	M	NA	SNLOOV02621	3	1104	1	1	1	1994-01-10	301	1994	1	NA	NA	356844	316	4	15	1995-04-02	1995-05-01	30	1	1995-04-02	1995-04-26	25	NA	NA	471	SAL	NA	NA	NA	0	0	NA	NA	NA	NA
ABGA	1995	SEN	LOU	TGA	NA	OVI	EWO	SNLOOV02621	W/P	F	NA	SNLOOV02375	7	2452	1	1	1	1991-01-02	265	1991	1	NA	NA	67222	321	9	56	1995-09-01	1995-09-30	30	1	1995-09-01	1995-09-30	30	NA	NA	NA	NA	NA	NA	NA	0	0	NA	NA	NA	NA
ABGA	1995	SEN	LOU	TGA	NA	OVI	EWO	SNLOOV19175	W/P	F	NA	SNLOOV12556	5	1835	1	1	1	1993-02-03	290	1993	2	NA	NA	348743	323	11	33	1995-11-01	1995-11-30	30	1	1995-11-01	1995-11-30	30	NA	NA	NA	NA	NA	NA	NA	0	0	NA	NA	NA	NA
ABGA	1995	SEN	LOU	TGA	NA	OVI	EWO	SNLOOV20697	W/P	M	NA	SNLOOV02621	4	1455	1	1	1	1994-12-27	312	1994	12	NA	NA	368799	313	1	1	1995-01-01	1995-01-30	30	1	1995-01-01	1995-01-30	30	NA	NA	NA	NA	NA	NA	NA	0	0	NA	NA	NA	NA
ABGA	1995	SEN	LOU	TGA	NA	OVI	EWO	SNLOOV03954	W/P	F	NA	NA	NA	NA	NA	NA	0	1984-12-15	192	1984	12	NA	NA	114748	318	6	126	1995-06-02	1995-07-01	30	1	1995-06-02	1995-07-01	30	NA	NA	NA	NA	NA	NA	NA	0	0	NA	NA	NA	NA
ABGA	1995	SEN	LOU	TGA	NA	OVI	EWO	SNLOOV19579	W/P	M	NA	SNLOOV03954	10	3695	1	1	1	1995-01-27	313	1995	1	NA	NA	354457	323	11	10	1995-11-01	1995-11-30	30	1	1995-11-01	1995-11-30	30	NA	NA	NA	NA	NA	NA	NA	0	0	NA	NA	NA	NA
ABGA	1995	SEN	LOU	TGA	NA	OVI	EWO	SNLOOV20442	W/P	F	NA	SNLOOV16446	3	1399	1	1	1	1994-11-02	311	1994	11	NA	NA	365567	313	1	2	1995-01-01	1995-01-30	30	1	1995-01-01	1995-01-30	30	NA	NA	NA	NA	NA	NA	NA	0	0	NA	NA	NA	NA
ABGA	1995	SEN	LOU	TGA	NA	OVI	EWO	SNLOOV19579	W/P	M	NA	SNLOOV03954	10	3695	1	1	1	1995-01-27	313	1995	1	NA	NA	354456	322	10	9	1995-10-01	1995-10-31	31	1	1995-10-01	1995-10-31	31	NA	NA	NA	NA	NA	NA	NA	0	0	NA	NA	NA	NA
ABGA	1995	SEN	LOU	TGA	NA	OVI	EWO	SNLOOV19579	W/P	M	NA	SNLOOV03954	10	3695	1	1	1	1995-01-27	313	1995	1	NA	NA	354450	316	4	3	1995-04-02	1995-05-01	30	1	1995-04-02	1995-05-01	30	NA	NA	NA	NA	NA	NA	NA	0	0	NA	NA	NA	NA
ABGA	1995	SEN	LOU	TGA	NA	OVI	EWO	SNLOOV03463	W/P	F	NA	SNLOOV02621	2	762	1	1	1	1993-02-02	290	1993	2	NA	NA	97419	314	2	24	1995-01-31	1995-03-01	30	1	1995-01-31	1995-03-01	30	NA	NA	NA	NA	NA	NA	NA	0	0	NA	NA	NA	NA
ABGA	1995	SEN	LOU	TGA	NA	OVI	EWO	SNLOOV21247	W/P	M	NA	SNLOOV02621	5	1772	1	1	1	1995-11-09	323	1995	11	NA	NA	374965	324	12	1	1995-12-01	1995-12-31	31	1	1995-12-01	1995-12-31	31	NA	NA	NA	NA	NA	NA	NA	0	0	NA	NA	NA	NA
ABGA	1995	SEN	LOU	TGA	NA	OVI	EWO	SNLOOV19758	W/P	M	NA	SNLOOV16446	2	1098	1	1	1	1994-01-05	301	1994	1	NA	NA	356860	316	4	15	1995-04-02	1995-05-01	30	1	1995-04-02	1995-04-26	25	NA	NA	476	SAL	NA	NA	NA	0	0	NA	NA	NA	NA
ABGA	1995	SEN	LOU	TGA	NA	OVI	EWO	SNLOOV03954	W/P	F	NA	NA	NA	NA	NA	NA	0	1984-12-15	192	1984	12	NA	NA	114753	323	11	131	1995-11-01	1995-11-30	30	1	1995-11-01	1995-11-30	30	NA	NA	NA	NA	NA	NA	NA	0	0	NA	NA	NA	NA
ABGA	1995	SEN	LOU	TGA	NA	OVI	EWO	SNLOOV20697	W/P	M	NA	SNLOOV02621	4	1455	1	1	1	1994-12-27	312	1994	12	NA	NA	368808	322	10	10	1995-10-01	1995-10-31	31	1	1995-10-01	1995-10-31	31	NA	NA	NA	NA	NA	NA	NA	0	0	NA	NA	NA	NA
ABGA	1995	SEN	LOU	TGA	NA	OVI	EWO	SNLOOV19758	W/P	M	NA	SNLOOV16446	2	1098	1	1	1	1994-01-05	301	1994	1	NA	NA	356859	315	3	14	1995-03-02	1995-04-01	31	1	1995-03-02	1995-04-01	31	NA	NA	NA	NA	NA	NA	NA	0	0	NA	NA	NA	NA
ABGA	1995	SEN	LOU	TGA	NA	OVI	EWO	SNLOOV01168	W/P	F	NA	SNLOOV02748	2	746	1	1	1	1987-09-15	225	1987	9	NA	NA	11939	323	11	98	1995-11-01	1995-11-30	30	1	1995-11-01	1995-11-30	30	NA	NA	NA	NA	NA	NA	NA	0	0	NA	NA	NA	NA
ABGA	1995	SEN	LOU	TGA	NA	OVI	EWO	SNLOOV19175	W/P	F	NA	SNLOOV12556	5	1835	1	1	1	1993-02-03	290	1993	2	NA	NA	348738	318	6	28	1995-06-02	1995-07-01	30	1	1995-06-02	1995-07-01	30	NA	NA	NA	NA	NA	NA	NA	0	0	NA	NA	NA	NA
ABGA	1995	SEN	LOU	TGA	NA	OVI	EWO	SNLOOV19175	W/P	F	NA	SNLOOV12556	5	1835	1	1	1	1993-02-03	290	1993	2	NA	NA	348733	313	1	23	1995-01-01	1995-01-30	30	1	1995-01-01	1995-01-30	30	NA	NA	NA	NA	NA	NA	NA	0	0	NA	NA	NA	NA
ABGA	1995	SEN	LOU	TGA	NA	OVI	EWO	SNLOOV03953	W/P	F	NA	SNLOOV01168	1	476	1	1	1	1989-01-03	241	1989	1	NA	NA	114641	320	8	79	1995-08-01	1995-08-31	31	1	1995-08-01	1995-08-31	31	NA	NA	NA	NA	NA	NA	NA	0	0	NA	NA	NA	NA
ABGA	1995	SEN	LOU	TGA	NA	OVI	EWO	SNLOOV03953	W/P	F	NA	SNLOOV01168	1	476	1	1	1	1989-01-03	241	1989	1	NA	NA	114637	316	4	75	1995-04-02	1995-05-01	30	1	1995-04-02	1995-05-01	30	NA	NA	NA	NA	NA	NA	NA	0	0	NA	NA	NA	NA
ABGA	1995	SEN	LOU	TGA	NA	OVI	EWO	SNLOOV01168	W/P	F	NA	SNLOOV02748	2	746	1	1	1	1987-09-15	225	1987	9	NA	NA	11937	321	9	96	1995-09-01	1995-09-30	30	1	1995-09-01	1995-09-30	30	NA	NA	NA	NA	NA	NA	NA	0	0	NA	NA	NA	NA
ABGA	1995	SEN	LOU	TGA	NA	OVI	EWO	SNLOOV20442	W/P	F	NA	SNLOOV16446	3	1399	1	1	1	1994-11-02	311	1994	11	NA	NA	365568	314	2	3	1995-01-31	1995-03-01	30	1	1995-01-31	1995-03-01	30	NA	NA	NA	NA	NA	NA	NA	0	0	NA	NA	NA	NA
ABGA	1995	SEN	LOU	TGA	NA	OVI	EWO	SNLOOV19758	W/P	M	NA	SNLOOV16446	2	1098	1	1	1	1994-01-05	301	1994	1	NA	NA	356857	313	1	12	1995-01-01	1995-01-30	30	1	1995-01-01	1995-01-30	30	NA	NA	NA	NA	NA	NA	NA	0	0	NA	NA	NA	NA
ABGA	1995	SEN	LOU	TGA	NA	OVI	EWO	SNLOOV20697	W/P	M	NA	SNLOOV02621	4	1455	1	1	1	1994-12-27	312	1994	12	NA	NA	368802	316	4	4	1995-04-02	1995-05-01	30	1	1995-04-02	1995-05-01	30	NA	NA	NA	NA	NA	NA	NA	0	0	NA	NA	NA	NA
ABGA	1995	SEN	LOU	TGA	NA	OVI	EWO	SNLOOV19758	W/P	M	NA	SNLOOV16446	2	1098	1	1	1	1994-01-05	301	1994	1	NA	NA	356858	314	2	13	1995-01-31	1995-03-01	30	1	1995-01-31	1995-03-01	30	NA	NA	NA	NA	NA	NA	NA	0	0	NA	NA	NA	NA
ABGA	1995	SEN	LOU	TGA	NA	OVI	EWO	SNLOOV03463	W/P	F	NA	SNLOOV02621	2	762	1	1	1	1993-02-02	290	1993	2	NA	NA	97418	313	1	23	1995-01-01	1995-01-30	30	1	1995-01-01	1995-01-30	30	NA	NA	NA	NA	NA	NA	NA	0	0	NA	NA	NA	NA
ABGA	1995	SEN	LOU	TGA	NA	OVI	EWO	SNLOOV03954	W/P	F	NA	NA	NA	NA	NA	NA	0	1984-12-15	192	1984	12	NA	NA	114744	314	2	122	1995-01-31	1995-03-01	30	1	1995-01-31	1995-03-01	30	NA	NA	NA	NA	NA	NA	NA	0	0	NA	NA	NA	NA
ABGA	1995	SEN	LOU	TGA	NA	OVI	EWO	SNLOOV20697	W/P	M	NA	SNLOOV02621	4	1455	1	1	1	1994-12-27	312	1994	12	NA	NA	368800	314	2	2	1995-01-31	1995-03-01	30	1	1995-01-31	1995-03-01	30	NA	NA	NA	NA	NA	NA	NA	0	0	NA	NA	NA	NA
ABGA	1995	SEN	LOU	TGA	NA	OVI	EWO	SNLOOV16446	W/P	F	NA	SNLOOV01356	11	3732	1	1	1	1991-01-03	265	1991	1	NA	NA	316996	317	5	52	1995-05-02	1995-06-01	31	1	1995-05-02	1995-06-01	31	NA	NA	NA	NA	NA	NA	NA	0	0	NA	NA	NA	NA
ABGA	1995	SEN	LOU	TGA	NA	OVI	EWO	SNLOOV19175	W/P	F	NA	SNLOOV12556	5	1835	1	1	1	1993-02-03	290	1993	2	NA	NA	348744	324	12	34	1995-12-01	1995-12-31	31	1	1995-12-01	1995-12-31	31	NA	NA	NA	NA	NA	NA	NA	0	0	NA	NA	NA	NA
ABGA	1995	SEN	LOU	TGA	NA	OVI	EWO	SNLOOV03953	W/P	F	NA	SNLOOV01168	1	476	1	1	1	1989-01-03	241	1989	1	NA	NA	114642	321	9	80	1995-09-01	1995-09-30	30	1	1995-09-01	1995-09-30	30	NA	NA	NA	NA	NA	NA	NA	0	0	NA	NA	NA	NA
ABGA	1995	SEN	LOU	TGA	NA	OVI	EWO	SNLOOV19579	W/P	M	NA	SNLOOV03954	10	3695	1	1	1	1995-01-27	313	1995	1	NA	NA	354451	317	5	4	1995-05-02	1995-06-01	31	1	1995-05-02	1995-06-01	31	NA	NA	NA	NA	NA	NA	NA	0	0	NA	NA	NA	NA
ABGA	1995	SEN	LOU	TGA	NA	OVI	EWO	SNLOOV19175	W/P	F	NA	SNLOOV12556	5	1835	1	1	1	1993-02-03	290	1993	2	NA	NA	348735	315	3	25	1995-03-02	1995-04-01	31	1	1995-03-02	1995-04-01	31	NA	NA	NA	NA	NA	NA	NA	0	0	NA	NA	NA	NA
ABGA	1995	SEN	LOU	TGA	NA	OVI	EWO	SNLOOV16446	W/P	F	NA	SNLOOV01356	11	3732	1	1	1	1991-01-03	265	1991	1	NA	NA	317002	323	11	58	1995-11-01	1995-11-30	30	1	1995-11-01	1995-11-30	30	NA	NA	NA	NA	NA	NA	NA	1	0	1	1	4	1771
ABGA	1995	SEN	LOU	TGA	NA	OVI	EWO	SNLOOV03953	W/P	F	NA	SNLOOV01168	1	476	1	1	1	1989-01-03	241	1989	1	NA	NA	114639	318	6	77	1995-06-02	1995-07-01	30	1	1995-06-02	1995-07-01	30	NA	NA	NA	NA	NA	NA	NA	0	0	NA	NA	NA	NA
ABGA	1995	SEN	LOU	TGA	NA	OVI	EWO	SNLOOV19579	W/P	M	NA	SNLOOV03954	10	3695	1	1	1	1995-01-27	313	1995	1	NA	NA	354458	324	12	11	1995-12-01	1995-12-31	31	1	1995-12-01	1995-12-31	31	NA	NA	NA	NA	NA	NA	NA	0	0	NA	NA	NA	NA
ABGA	1995	SEN	LOU	TGA	NA	OVI	EWO	SNLOOV03854	W/P	F	NA	SNLOOV03953	6	2170	1	1	1	1994-12-13	312	1994	12	NA	NA	112577	320	8	8	1995-08-01	1995-08-31	31	1	1995-08-01	1995-08-31	31	NA	NA	NA	NA	NA	NA	NA	0	0	NA	NA	NA	NA
ABGA	1995	SEN	LOU	TGA	NA	OVI	EWO	SNLOOV19757	W/P	M	NA	SNLOOV02621	3	1104	1	1	1	1994-01-10	301	1994	1	NA	NA	356842	314	2	13	1995-01-31	1995-03-01	30	1	1995-01-31	1995-03-01	30	NA	NA	NA	NA	NA	NA	NA	0	0	NA	NA	NA	NA
ABGA	1995	SEN	LOU	TGA	NA	OVI	EWO	SNLOOV03954	W/P	F	NA	NA	NA	NA	NA	NA	0	1984-12-15	192	1984	12	NA	NA	114749	319	7	127	1995-07-02	1995-07-31	30	1	1995-07-02	1995-07-31	30	NA	NA	NA	NA	NA	NA	NA	0	0	NA	NA	NA	NA
ABGA	1995	SEN	LOU	TGA	NA	OVI	EWO	SNLOOV03941	W/P	M	NA	SNLOOV01168	7	2653	1	1	1	1994-12-20	312	1994	12	NA	NA	114156	315	3	3	1995-03-02	1995-04-01	31	1	1995-03-02	1995-04-01	31	NA	NA	NA	NA	NA	NA	NA	0	0	NA	NA	NA	NA
ABGA	1995	SEN	LOU	TGA	NA	OVI	EWO	SNLOOV16446	W/P	F	NA	SNLOOV01356	11	3732	1	1	1	1991-01-03	265	1991	1	NA	NA	316992	313	1	48	1995-01-01	1995-01-30	30	1	1995-01-01	1995-01-30	30	NA	NA	NA	NA	NA	NA	NA	0	0	NA	NA	NA	NA
ABGA	1995	SEN	LOU	TGA	NA	OVI	EWO	SNLOOV19579	W/P	M	NA	SNLOOV03954	10	3695	1	1	1	1995-01-27	313	1995	1	NA	NA	354447	313	1	0	1995-01-01	1995-01-30	30	1	1995-01-27	1995-01-30	4	0	BIR	NA	NA	NA	NA	NA	0	0	NA	NA	NA	NA
ABGA	1995	SEN	LOU	TGA	NA	OVI	EWO	SNLOOV19175	W/P	F	NA	SNLOOV12556	5	1835	1	1	1	1993-02-03	290	1993	2	NA	NA	348742	322	10	32	1995-10-01	1995-10-31	31	1	1995-10-01	1995-10-31	31	NA	NA	NA	NA	NA	NA	NA	0	0	NA	NA	NA	NA
ABGA	1995	SEN	LOU	TGA	NA	OVI	EWO	SNLOOV20697	W/P	M	NA	SNLOOV02621	4	1455	1	1	1	1994-12-27	312	1994	12	NA	NA	368805	319	7	7	1995-07-02	1995-07-31	30	1	1995-07-02	1995-07-31	30	NA	NA	NA	NA	NA	NA	NA	0	0	NA	NA	NA	NA
ABGA	1995	SEN	LOU	TGA	NA	OVI	EWO	SNLOOV16446	W/P	F	NA	SNLOOV01356	11	3732	1	1	1	1991-01-03	265	1991	1	NA	NA	317001	322	10	57	1995-10-01	1995-10-31	31	1	1995-10-01	1995-10-31	31	NA	NA	NA	NA	NA	NA	NA	0	0	NA	NA	NA	NA
ABGA	1995	SEN	LOU	TGA	NA	OVI	EWO	SNLOOV03954	W/P	F	NA	NA	NA	NA	NA	NA	0	1984-12-15	192	1984	12	NA	NA	114750	320	8	128	1995-08-01	1995-08-31	31	1	1995-08-01	1995-08-31	31	NA	NA	NA	NA	NA	NA	NA	0	0	NA	NA	NA	NA
ABGA	1995	SEN	LOU	TGA	NA	OVI	EWO	SNLOOV16446	W/P	F	NA	SNLOOV01356	11	3732	1	1	1	1991-01-03	265	1991	1	NA	NA	316994	315	3	50	1995-03-02	1995-04-01	31	1	1995-03-02	1995-04-01	31	NA	NA	NA	NA	NA	NA	NA	0	0	NA	NA	NA	NA
ABGA	1995	SEN	LOU	TGA	NA	OVI	EWO	SNLOOV03854	W/P	F	NA	SNLOOV03953	6	2170	1	1	1	1994-12-13	312	1994	12	NA	NA	112570	313	1	1	1995-01-01	1995-01-30	30	1	1995-01-01	1995-01-30	30	NA	NA	NA	NA	NA	NA	NA	0	0	NA	NA	NA	NA
ABGA	1995	SEN	LOU	TGA	NA	OVI	EWO	SNLOOV03954	W/P	F	NA	NA	NA	NA	NA	NA	0	1984-12-15	192	1984	12	NA	NA	114746	316	4	124	1995-04-02	1995-05-01	30	1	1995-04-02	1995-05-01	30	NA	NA	NA	NA	NA	NA	NA	0	0	NA	NA	NA	NA
ABGA	1995	SEN	LOU	TGA	NA	OVI	EWO	SNLOOV20697	W/P	M	NA	SNLOOV02621	4	1455	1	1	1	1994-12-27	312	1994	12	NA	NA	368806	320	8	8	1995-08-01	1995-08-31	31	1	1995-08-01	1995-08-31	31	NA	NA	NA	NA	NA	NA	NA	0	0	NA	NA	NA	NA
ABGA	1995	SEN	LOU	TGA	NA	OVI	EWO	SNLOOV20697	W/P	M	NA	SNLOOV02621	4	1455	1	1	1	1994-12-27	312	1994	12	NA	NA	368809	323	11	11	1995-11-01	1995-11-30	30	1	1995-11-01	1995-11-30	30	NA	NA	NA	NA	NA	NA	NA	0	0	NA	NA	NA	NA
ABGA	1995	SEN	LOU	TGA	NA	OVI	EWO	SNLOOV19175	W/P	F	NA	SNLOOV12556	5	1835	1	1	1	1993-02-03	290	1993	2	NA	NA	348734	314	2	24	1995-01-31	1995-03-01	30	1	1995-01-31	1995-03-01	30	NA	NA	NA	NA	NA	NA	NA	0	0	NA	NA	NA	NA
ABGA	1995	SEN	LOU	TGA	NA	OVI	EWO	SNLOOV20697	W/P	M	NA	SNLOOV02621	4	1455	1	1	1	1994-12-27	312	1994	12	NA	NA	368810	324	12	12	1995-12-01	1995-12-31	31	1	1995-12-01	1995-12-31	31	NA	NA	NA	NA	NA	NA	NA	0	0	NA	NA	NA	NA
ABGA	1995	SEN	LOU	TGA	NA	OVI	EWO	SNLOOV03854	W/P	F	NA	SNLOOV03953	6	2170	1	1	1	1994-12-13	312	1994	12	NA	NA	112576	319	7	7	1995-07-02	1995-07-31	30	1	1995-07-02	1995-07-31	30	NA	NA	NA	NA	NA	NA	NA	0	0	NA	NA	NA	NA
ABGA	1995	SEN	LOU	TGA	NA	OVI	EWO	SNLOOV20697	W/P	M	NA	SNLOOV02621	4	1455	1	1	1	1994-12-27	312	1994	12	NA	NA	368803	317	5	5	1995-05-02	1995-06-01	31	1	1995-05-02	1995-06-01	31	NA	NA	NA	NA	NA	NA	NA	0	0	NA	NA	NA	NA
ABGA	1995	SEN	LOU	TGA	NA	OVI	EWO	SNLOOV03854	W/P	F	NA	SNLOOV03953	6	2170	1	1	1	1994-12-13	312	1994	12	NA	NA	112575	318	6	6	1995-06-02	1995-07-01	30	1	1995-06-02	1995-07-01	30	NA	NA	NA	NA	NA	NA	NA	0	0	NA	NA	NA	NA
ABGA	1995	SEN	LOU	TGA	NA	OVI	EWO	SNLOOV16446	W/P	F	NA	SNLOOV01356	11	3732	1	1	1	1991-01-03	265	1991	1	NA	NA	316993	314	2	49	1995-01-31	1995-03-01	30	1	1995-01-31	1995-03-01	30	NA	NA	NA	NA	NA	NA	NA	0	0	NA	NA	NA	NA
ABGA	1995	SEN	LOU	TGA	NA	OVI	EWO	SNLOOV03953	W/P	F	NA	SNLOOV01168	1	476	1	1	1	1989-01-03	241	1989	1	NA	NA	114640	319	7	78	1995-07-02	1995-07-31	30	1	1995-07-02	1995-07-31	30	NA	NA	NA	NA	NA	NA	NA	0	0	NA	NA	NA	NA
ABGA	1995	SEN	LOU	TGA	NA	OVI	EWO	SNLOOV21247	W/P	M	NA	SNLOOV02621	5	1772	1	1	1	1995-11-09	323	1995	11	NA	NA	374964	323	11	0	1995-11-01	1995-11-30	30	1	1995-11-09	1995-11-30	22	0	BIR	NA	NA	NA	NA	NA	0	0	NA	NA	NA	NA
ABGA	1995	SEN	LOU	TGA	NA	OVI	EWO	SNLOOV20697	W/P	M	NA	SNLOOV02621	4	1455	1	1	1	1994-12-27	312	1994	12	NA	NA	368804	318	6	6	1995-06-02	1995-07-01	30	1	1995-06-02	1995-07-01	30	NA	NA	NA	NA	NA	NA	NA	0	0	NA	NA	NA	NA
ABGA	1995	SEN	LOU	TGA	NA	OVI	EWO	SNLOOV16446	W/P	F	NA	SNLOOV01356	11	3732	1	1	1	1991-01-03	265	1991	1	NA	NA	316995	316	4	51	1995-04-02	1995-05-01	30	1	1995-04-02	1995-05-01	30	NA	NA	NA	NA	NA	NA	NA	0	0	NA	NA	NA	NA
ABGA	1995	SEN	LOU	TGA	NA	OVI	EWO	SNLOOV02621	W/P	F	NA	SNLOOV02375	7	2452	1	1	1	1991-01-02	265	1991	1	NA	NA	67224	323	11	58	1995-11-01	1995-11-30	30	1	1995-11-01	1995-11-30	30	NA	NA	NA	NA	NA	NA	NA	1	0	1	1	5	1772
ABGA	1995	SEN	LOU	TGA	NA	OVI	EWO	SNLOOV03854	W/P	F	NA	SNLOOV03953	6	2170	1	1	1	1994-12-13	312	1994	12	NA	NA	112580	322	10	10	1995-10-01	1995-10-31	31	1	1995-10-01	1995-10-19	19	NA	NA	310	DPC	NA	NA	NA	0	0	NA	NA	NA	NA
ABGA	1995	SEN	LOU	TGA	NA	OVI	EWO	SNLOOV01168	W/P	F	NA	SNLOOV02748	2	746	1	1	1	1987-09-15	225	1987	9	NA	NA	11940	324	12	99	1995-12-01	1995-12-31	31	1	1995-12-01	1995-12-31	31	NA	NA	NA	NA	NA	NA	NA	0	0	NA	NA	NA	NA
ABLA	1989	SEN	LOU	TGA	NA	OVI	EWO	SNLOOV13579	W/P	M	NA	SNLOOV12453	1	710	1	1	1	1988-12-25	240	1988	12	NA	NA	274997	243	3	3	1989-03-02	1989-04-01	31	1	1989-03-02	1989-04-01	31	NA	NA	NA	NA	NA	NA	NA	0	0	NA	NA	NA	NA
ABLA	1989	SEN	LOU	TGA	NA	OVI	EWO	SNLOOV01329	W/P	F	NA	SNLOOV06257	6	1906	1	1	1	1985-03-04	195	1985	3	NA	NA	17720	241	1	46	1989-01-01	1989-01-30	30	1	1989-01-01	1989-01-30	30	NA	NA	NA	NA	NA	NA	NA	0	0	NA	NA	NA	NA
ABLA	1989	SEN	LOU	TGA	NA	OVI	EWO	SNLOOV13298	W/P	M	NA	SNLOOV13113	NA	335	NA	NA	0	1988-07-15	235	1988	7	NA	NA	270706	244	4	9	1989-04-02	1989-05-01	30	1	1989-04-02	1989-05-01	30	NA	NA	NA	NA	NA	NA	NA	0	0	NA	NA	NA	NA
ABLA	1989	SEN	LOU	TGA	NA	OVI	EWO	SNLOOV13298	W/P	M	NA	SNLOOV13113	NA	335	NA	NA	0	1988-07-15	235	1988	7	NA	NA	270703	241	1	6	1989-01-01	1989-01-30	30	1	1989-01-01	1989-01-30	30	NA	NA	NA	NA	NA	NA	NA	0	0	NA	NA	NA	NA
ABLA	1989	SEN	LOU	TGA	NA	OVI	EWO	SNLOOV14035	W/P	F	NA	NA	NA	NA	NA	NA	0	1985-12-15	204	1985	12	NA	NA	281994	245	5	41	1989-05-02	1989-06-01	31	1	1989-05-02	1989-06-01	31	NA	NA	NA	NA	NA	NA	NA	0	0	NA	NA	NA	NA
ABLA	1989	SEN	LOU	TGA	NA	OVI	EWO	SNLOOV12132	W/P	M	NA	SNLOOV01329	2	1020	1	1	1	1987-12-19	228	1987	12	NA	NA	253644	243	3	15	1989-03-02	1989-04-01	31	1	1989-03-02	1989-04-01	31	NA	NA	NA	NA	NA	NA	NA	0	0	NA	NA	NA	NA
ABLA	1989	SEN	LOU	TGA	NA	OVI	EWO	SNLOOV01329	W/P	F	NA	SNLOOV06257	6	1906	1	1	1	1985-03-04	195	1985	3	NA	NA	17727	248	8	53	1989-08-01	1989-08-31	31	1	1989-08-01	1989-08-31	31	NA	NA	NA	NA	NA	NA	NA	0	0	NA	NA	NA	NA
ABLA	1989	SEN	LOU	TGA	NA	OVI	EWO	SNLOOV06323	W/P	F	NA	NA	NA	NA	NA	NA	0	1983-12-15	180	1983	12	NA	NA	151256	241	1	61	1989-01-01	1989-01-30	30	1	1989-01-01	1989-01-30	30	NA	NA	NA	NA	NA	NA	NA	0	0	NA	NA	NA	NA
ABLA	1989	SEN	LOU	TGA	NA	OVI	EWO	SNLOOV14381	W/P	M	NA	SNLOOV13113	2	786	1	1	1	1989-10-09	250	1989	10	NA	NA	286881	252	12	2	1989-12-01	1989-12-31	31	1	1989-12-01	1989-12-31	31	NA	NA	NA	NA	NA	NA	NA	0	0	NA	NA	NA	NA
ABLA	1989	SEN	LOU	TGA	NA	OVI	EWO	SNLOOV01329	W/P	F	NA	SNLOOV06257	6	1906	1	1	1	1985-03-04	195	1985	3	NA	NA	17730	251	11	56	1989-11-01	1989-11-30	30	1	1989-11-01	1989-11-30	30	NA	NA	NA	NA	NA	NA	NA	0	0	NA	NA	NA	NA
ABLA	1989	SEN	LOU	TGA	NA	OVI	EWO	SNLOOV01329	W/P	F	NA	SNLOOV06257	6	1906	1	1	1	1985-03-04	195	1985	3	NA	NA	17726	247	7	52	1989-07-02	1989-07-31	30	1	1989-07-02	1989-07-31	30	NA	NA	NA	NA	NA	NA	NA	0	0	NA	NA	NA	NA
ABLA	1989	SEN	LOU	TGA	NA	OVI	EWO	SNLOOV13579	W/P	M	NA	SNLOOV12453	1	710	1	1	1	1988-12-25	240	1988	12	NA	NA	275002	248	8	8	1989-08-01	1989-08-31	31	1	1989-08-01	1989-08-31	31	NA	NA	NA	NA	NA	NA	NA	0	0	NA	NA	NA	NA
ABLA	1989	SEN	LOU	TGA	NA	OVI	EWO	SNLOOV02038	W/P	M	NA	SNLOOV01596	4	1350	1	1	1	1989-10-13	250	1989	10	NA	NA	46526	251	11	1	1989-11-01	1989-11-30	30	1	1989-11-01	1989-11-30	30	NA	NA	NA	NA	NA	NA	NA	0	0	NA	NA	NA	NA
ABLA	1989	SEN	LOU	TGA	NA	OVI	EWO	SNLOOV12371	W/P	M	NA	SNLOOV06323	4	1460	1	1	1	1987-12-14	228	1987	12	NA	NA	256981	246	6	18	1989-06-02	1989-07-01	30	1	1989-06-02	1989-07-01	30	NA	NA	NA	NA	NA	NA	NA	0	0	NA	NA	NA	NA
ABLA	1989	SEN	LOU	TGA	NA	OVI	EWO	SNLOOV01329	W/P	F	NA	SNLOOV06257	6	1906	1	1	1	1985-03-04	195	1985	3	NA	NA	17722	243	3	48	1989-03-02	1989-04-01	31	1	1989-03-02	1989-04-01	31	NA	NA	NA	NA	NA	NA	NA	0	0	NA	NA	NA	NA
ABLA	1989	SEN	LOU	TGA	NA	OVI	EWO	SNLOOV14035	W/P	F	NA	NA	NA	NA	NA	NA	0	1985-12-15	204	1985	12	NA	NA	281995	246	6	42	1989-06-02	1989-07-01	30	1	1989-06-02	1989-07-01	30	NA	NA	NA	NA	NA	NA	NA	0	0	NA	NA	NA	NA
ABLA	1989	SEN	LOU	TGA	NA	OVI	EWO	SNLOOV14038	W/P	F	NA	SNLOOV12452	3	1219	1	1	1	1989-02-15	242	1989	2	NA	NA	282031	242	2	0	1989-01-31	1989-03-01	30	1	1989-02-15	1989-03-01	15	0	BIR	NA	NA	NA	NA	NA	0	0	NA	NA	NA	NA
ABLA	1989	SEN	LOU	TGA	NA	OVI	EWO	SNLOOV02844	W/P	F	NA	SNLOOV06254	4	1800	1	1	1	1984-12-19	192	1984	12	NA	NA	75705	245	5	53	1989-05-02	1989-06-01	31	1	1989-05-02	1989-06-01	31	NA	NA	NA	NA	NA	NA	NA	0	0	NA	NA	NA	NA
ABLA	1989	SEN	LOU	TGA	NA	OVI	EWO	SNLOOV12812	W/P	F	NA	SNLOOV02606	2	769	1	1	1	1989-02-15	242	1989	2	NA	NA	263843	247	7	5	1989-07-02	1989-07-31	30	1	1989-07-02	1989-07-31	30	NA	NA	NA	NA	NA	NA	NA	0	0	NA	NA	NA	NA
ABLA	1989	SEN	LOU	TGA	NA	OVI	EWO	SNLOOV14151	W/P	F	NA	SNLOOV11388	1	385	1	1	1	1989-04-07	244	1989	4	NA	NA	283563	252	12	8	1989-12-01	1989-12-31	31	1	1989-12-01	1989-12-31	31	NA	NA	NA	NA	NA	NA	NA	0	0	NA	NA	NA	NA
ABLA	1989	SEN	LOU	TGA	NA	OVI	EWO	SNLOOV06323	W/P	F	NA	NA	NA	NA	NA	NA	0	1983-12-15	180	1983	12	NA	NA	151258	243	3	63	1989-03-02	1989-04-01	31	1	1989-03-02	1989-04-01	31	NA	NA	NA	NA	NA	NA	NA	0	0	NA	NA	NA	NA
ABLA	1989	SEN	LOU	TGA	NA	OVI	EWO	SNLOOV02844	W/P	F	NA	SNLOOV06254	4	1800	1	1	1	1984-12-19	192	1984	12	NA	NA	75702	242	2	50	1989-01-31	1989-03-01	30	1	1989-01-31	1989-03-01	30	NA	NA	NA	NA	NA	NA	NA	0	0	NA	NA	NA	NA
ABLA	1989	SEN	LOU	TGA	NA	OVI	EWO	SNLOOV11020	W/P	M	NA	SNLOOV03081	1	500	1	1	1	1989-02-15	242	1989	2	NA	NA	236706	250	10	8	1989-10-01	1989-10-31	31	1	1989-10-01	1989-10-31	31	NA	NA	NA	NA	NA	NA	NA	0	0	NA	NA	NA	NA
ABLA	1989	SEN	LOU	TGA	NA	OVI	EWO	SNLOOV01854	W/P	F	NA	SNLOOV06257	NA	1186	NA	NA	0	1983-03-15	171	1983	3	NA	NA	39516	251	11	80	1989-11-01	1989-11-30	30	1	1989-11-01	1989-11-30	30	NA	NA	NA	NA	NA	NA	NA	0	0	NA	NA	NA	NA
ABLA	1989	SEN	LOU	TGA	NA	OVI	EWO	SNLOOV02844	W/P	F	NA	SNLOOV06254	4	1800	1	1	1	1984-12-19	192	1984	12	NA	NA	75703	243	3	51	1989-03-02	1989-04-01	31	1	1989-03-02	1989-04-01	31	NA	NA	NA	NA	NA	NA	NA	0	0	NA	NA	NA	NA
ABLA	1989	SEN	LOU	TGA	NA	OVI	EWO	SNLOOV12452	W/P	F	NA	NA	NA	NA	NA	NA	0	1985-10-15	202	1985	10	NA	NA	258266	252	12	50	1989-12-01	1989-12-31	31	1	1989-12-01	1989-12-31	31	NA	NA	NA	NA	NA	NA	NA	1	0	1	1	4	1522
ABLA	1989	SEN	LOU	TGA	NA	OVI	EWO	SNLOOV03081	W/P	F	NA	SNLOOV01854	5	1664	1	1	1	1987-10-04	226	1987	10	NA	NA	82838	250	10	24	1989-10-01	1989-10-31	31	1	1989-10-01	1989-10-31	31	NA	NA	NA	NA	NA	NA	NA	0	0	NA	NA	NA	NA
ABLA	1989	SEN	LOU	TGA	NA	OVI	EWO	SNLOOV14151	W/P	F	NA	SNLOOV11388	1	385	1	1	1	1989-04-07	244	1989	4	NA	NA	283562	251	11	7	1989-11-01	1989-11-30	30	1	1989-11-01	1989-11-30	30	NA	NA	NA	NA	NA	NA	NA	0	0	NA	NA	NA	NA
ABLA	1989	SEN	LOU	TGA	NA	OVI	EWO	SNLOOV13298	W/P	M	NA	SNLOOV13113	NA	335	NA	NA	0	1988-07-15	235	1988	7	NA	NA	270704	242	2	7	1989-01-31	1989-03-01	30	1	1989-01-31	1989-03-01	30	NA	NA	NA	NA	NA	NA	NA	0	0	NA	NA	NA	NA
ABLA	1989	SEN	LOU	TGA	NA	OVI	EWO	SNLOOV06323	W/P	F	NA	NA	NA	NA	NA	NA	0	1983-12-15	180	1983	12	NA	NA	151260	245	5	65	1989-05-02	1989-06-01	31	1	1989-05-02	1989-06-01	31	NA	NA	NA	NA	NA	NA	NA	0	0	NA	NA	NA	NA
ABLA	1989	SEN	LOU	TGA	NA	OVI	EWO	SNLOOV02844	W/P	F	NA	SNLOOV06254	4	1800	1	1	1	1984-12-19	192	1984	12	NA	NA	75701	241	1	49	1989-01-01	1989-01-30	30	1	1989-01-01	1989-01-30	30	NA	NA	NA	NA	NA	NA	NA	0	0	NA	NA	NA	NA
ABLA	1989	SEN	LOU	TGA	NA	OVI	EWO	SNLOOV03081	W/P	F	NA	SNLOOV01854	5	1664	1	1	1	1987-10-04	226	1987	10	NA	NA	82835	247	7	21	1989-07-02	1989-07-31	30	1	1989-07-02	1989-07-31	30	NA	NA	NA	NA	NA	NA	NA	0	0	NA	NA	NA	NA
ABLA	1989	SEN	LOU	TGA	NA	OVI	EWO	SNLOOV01276	W/P	M	NA	SNLOOV02844	2	1025	1	1	1	1987-10-10	226	1987	10	NA	NA	15745	245	5	19	1989-05-02	1989-06-01	31	1	1989-05-02	1989-06-01	31	NA	NA	NA	NA	NA	NA	NA	0	0	NA	NA	NA	NA
ABLA	1989	SEN	LOU	TGA	NA	OVI	EWO	SNLOOV01216	TOU	F	NA	NA	NA	NA	NA	NA	0	1982-01-15	157	1982	1	NA	NA	13535	242	2	85	1989-01-31	1989-03-01	30	1	1989-01-31	1989-03-01	30	NA	NA	NA	NA	NA	NA	NA	0	0	NA	NA	NA	NA
ABLA	1989	SEN	LOU	TGA	NA	OVI	EWO	SNLOOV12371	W/P	M	NA	SNLOOV06323	4	1460	1	1	1	1987-12-14	228	1987	12	NA	NA	256979	244	4	16	1989-04-02	1989-05-01	30	1	1989-04-02	1989-05-01	30	NA	NA	NA	NA	NA	NA	NA	0	0	NA	NA	NA	NA
ABLA	1989	SEN	LOU	TGA	NA	OVI	EWO	SNLOOV12996	W/P	F	NA	SNLOOV01999	3	1416	1	1	1	1989-02-15	242	1989	2	NA	NA	266347	245	5	3	1989-05-02	1989-06-01	31	1	1989-05-02	1989-06-01	31	NA	NA	NA	NA	NA	NA	NA	0	0	NA	NA	NA	NA
ABLA	1989	SEN	LOU	TGA	NA	OVI	EWO	SNLOOV02606	W/P	F	NA	SNLOOV06323	3	1120	1	1	1	1987-01-08	217	1987	1	NA	NA	66777	245	5	28	1989-05-02	1989-06-01	31	1	1989-05-02	1989-06-01	31	NA	NA	NA	NA	NA	NA	NA	0	0	NA	NA	NA	NA
ABLA	1989	SEN	LOU	TGA	NA	OVI	EWO	SNLOOV12996	W/P	F	NA	SNLOOV01999	3	1416	1	1	1	1989-02-15	242	1989	2	NA	NA	266345	243	3	1	1989-03-02	1989-04-01	31	1	1989-03-02	1989-04-01	31	NA	NA	NA	NA	NA	NA	NA	0	0	NA	NA	NA	NA
ABLA	1989	SEN	LOU	TGA	NA	OVI	EWO	SNLOOV06323	W/P	F	NA	NA	NA	NA	NA	NA	0	1983-12-15	180	1983	12	NA	NA	151261	246	6	66	1989-06-02	1989-07-01	30	1	1989-06-02	1989-07-01	30	NA	NA	NA	NA	NA	NA	NA	0	0	NA	NA	NA	NA
ABLA	1989	SEN	LOU	TGA	NA	OVI	EWO	SNLOOV12077	W/P	F	NA	SNLOOV02844	NA	1396	NA	NA	0	1988-10-15	238	1988	10	NA	NA	252824	250	10	12	1989-10-01	1989-10-31	31	1	1989-10-01	1989-10-31	31	NA	NA	NA	NA	NA	NA	NA	0	0	NA	NA	NA	NA
ABLA	1989	SEN	LOU	TGA	NA	OVI	EWO	SNLOOV12812	W/P	F	NA	SNLOOV02606	2	769	1	1	1	1989-02-15	242	1989	2	NA	NA	263844	248	8	6	1989-08-01	1989-08-31	31	1	1989-08-01	1989-08-31	31	NA	NA	NA	NA	NA	NA	NA	0	0	NA	NA	NA	NA
ABLA	1989	SEN	LOU	TGA	NA	OVI	EWO	SNLOOV13579	W/P	M	NA	SNLOOV12453	1	710	1	1	1	1988-12-25	240	1988	12	NA	NA	274999	245	5	5	1989-05-02	1989-06-01	31	1	1989-05-02	1989-06-01	31	NA	NA	NA	NA	NA	NA	NA	0	0	NA	NA	NA	NA
ABLA	1989	SEN	LOU	TGA	NA	OVI	EWO	SNLOOV01596	W/P	F	NA	SNLOOV02405	1	396	1	1	1	1986-02-01	206	1986	2	NA	NA	28406	244	4	38	1989-04-02	1989-05-01	30	1	1989-04-02	1989-05-01	30	NA	NA	NA	NA	NA	NA	NA	0	0	NA	NA	NA	NA
ABLA	1989	SEN	LOU	TGA	NA	OVI	EWO	SNLOOV13287	TOU	M	NA	SNLOOV01216	6	2435	1	1	1	1988-09-15	237	1988	9	NA	NA	270521	244	4	7	1989-04-02	1989-05-01	30	1	1989-04-02	1989-05-01	30	NA	NA	NA	NA	NA	NA	NA	0	0	NA	NA	NA	NA
ABLA	1989	SEN	LOU	TGA	NA	OVI	EWO	SNLOOV12996	W/P	F	NA	SNLOOV01999	3	1416	1	1	1	1989-02-15	242	1989	2	NA	NA	266348	246	6	4	1989-06-02	1989-07-01	30	1	1989-06-02	1989-07-01	30	NA	NA	NA	NA	NA	NA	NA	0	0	NA	NA	NA	NA
ABLA	1989	SEN	LOU	TGA	NA	OVI	EWO	SNLOOV13113	W/P	F	NA	SNLOOV01216	NA	2038	NA	NA	0	1987-08-15	224	1987	8	NA	NA	267838	242	2	18	1989-01-31	1989-03-01	30	1	1989-01-31	1989-03-01	30	NA	NA	NA	NA	NA	NA	NA	0	0	NA	NA	NA	NA
ABLA	1989	SEN	LOU	TGA	NA	OVI	EWO	SNLOOV13286	W/P	M	NA	SNLOOV01329	3	1291	1	1	1	1988-09-15	237	1988	9	NA	NA	270505	244	4	7	1989-04-02	1989-05-01	30	1	1989-04-02	1989-05-01	30	NA	NA	NA	NA	NA	NA	NA	0	0	NA	NA	NA	NA
ABLA	1989	SEN	LOU	TGA	NA	OVI	EWO	SNLOOV02606	W/P	F	NA	SNLOOV06323	3	1120	1	1	1	1987-01-08	217	1987	1	NA	NA	66773	241	1	24	1989-01-01	1989-01-30	30	1	1989-01-01	1989-01-30	30	NA	NA	NA	NA	NA	NA	NA	0	0	NA	NA	NA	NA
ABLA	1989	SEN	LOU	TGA	NA	OVI	EWO	SNLOOV02844	W/P	F	NA	SNLOOV06254	4	1800	1	1	1	1984-12-19	192	1984	12	NA	NA	75710	250	10	58	1989-10-01	1989-10-31	31	1	1989-10-01	1989-10-31	31	NA	NA	NA	NA	NA	NA	NA	0	0	NA	NA	NA	NA
ABLA	1989	SEN	LOU	TGA	NA	OVI	EWO	SNLOOV06323	W/P	F	NA	NA	NA	NA	NA	NA	0	1983-12-15	180	1983	12	NA	NA	151262	247	7	67	1989-07-02	1989-07-31	30	1	1989-07-02	1989-07-15	14	NA	NA	2039	DPC	NA	NA	NA	0	0	NA	NA	NA	NA
[truncated: 176,954 more rows]
