# Supplementary material for: Modelling the Dynamics of Post-Vaccination Immunity Rate in a Population of Sahelian Sheep after a Vaccination Campaign against Peste des Petits Ruminants Virus
Source: PLoS One. 2016 Sep 7;11(9):e0161769. doi: 10.1371/journal.pone.0161769 (PMC5014330; doi:10.1371/journal.pone.0161769)
Supplement: S2 Table — The parameters were estimated for three age classes: juveniles sub-adults and adults (1: zero to six months, 2: ≥ six to 10 months, 3: ≤ 10 months), two sexes (F: female; M: male) and according to four periods (1: January-February-March; 2: April-May-June; 3: July-August-September; 4: October-November-December), except for the male offtake rates which were estimated according only two periods: i) Tabaski: the month preceding the Tabaski, the Tabaski month, the month following the Tabaski and ii) the 9 other months). (ZIP) [file pone.0161769.s003.zip]

Archive with 7 entries (7 files):
- distr_respfbir.xlsx
- Female_offtake.xlsx
- Intake.xlsx
- Male_offtake.xlsx
- Natural_mortality.xlsx
- Net_proloficity.xlsx
- Parturition.xlsx
