# Supplementary material for: Modelling the Dynamics of Post-Vaccination Immunity Rate in a Population of Sahelian Sheep after a Vaccination Campaign against Peste des Petits Ruminants Virus
Source: PLoS One. 2016 Sep 7;11(9):e0161769. doi: 10.1371/journal.pone.0161769 (PMC5014330; doi:10.1371/journal.pone.0161769)
Supplement: S2 Table — The parameters were estimated for three age classes: juveniles sub-adults and adults (1: zero to six months, 2: ≥ six to 10 months, 3: ≤ 10 months), two sexes (F: female; M: male) and according to four periods (1: January-February-March; 2: April-May-June; 3: July-August-September; 4: October-November-December), except for the male offtake rates which were estimated according only two periods: i) Tabaski: the month preceding the Tabaski, the Tabaski month, the month following the Tabaski and ii) the 9 other months). (ZIP) [file pone.0161769.s003.zip › distr_respfbir.xlsx]

## Sheet: distr_respfbir
Sex	Period	Proportions of female among offspring
		Mean	Standard error
F	1	0.491378	0.0178326
F	2	0.506324	0.0293802
F	3	0.520254	0.0273453
F	4	0.51925	0.0199284
