# Supplementary material for: Modelling the Dynamics of Post-Vaccination Immunity Rate in a Population of Sahelian Sheep after a Vaccination Campaign against Peste des Petits Ruminants Virus
Source: PLoS One. 2016 Sep 7;11(9):e0161769. doi: 10.1371/journal.pone.0161769 (PMC5014330; doi:10.1371/journal.pone.0161769)
Supplement: S2 Table — The parameters were estimated for three age classes: juveniles sub-adults and adults (1: zero to six months, 2: ≥ six to 10 months, 3: ≤ 10 months), two sexes (F: female; M: male) and according to four periods (1: January-February-March; 2: April-May-June; 3: July-August-September; 4: October-November-December), except for the male offtake rates which were estimated according only two periods: i) Tabaski: the month preceding the Tabaski, the Tabaski month, the month following the Tabaski and ii) the 9 other months). (ZIP) [file pone.0161769.s003.zip › Intake.xlsx]

## Sheet: distr_resint
Age class	Period	Sex	Intake rates
			Mean	Standard error
1	1	F	0.02997	0.01087
2	1	F	0.05105	0.03516
3	1	F	0.0387	0.00526
1	2	F	0.02161	0.00521
2	2	F	0.02687	0.01177
3	2	F	0.02258	0.00267
1	3	F	0.03289	0.01016
2	3	F	0.03567	0.00788
3	3	F	0.03839	0.00438
1	4	F	0.05914	0.03526
2	4	F	0.03737	0.01494
3	4	F	0.04149	0.00694
1	1	M	0.02926	0.01165
2	1	M	0.04112	0.02965
3	1	M	0.02295	0.01155
1	2	M	0.02087	0.0054
2	2	M	0.02141	0.00997
3	2	M	0.01325	0.00662
1	3	M	0.0302	0.01094
2	3	M	0.02702	0.00661
3	3	M	0.02142	0.01309
1	4	M	0.05635	0.03086
2	4	M	0.02937	0.01166
3	4	M	0.02401	0.01162
