# Supplementary material for: Modelling the Dynamics of Post-Vaccination Immunity Rate in a Population of Sahelian Sheep after a Vaccination Campaign against Peste des Petits Ruminants Virus
Source: PLoS One. 2016 Sep 7;11(9):e0161769. doi: 10.1371/journal.pone.0161769 (PMC5014330; doi:10.1371/journal.pone.0161769)
Supplement: S2 Table — The parameters were estimated for three age classes: juveniles sub-adults and adults (1: zero to six months, 2: ≥ six to 10 months, 3: ≤ 10 months), two sexes (F: female; M: male) and according to four periods (1: January-February-March; 2: April-May-June; 3: July-August-September; 4: October-November-December), except for the male offtake rates which were estimated according only two periods: i) Tabaski: the month preceding the Tabaski, the Tabaski month, the month following the Tabaski and ii) the 9 other months). (ZIP) [file pone.0161769.s003.zip › Natural_mortality.xlsx]

## Sheet: distr_resdea
Age class	Period	Sex	Natural mortality rates
			Mean	Standard error
1	1	F	0.01945	0.0027
2	1	F	0.004	0.00286
3	1	F	0.00356	0.00064
1	2	F	0.02086	0.00281
2	2	F	0.00612	0.0026
3	2	F	0.00542	0.0008
1	3	F	0.01946	0.00379
2	3	F	0.01455	0.0029
3	3	F	0.00967	0.00112
1	4	F	0.01983	0.00585
2	4	F	0.01654	0.00463
3	4	F	0.00461	0.00075
1	1	M	0.02045	0.00272
2	1	M	0.00379	0.00274
3	1	M	0.00304	0.0014
1	2	M	0.02295	0.00291
2	2	M	0.00607	0.0026
3	2	M	0.00485	0.002
1	3	M	0.02177	0.00398
2	3	M	0.01467	0.00294
3	3	M	0.00879	0.00336
1	4	M	0.02503	0.00591
2	4	M	0.01881	0.0049
3	4	M	0.00473	0.00182
